# Supplementary material for: An empirical evaluation of four variants of a universal species–area relationship
Source: PeerJ. 2013 Nov 21;1:e212. doi: 10.7717/peerj.212 (PMC3840416; doi:10.7717/peerj.212)
Supplement: Figure S3 — Code for working with the spatial predictions of John Harte and colleagues’ Maximum Entropy Theory of Ecology. [file peerj-01-212-s004.zip]

Archive with 34 entries (31 files):
- mete-spatial/LICENSE
- mete-spatial/macroecotools/
- mete-spatial/macroecotools/macroeco_distributions.py
- mete-spatial/macroecotools/macroecotools.py
- mete-spatial/macroecotools/README.md
- mete-spatial/macroecotools/setup.py
- mete-spatial/macroecotools/tests_macroeco_distributions.py
- mete-spatial/METE/
- mete-spatial/METE/beta_lookup_table.pck
- mete-spatial/METE/beta_lookuptable_builder.py
- mete-spatial/METE/CITATION
- mete-spatial/METE/mete.py
- mete-spatial/METE/mete_distributions.py
- mete-spatial/METE/README.md
- mete-spatial/METE/setup.py
- mete-spatial/METE/tests_mete.py
- mete-spatial/public_data_urls.csv
- mete-spatial/README.md
- mete-spatial/sar_run_all.R
- mete-spatial/scripts/
- mete-spatial/scripts/sar_figures.R
- mete-spatial/scripts/spat_download_empir_data.R
- mete-spatial/scripts/spat_empir_data_filtering.R
- mete-spatial/scripts/spat_empir_data_summary.R
- mete-spatial/scripts/spat_empir_expected_sars.R
- mete-spatial/scripts/spat_empir_gen_comm_mat.R
- mete-spatial/scripts/spat_empir_sad.R
- mete-spatial/scripts/spat_empir_sar.R
- mete-spatial/scripts/spat_functions.R
- mete-spatial/scripts/spat_get_sitenames.R
- mete-spatial/scripts/spat_mete_sar.py
- mete-spatial/scripts/spat_obs_pred_sad.py
- mete-spatial/scripts/spat_plot_obs_pred_sad.py
- mete-spatial/scripts/spat_sar_load_and_avg_data.R
