# Supplementary material for: An empirical evaluation of four variants of a universal species–area relationship
Source: PeerJ. 2013 Nov 21;1:e212. doi: 10.7717/peerj.212 (PMC3840416; doi:10.7717/peerj.212)
Supplement: Figure S3 — Code for working with the spatial predictions of John Harte and colleagues’ Maximum Entropy Theory of Ecology. [file peerj-01-212-s004.zip › mete-spatial/macroecotools/setup.py]

from distutils.core import setup

setup(name='macroecotools',
      version='1.x-dev',
      py_modules=['macroecotools'])

setup(name='macroeco_distributions',
      version='1.x-dev',
      py_modules=['macroeco_distributions'])
