# Supplementary material for: An empirical evaluation of four variants of a universal species–area relationship
Source: PeerJ. 2013 Nov 21;1:e212. doi: 10.7717/peerj.212 (PMC3840416; doi:10.7717/peerj.212)
Supplement: Figure S3 — Code for working with the spatial predictions of John Harte and colleagues’ Maximum Entropy Theory of Ecology. [file peerj-01-212-s004.zip › mete-spatial/METE/beta_lookup_table.pck]

(dp1
(I197
I1097
tp2
F0.061876027555411821
s(I178
I1155
tp3
F0.049651886611445276
s(I19
I1917
tp4
F0.0014125653603506284
s(I116
I1471
tp5
F0.019876223557068261
s(I153
I1203
tp6
F0.037913474204214925
s(I97
I1841
tp7
F0.011777298685064649
s(I150
I805
tp8
F0.06530481382305324
s(I72
I1853
tp9
F0.0080109535257737192
s(I175
I1362
tp10
F0.038454646551721358
s(I69
I1339
tp11
F0.01144778617710096
s(I150
I1344
tp12
F0.031674703584708974
s(I44
I1347
tp13
F0.0064505085419653213
s(I131
I1944
tp14
F0.01617572628752429
s(I25
I701
tp15
F0.0071385253004206039
s(I122
I635
tp16
F0.068307454519166186
s(I69
I912
tp17
F0.018820868493606365
s(I50
I1240
tp18
F0.0083918739567527042
s(I94
I509
tp19
F0.064455054276482487
s(I25
I1050
tp20
F0.0043158353553927028
s(I22
I1106
tp21
F0.0034193361893745441
s(I156
I192
tp22
F1.1059012195859401
s(I181
I691
tp23
F0.10930911353538129
s(I75
I400
tp24
F0.065903994025266491
s(I22
I761
tp25
F0.005442599129237685
s(I100
I805
tp26
F0.036697487751460686
s(I137
I1845
tp27
F0.018363695374490032
s(I47
I798
tp28
F0.013586724698302998
s(I56
I323
tp29
F0.058795257734368563
s(I187
I1151
tp30
F0.053540511536358075
s(I134
I666
tp31
F0.073131967484535806
s(I28
I185
tp32
F0.048383981786405607
s(I125
I1275
tp33
F0.026568190798179049
s(I162
I1127
tp34
F0.044989430667806661
s(I106
I1125
tp35
F0.025186978747673405
s(I53
I538
tp36
F0.026741322227440172
s(I187
I536
tp37
F0.17419894605211539
s(I81
I1149
tp38
F0.017156018495105854
s(I168
I1600
tp39
F0.029149706734273799
s(I78
I967
tp40
F0.020478922062339592
s(I9
I732
tp41
F0.00088739268709498212
s(I106
I728
tp42
F0.045812593451564666
s(I159
I1622
tp43
F0.026563783031912595
s(I103
I1424
tp44
F0.017742645623386469
s(I140
I1694
tp45
F0.021147815496067524
s(I78
I1442
tp46
F0.01217992644011121
s(I59
I1814
tp47
F0.0064173730366857097
s(I193
I280
tp48
F0.68322971601193794
s(I140
I257
tp49
F0.39847994699029904
s(I34
I1820
tp50
F0.0032450783156089584
s(I31
I1348
tp51
F0.0041719908339177356
s(I112
I200
tp52
F0.42225877278698359
s(I165
I850
tp53
F0.069353793242344891
s(I59
I435
tp54
F0.041466629977233646
s(I6
I1374
tp55
F-0.00049999929555799908
s(I190
I1535
tp56
F0.036515791586418433
s(I84
I102
tp57
F1.1591605258586903
s(I31
I953
tp58
F0.0064010832607649957
s(I12
I1591
tp59
F0.00074123779216300398
s(I165
I1527
tp60
F0.030308192811916206
s(I109
I757
tp61
F0.045097524892954086
s(I146
I1537
tp62
F0.025462950578472865
s(I65
I1655
tp63
F0.0081194041688393958
s(I12
I90
tp64
F0.038911612498986142
s(I40
I1663
tp65
F0.0044225907954077498
s(I143
I860
tp66
F0.055353816382514312
s(I37
I505
tp67
F0.018041490401574718
s(I171
I955
tp68
F0.061613806202872989
s(I115
I1293
tp69
F0.023316161011457753
s(I62
I772
tp70
F0.020361222923862089
s(I196
I286
tp71
F0.67319234335091316
s(I90
I1337
tp72
F0.016153242876669499
s(I18
I1494
tp73
F0.0017702557789246167
s(I115
I870
tp74
F0.040002362140563547
s(I152
I1948
tp75
F0.019601066946994865
s(I96
I1774
tp76
F0.012186684580483449
s(I87
I1748
tp77
F0.010951797294511231
s(I68
I1548
tp78
F0.009347888736340999
s(I149
I1009
tp79
F0.04673397733264039
s(I43
I1554
tp80
F0.0052538701316469033
s(I121
I426
tp81
F0.12424968448586915
s(I174
I412
tp82
F0.24346891327778752
s(I68
I231
tp83
F0.13158437918580981
s(I15
I920
tp84
F0.0024294463546205261
s(I199
I1211
tp85
F0.054422083087455074
s(I93
I852
tp86
F0.030729102088758141
s(I24
I325
tp87
F0.0181684007436019
s(I21
I1795
tp88
F0.0017704772853043825
s(I174
I1851
tp89
F0.025108503975888635
s(I118
I1289
tp90
F0.024232410352458166
s(I155
I1329
tp91
F0.033642364397624872
s(I93
I1337
tp92
F0.016858670157953799
s(I130
I1317
tp93
F0.026813144336182097
s(I74
I1699
tp94
F0.009247904761404831
s(I21
I408
tp95
F0.011291105569243383
s(I49
I1715
tp96
F0.0054666125382266907
s(I136
I1474
tp97
F0.024488591529936429
s(I46
I581
tp98
F0.019981133657608376
s(I180
I767
tp99
F0.092215328870595983
s(I71
I1042
tp100
F0.016411052779634439
s(I99
I1001
tp101
F0.026883439377394347
s(I46
I1248
tp102
F0.0074983067162016125
s(I27
I1128
tp103
F0.0043617689314715338
s(I124
I428
tp104
F0.12825433019063107
s(I105
I1996
tp105
F0.011753426729796164
s(I186
I315
tp106
F0.47349069670609895
s(I80
I1994
tp107
F0.0083393520564076801
s(I133
I848
tp108
F0.050908201762152043
s(I105
I297
tp109
F0.17816288283278608
s(I158
I317
tp110
F0.33292857002585641
s(I52
I288
tp111
F0.062366020501103035
s(I77
I947
tp112
F0.02069663886242586
s(I8
I646
tp113
F0.00055569200925740169
s(I192
I1143
tp114
F0.056170487957789041
s(I33
I53
tp115
F0.53364438302585315
s(I183
I1151
tp116
F0.051908708980012222
s(I127
I1129
tp117
F0.0320171883191539
s(I164
I1253
tp118
F0.039456281813558002
s(I5
I39
tp119
F0.015290130634703929
s(I102
I1141
tp120
F0.023475393679850579
s(I139
I1277
tp121
F0.030611778340798479
s(I83
I1423
tp122
F0.013417999189849796
s(I30
I650
tp123
F0.0099318238567260853
s(I164
I664
tp124
F0.099755223773243806
s(I58
I1415
tp125
F0.008566908996099059
s(I145
I1744
tp126
F0.021316725483004423
s(I55
I845
tp127
F0.015462166959140076
s(I189
I315
tp128
F0.49060799925561338
s(I83
I808
tp129
F0.028296264900709082
s(I64
I1312
tp130
F0.010675208168281521
s(I108
I301
tp131
F0.18271489664746363
s(I55
I1494
tp132
F0.0074875011961883578
s(I36
I1166
tp133
F0.0060099453885273033
s(I189
I1984
tp134
F0.02556084325416285
s(I170
I408
tp135
F0.23758367420337789
s(I11
I1172
tp136
F0.00089231880982157624
s(I195
I999
tp137
F0.069922804648453379
s(I89
I104
tp138
F1.3393793165208536
s(I142
I226
tp139
F0.54498650519832592
s(I36
I545
tp140
F0.015757356363888655
s(I114
I749
tp141
F0.048779607870030592
s(I167
I1653
tp142
F0.027666870230374362
s(I61
I978
tp143
F0.014630934620298719
s(I142
I1657
tp144
F0.022190693769639037
s(I86
I399
tp145
F0.081053704172653868
s(I17
I404
tp146
F0.0085157289476561447
s(I176
I1331
tp147
F0.040022386510335108
s(I120
I1237
tp148
F0.026192953006840335
s(I14
I331
tp149
F0.0082210465495398746
s(I111
I1229
tp150
F0.023799326878295349
s(I148
I953
tp151
F0.050196955232710228
s(I92
I1163
tp152
F0.019958694092838736
s(I39
I908
tp153
F0.0090835954155189316
s(I120
I624
tp154
F0.068402628180695466
s(I173
I410
tp155
F0.24307214289263057
s(I67
I1195
tp156
F0.012753155072630758
s(I154
I1634
tp157
F0.025195967199580581
s(I92
I750
tp158
F0.036063378950330766
s(I129
I1564
tp159
F0.0210923006277643
s(I73
I1650
tp160
F0.0094325690714940538
s(I154
I505
tp161
F0.13932892234336658
s(I48
I1612
tp162
F0.0057524427089349359
s(I45
I1420
tp163
F0.0062127612474494713
s(I198
I1746
tp164
F0.032373192819889124
s(I179
I934
tp165
F0.06805779634417769
s(I73
I239
tp166
F0.13969270391900473
s(I20
I1506
tp167
F0.0020485560885911214
s(I117
I1954
tp168
F0.01387921146633311
s(I98
I298
tp169
F0.15774927432172844
s(I151
I276
tp170
F0.40207440783637582
s(I45
I881
tp171
F0.011318986133579458
s(I179
I1283
tp172
F0.043139861171479527
s(I123
I837
tp173
F0.046413237486029296
s(I160
I1993
tp174
F0.020351211128049516
s(I70
I204
tp175
F0.16938151101783067
s(I151
I1977
tp176
F0.019056922522859055
s(I95
I1707
tp177
F0.01263247937501032
s(I132
I1447
tp178
F0.024118948464693261
s(I70
I1707
tp179
F0.0085717443946213903
s(I51
I1553
tp180
F0.0064943217045867006
s(I185
I519
tp181
F0.18067654980520015
s(I26
I1541
tp182
F0.0028368285967345932
s(I23
I975
tp183
F0.004240812468691864
s(I104
I1489
tp184
F0.016949495752798485
s(I157
I633
tp185
F0.100403995863681
s(I32
I1378
tp186
F0.0042250812161888137
s(I182
I212
tp187
F1.3566114951663193
s(I76
I879
tp188
F0.022454483058418198
s(I23
I1360
tp189
F0.0028145387890028215
s(I101
I268
tp190
F0.19886038614598242
s(I138
I262
tp191
F0.37182990880674427
s(I82
I1860
tp192
F0.0093904716072688663
s(I163
I169
tp193
F2.6686611628386916
s(I57
I1710
tp194
F0.006616018439484876
s(I188
I748
tp195
F0.10248910047178493
s(I82
I427
tp196
F0.068261107507643512
s(I135
I439
tp197
F0.14124481014173337
s(I29
I720
tp198
F0.0083555669844680575
s(I126
I1612
tp199
F0.019645789482167039
s(I107
I516
tp200
F0.076491848391180228
s(I188
I1143
tp201
F0.054494620962363467
s(I169
I1257
tp202
F0.040961179598130656
s(I10
I175
tp203
F0.01075195791568318
s(I107
I1121
tp204
F0.025628767231917881
s(I144
I1269
tp205
F0.032401742521316432
s(I141
I883
tp206
F0.052231414164882639
s(I79
I1999
tp207
F0.0081829552751341017
s(I166
I1294
tp208
F0.038370259931759597
s(I60
I1285
tp209
F0.010098448961467827
s(I7
I782
tp210
F-0.00011828587208819399
s(I194
I819
tp211
F0.093538127439865879
s(I141
I1304
tp212
F0.03033638106315838
s(I35
I1389
tp213
F0.0046766743289505574
s(I16
I739
tp214
F0.0035748601336970981
s(I113
I673
tp215
F0.056134780246233765
s(I60
I936
tp216
F0.015158895097856754
s(I41
I1200
tp217
F0.0068200880787161059
s(I85
I459
tp218
F0.064715355937469923
s(I16
I1102
tp219
F0.002150573418834496
s(I13
I1034
tp220
F0.0015955082161067979
s(I200
I495
tp221
F0.22480896305182696
s(I110
I118
tp222
F2.0432967777255073
s(I147
I232
tp223
F0.55579106001074641
s(I172
I621
tp224
F0.11936445952923946
s(I66
I488
tp225
F0.041301615538289968
s(I13
I687
tp226
F0.0027428523805080869
s(I91
I839
tp227
F0.03046387109817562
s(I128
I1739
tp228
F0.018153347127108747
s(I38
I834
tp229
F0.0097867082560116475
s(I63
I277
tp230
F0.087911511392656308
s(I197
I1827
tp231
F0.030221221070109754
s(I178
I1453
tp232
F0.035997825953267969
s(I19
I147
tp233
F0.038596205625884367
s(I116
I1173
tp234
F0.026880005906569467
s(I153
I1413
tp235
F0.030394228927686728
s(I97
I1115
tp236
F0.02263912203721366
s(I178
I976
tp237
F0.063285915663276085
s(I72
I1107
tp238
F0.015447364855932488
s(I175
I1640
tp239
F0.029795222305680932
s(I69
I1045
tp240
F0.015752904879564721
s(I97
I736
tp241
F0.039837821731832333
s(I150
I1642
tp242
F0.02416451838799628
s(I44
I1065
tp243
F0.0086514615638995443
s(I131
I1678
tp244
F0.019614429337478385
s(I122
I149
tp245
F1.1358323676349567
s(I69
I650
tp246
F0.029585422402742898
s(I50
I1986
tp247
F0.0046796479673359053
s(I184
I304
tp248
F0.50031061190966364
s(I94
I215
tp249
F0.25940572593715572
s(I131
I363
tp250
F0.18452915797396785
s(I22
I1380
tp251
F0.0026041310006455162
s(I119
I1824
tp252
F0.015509251239903531
s(I156
I814
tp253
F0.068056424592842737
s(I50
I361
tp254
F0.042701258043297718
s(I94
I1842
tp255
F0.011306417455947357
s(I181
I1421
tp256
F0.037993326004846485
s(I75
I134
tp257
F0.42178205064281898
s(I22
I899
tp258
F0.0044205670938615872
s(I156
I1457
tp259
F0.029932720244603889
s(I100
I723
tp260
F0.042618482216951616
s(I137
I1583
tp261
F0.022483035441695873
s(I47
I52
tp262
F1.7127704526206626
s(I56
I1625
tp263
F0.0068956199296966031
s(I47
I1609
tp264
F0.005617588419880807
s(I134
I908
tp265
F0.046691976337460452
s(I28
I391
tp266
F0.017487940608417324
s(I125
I1925
tp267
F0.015414834723277737
s(I162
I881
tp268
F0.064050255793778973
s(I106
I1375
tp269
F0.019291287802601004
s(I53
I884
tp270
F0.013902333068872792
s(I187
I302
tp271
F0.52689018889623662
s(I81
I1383
tp272
F0.013489377222351955
s(I168
I1846
tp273
F0.024042748928965404
s(I9
I1526
tp274
F0.00023092196340942844
s(I106
I818
tp275
F0.038911550529315324
s(I159
I1868
tp276
F0.021991554251454683
s(I103
I1726
tp277
F0.013818962369676177
s(I78
I1716
tp278
F0.0097605304215987732
s(I59
I1596
tp279
F0.0075266059739929041
s(I193
I738
tp280
F0.10903368586266753
s(I34
I1574
tp281
F0.0038718463864717266
s(I112
I510
tp282
F0.083369726629346427
s(I165
I588
tp283
F0.12186824358184913
s(I59
I217
tp284
F0.11591319067875824
s(I6
I576
tp285
F-0.00069328201817940582
s(I193
I1103
tp286
F0.059584530887421841
s(I190
I1169
tp287
F0.053571063777507401
s(I84
I892
tp288
F0.025168408640365875
s(I31
I151
tp289
F0.075356552765934517
s(I165
I1249
tp290
F0.039969382195799416
s(I109
I1503
tp291
F0.017803762995515116
s(I146
I1387
tp292
F0.029248889528204425
s(I84
I1303
tp293
F0.015270671818814334
s(I65
I1881
tp294
F0.0069192794366627767
s(I12
I320
tp295
F0.0065892064531387958
s(I40
I1877
tp296
F0.0038153294601216046
s(I143
I1450
tp297
F0.026780750544954667
s(I37
I659
tp298
F0.012772609642360979
s(I171
I673
tp299
F0.10423637663400635
s(I62
I1086
tp300
F0.013052919480954012
s(I90
I531
tp301
F0.056901259000654555
s(I37
I1032
tp302
F0.0072393238210032946
s(I18
I1216
tp303
F0.0022870189042652482
s(I115
I124
tp304
F1.9783007761950719
s(I152
I242
tp305
F0.54454384681856116
s(I177
I353
tp306
F0.33688530611504119
s(I96
I287
tp307
F0.16228272841050242
s(I149
I267
tp308
F0.41915674631642796
s(I43
I376
tp309
F0.032748610288961186
s(I121
I700
tp310
F0.058541374377955986
s(I68
I989
tp311
F0.016605388560485965
s(I15
I758
tp312
F0.003116354811722997
s(I199
I1953
tp313
F0.027987988285577112
s(I24
I91
tp314
F0.11047994573686985
s(I121
I1241
tp315
F0.026372324788205597
s(I174
I1101
tp316
F0.05146430123573497
s(I118
I1043
tp317
F0.032268978910170533
s(I155
I1031
tp318
F0.047934301683311219
s(I93
I1027
tp319
F0.023883047124521852
s(I130
I1039
tp320
F0.037064512491509445
s(I74
I1501
tp321
F0.010820161415969609
s(I21
I690
tp322
F0.005780915878307368
s(I155
I608
tp323
F0.10477831633128586
s(I49
I1445
tp324
F0.0067582269952614748
s(I136
I1784
tp325
F0.019009286997507632
s(I46
I863
tp326
F0.011952476219639888
s(I180
I469
tp327
F0.20528354941806629
s(I74
I880
tp328
F0.021639971687278999
s(I71
I1528
tp329
F0.01003640046319491
s(I99
I287
tp330
F0.17089141213825101
s(I46
I1530
tp331
F0.0058211216765131392
s(I27
I1918
tp332
F0.0022833706374208191
s(I180
I1832
tp333
F0.026646371071327189
s(I124
I186
tp334
F0.62812895617661024
s(I161
I416
tp335
F0.20831628995751164
s(I186
I981
tp336
F0.066991683894161727
s(I80
I176
tp337
F0.27887934625475702
s(I27
I475
tp338
F0.012945617233111868
s(I105
I515
tp339
F0.074585885192188714
s(I158
I1559
tp340
F0.027784843651900811
s(I52
I62
tp341
F1.238974104065542
s(I133
I1583
tp342
F0.021614960669559053
s(I77
I605
tp343
F0.037950970915966685
s(I8
I444
tp344
F0.0011926175166298483
s(I192
I1373
tp345
F0.043280104742465068
s(I183
I1349
tp346
F0.041476834439156444
s(I127
I1799
tp347
F0.017187407747719534
s(I5
I273
tp348
F-0.0022490121797520434
s(I192
I824
tp349
F0.091213872259456694
s(I102
I1823
tp350
F0.012719514961905759
s(I139
I995
tp351
F0.043218750583283547
s(I83
I1189
tp352
F0.016937142924620455
s(I30
I1020
tp353
F0.0056447396892944212
s(I127
I440
tp354
F0.12748562228491608
s(I164
I438
tp355
F0.19663261556618694
s(I58
I1169
tp356
F0.010908059230350471
s(I145
I1978
tp357
F0.018056649791376011
s(I83
I574
tp358
F0.04536705606477507
s(I64
I1590
tp359
F0.0083735983241783486
s(I55
I1596
tp360
F0.006895501422466325
s(I36
I1444
tp361
F0.0046173407057471579
s(I189
I1770
tp362
F0.029822678462963485
s(I170
I626
tp363
F0.11569505626833206
s(I64
I145
tp364
F0.26399895859896133
s(I11
I1466
tp365
F0.00064666744222372223
s(I195
I1245
tp366
F0.050809588312938102
s(I89
I322
tp367
F0.11897134067529876
s(I142
I500
tp368
F0.1242234311220605
s(I36
I863
tp369
F0.0087525475657002794
s(I170
I1257
tp370
F0.04130022045887282
s(I114
I791
tp371
F0.04515578100097617
s(I167
I1891
tp372
F0.023097066071672175
s(I61
I252
tp373
F0.096703633175867651
s(I142
I1875
tp374
F0.01884554556133931
s(I86
I1681
tp375
F0.011342741347390587
s(I61
I1665
tp376
F0.0074425720017808703
s(I42
I1755
tp377
F0.0043963659762991953
s(I176
I729
tp378
F0.096312363955624231
s(I120
I1515
tp379
F0.019992720864571486
s(I17
I1755
tp380
F0.0013237188168125479
s(I14
I605
tp381
F0.0037127204574937196
s(I111
I1499
tp382
F0.018297072203348402
s(I148
I599
tp383
F0.099811747310627946
s(I39
I1210
tp384
F0.0063421210444134781
s(I120
I902
tp385
F0.040363065537963774
s(I67
I897
tp386
F0.018506254366608809
s(I14
I1208
tp387
F0.0015090145417869351
s(I92
I500
tp388
F0.064110389189209485
s(I129
I358
tp389
F0.184050981097788
s(I73
I1892
tp390
F0.0079406327670115736
s(I154
I211
tp391
F0.79598042032538563
s(I48
I1906
tp392
F0.0046811023833082388
s(I198
I1476
tp393
F0.040833252292184027
s(I179
I700
tp394
F0.10527806762050382
s(I73
I385
tp395
F0.066995810708127518
s(I20
I760
tp396
F0.0047889472681594426
s(I117
I1724
tp397
F0.01632550372023113
s(I98
I564
tp398
F0.05898408053469708
s(I45
I91
tp399
F0.32780581018674915
s(I179
I1049
tp400
F0.057458123640781782
s(I123
I1131
tp401
F0.030575183524909261
s(I160
I1247
tp402
F0.038380041027951992
s(I98
I1115
tp403
F0.022950530393326431
s(I151
I1223
tp404
F0.036388778103649135
s(I95
I1921
tp405
F0.010862882841992187
s(I132
I1181
tp406
F0.031737751203270069
s(I70
I1949
tp407
F0.0072602743750039625
s(I51
I1383
tp408
F0.0075032324093285488
s(I185
I793
tp409
F0.091382271292455672
s(I132
I752
tp410
F0.059858658882480507
s(I26
I1311
tp411
F0.0034556065755333432
s(I23
I725
tp412
F0.0061353443843830966
s(I104
I711
tp413
F0.046109843125886667
s(I157
I323
tp414
F0.31697766055584187
s(I51
I960
tp415
F0.011901943291771652
s(I32
I1160
tp416
F0.0052212861438694904
s(I182
I1982
tp417
F0.024332562216678923
s(I76
I405
tp418
F0.065983562726339956
s(I23
I1150
tp419
F0.0034584351096652631
s(I157
I1960
tp420
F0.020291285656229084
s(I163
I607
tp421
F0.11366371356587593
s(I57
I448
tp422
F0.037934177923172975
s(I82
I661
tp423
F0.036628392190301305
s(I135
I1693
tp424
F0.020170261687518076
s(I29
I954
tp425
F0.0058758515454127571
s(I126
I1382
tp426
F0.024100932452497684
s(I54
I279
tp427
F0.069054009094904376
s(I188
I1821
tp428
F0.028489342728889592
s(I169
I1475
tp429
F0.03283299652733003
s(I10
I1881
tp430
F0.00030346862269215873
s(I107
I1367
tp431
F0.01968218308005976
s(I144
I1499
tp432
F0.025850413467706175
s(I88
I1197
tp433
F0.018124746472660574
s(I169
I952
tp434
F0.06084624200614943
s(I79
I1189
tp435
F0.015881363201641692
s(I166
I1584
tp436
F0.029073642037791936
s(I60
I1043
tp437
F0.013181280030447398
s(I7
I628
tp438
F-1.3016079593738493e-05
s(I88
I520
tp439
F0.056774998957194373
s(I141
I1538
tp440
F0.024279764996645487
s(I35
I1027
tp441
F0.0067931279651374434
s(I60
I694
tp442
F0.022452212368947264
s(I41
I1962
tp443
F0.0037260424252142741
s(I194
I1760
tp444
F0.031141390165279136
s(I191
I376
tp445
F0.34568707272372712
s(I85
I229
tp446
F0.19368527251189568
s(I16
I1972
tp447
F0.0010322579883201757
s(I13
I1332
tp448
F0.001140768232460129
s(I200
I773
tp449
F0.10722280929301847
s(I110
I1800
tp450
F0.014249561870822507
s(I147
I1022
tp451
F0.045029646171346679
s(I41
I263
tp452
F0.050470826662246671
s(I85
I1914
tp453
F0.0094776384573559396
s(I172
I1371
tp454
F0.037202215645361351
s(I66
I242
tp455
F0.11647842330943109
s(I13
I985
tp456
F0.001701468002615968
s(I147
I1435
tp457
F0.028190524383008002
s(I91
I685
tp458
F0.040282282607193312
s(I38
I116
tp459
F0.1567356777618063
s(I63
I1539
tp460
F0.0085528291978618047
s(I197
I1565
tp461
F0.037375923180060361
s(I38
I1555
tp462
F0.0045077435561647096
s(I19
I425
tp463
F0.0093400114209550508
s(I153
I671
tp464
F0.08825313532181947
s(I97
I1389
tp465
F0.016945965609093411
s(I178
I250
tp466
F0.74392439740671246
s(I72
I1353
tp467
F0.011927929654053135
s(I175
I1798
tp468
F0.0263098516248223
s(I97
I778
tp469
F0.036883574864110133
s(I150
I1916
tp470
F0.019687007579628827
s(I44
I791
tp471
F0.012623776426508778
s(I122
I431
tp472
F0.12356937798033084
s(I69
I356
tp473
F0.069197095191270874
s(I50
I1772
tp474
F0.0053831982231037452
s(I184
I710
tp475
F0.10749662690161119
s(I25
I1734
tp476
F0.0023362009011269206
s(I122
I1602
tp477
F0.018983570341175211
s(I119
I1550
tp478
F0.019187006820814805
s(I156
I564
tp479
F0.11910676104804552
s(I184
I1121
tp480
F0.05433276195058747
s(I94
I1572
tp481
F0.013855065700959875
s(I181
I1255
tp482
F0.04520071296044692
s(I75
I940
tp483
F0.020186000214331701
s(I22
I149
tp484
F0.046664434635101872
s(I156
I1183
tp485
F0.039869245463009115
s(I100
I1481
tp486
F0.016217977660921173
s(I137
I1345
tp487
F0.027974704000263109
s(I75
I1481
tp488
F0.011196343936883197
s(I56
I1903
tp489
F0.0056697131827349156
s(I47
I1895
tp490
F0.0045942552412687092
s(I134
I1398
tp491
F0.025773451884243521
s(I28
I749
tp492
F0.0076015065459339439
s(I125
I1711
tp493
F0.017976070807465803
s(I162
I667
tp494
F0.097205506332529709
s(I53
I1102
tp495
F0.01048463446987884
s(I81
I585
tp496
F0.042682845544239692
s(I28
I1136
tp497
F0.0045287062012754871
s(I9
I1256
tp498
F0.00033872016188662849
s(I103
I1956
tp499
F0.011768649653007652
s(I168
I391
tp500
F0.25124068196037763
s(I78
I1934
tp501
F0.0083943515106033144
s(I193
I1012
tp502
F0.067568551394920615
s(I103
I329
tp503
F0.14543983200227384
s(I140
I725
tp504
F0.068820095209349341
s(I34
I304
tp505
F0.031763134279196269
s(I112
I740
tp506
F0.048392599389331353
s(I59
I1007
tp507
F0.013495751416744122
s(I6
I810
tp508
F-0.00064160948896490688
s(I193
I1361
tp509
F0.0441383430027395
s(I190
I1931
tp510
F0.026698021984148113
s(I31
I397
tp511
F0.019609455529411936
s(I112
I1167
tp512
F0.025817322587275111
s(I165
I1947
tp513
F0.021863981786747394
s(I109
I1225
tp514
F0.023329841227389021
s(I146
I1109
tp515
F0.039777470960023036
s(I84
I1069
tp516
F0.019783238088895119
s(I65
I1059
tp517
F0.01433024431585693
s(I12
I622
tp518
F0.0026669643901293888
s(I146
I568
tp519
F0.10613160192214761
s(I40
I1099
tp520
F0.0073791030422521902
s(I143
I1664
tp521
F0.02227350165097082
s(I37
I909
tp522
F0.0084874154712126764
s(I171
I407
tp523
F0.24118917052457819
s(I65
I648
tp524
F0.027400956251477513
s(I62
I1488
tp525
F0.0087454086899388574
s(I196
I1890
tp526
F0.028662833102809628
s(I90
I237
tp527
F0.20151525493781983
s(I37
I1314
tp528
F0.0053643284587649104
s(I18
I1834
tp529
F0.0013731356372815669
s(I171
I1904
tp530
F0.023621241052450264
s(I115
I338
tp531
F0.16697902965360417
s(I152
I456
tp532
F0.16134232329835196
s(I177
I907
tp533
F0.069898275060431614
s(I87
I136
tp534
F0.56845108155230484
s(I18
I401
tp535
F0.0093330625076285707
s(I96
I549
tp536
F0.059528273578908386
s(I149
I1573
tp537
F0.02536696682831608
s(I43
I110
tp538
F0.21201356405218863
s(I68
I715
tp539
F0.025504218251761673
s(I15
I460
tp540
F0.0059521333533822576
s(I199
I1679
tp541
F0.034395292554557241
s(I24
I1969
tp542
F0.0018981376811955993
s(I121
I1523
tp543
F0.020072897929934257
s(I174
I1383
tp544
F0.037349127222149635
s(I118
I1893
tp545
F0.014619621919070843
s(I15
I1953
tp546
F0.00092865668136898275
s(I199
I240
tp547
F1.1878624847391803
s(I93
I1901
tp548
F0.01071449491006681
s(I130
I793
tp549
F0.054235488990666346
s(I74
I1271
tp550
F0.013386717542788702
s(I21
I972
tp551
F0.0037667899843672721
s(I118
I448
tp552
F0.11026151236205751
s(I155
I374
tp553
F0.23529489472712334
s(I49
I1231
tp554
F0.0082567465689625044
s(I74
I618
tp555
F0.034882725045864371
s(I71
I1766
tp556
F0.008361144072386778
s(I46
I1548
tp557
F0.0057375941044203269
s(I27
I1604
tp558
F0.0028357009791452011
s(I180
I1542
tp559
F0.033682952504376952
s(I124
I1984
tp560
F0.014669759887601073
s(I161
I586
tp561
F0.11784484665195256
s(I71
I75
tp562
F2.2736036230405312
s(I99
I1966
tp563
F0.011115986658870673
s(I186
I1263
tp564
F0.046553942575492377
s(I80
I422
tp565
F0.066976642677762974
s(I133
I420
tp566
F0.14819392909809992
s(I27
I161
tp567
F0.056027575876895823
s(I161
I1239
tp568
F0.039061570394247881
s(I105
I1013
tp569
F0.028643661208077278
s(I158
I1801
tp570
F0.02289370671457238
s(I52
I788
tp571
F0.01574078058421469
s(I133
I1817
tp572
F0.018021522009196225
s(I77
I1351
tp573
F0.013024898365108726
s(I52
I1391
tp574
F0.0076324038651992736
s(I33
I1761
tp575
F0.0032552813962654021
s(I183
I595
tp576
F0.14127923723521404
s(I127
I1597
tp577
F0.020098141882996443
s(I8
I1741
tp578
F-7.5530293207467586e-06
s(I5
I523
tp579
F-0.0016399355194900655
s(I102
I1537
tp580
F0.015856700897094431
s(I139
I521
tp581
F0.11250682592709514
s(I30
I1238
tp582
F0.0044448133678319877
s(I164
I172
tp583
F2.4059145350661044
s(I58
I939
tp584
F0.014447793361511585
s(I5
I1248
tp585
F-0.00090110392261272731
s(I83
I468
tp586
F0.060761285512849005
s(I64
I1820
tp587
F0.0070714346057908538
s(I145
I265
tp588
F0.40217920001697011
s(I55
I1802
tp589
F0.0059313284376719842
s(I189
I1524
tp590
F0.036612585630569704
s(I170
I876
tp591
F0.069325476540427131
s(I64
I487
tp592
F0.039679324048885654
s(I11
I672
tp593
F0.0019632689422743538
s(I108
I1764
tp594
F0.014283735611884237
s(I195
I1459
tp595
F0.040623853986871662
s(I89
I596
tp596
F0.047478327697004503
s(I36
I117
tp597
F0.14137612342804795
s(I170
I1475
tp598
F0.033099545334344289
s(I114
I1025
tp599
F0.031524579779819123
s(I167
I1033
tp600
F0.053161952027129852
s(I89
I1073
tp601
F0.021249743459204603
s(I142
I1061
tp602
F0.040701426216371177
s(I86
I1979
tp603
F0.0092214386293613029
s(I61
I1963
tp604
F0.006064751527328458
s(I42
I1461
tp605
F0.0055065756591680705
s(I176
I975
tp606
F0.062344498606237822
s(I17
I1485
tp607
F0.0016306097890545007
s(I14
I823
tp608
F0.0024847461635119361
s(I111
I753
tp609
F0.04661739378775967
s(I148
I365
tp610
F0.22624124226448594
s(I42
I808
tp611
F0.011574076638621079
s(I39
I1440
tp612
F0.0051149457946946591
s(I120
I156
tp613
F0.9271736080723777
s(I67
I375
tp614
F0.061418148202986945
s(I14
I1426
tp615
F0.001216847001892117
s(I148
I1920
tp616
F0.019288768849496683
s(I92
I194
tp617
F0.30224112293890859
s(I154
I557
tp618
F0.1190284573692181
s(I198
I1070
tp619
F0.064644552661801302
s(I73
I699
tp620
F0.028937123352156095
s(I20
I918
tp621
F0.0037809696968620224
s(I117
I1430
tp622
F0.020868187607730411
s(I45
I325
tp623
F0.04268279889137875
s(I179
I1903
tp624
F0.025129550741415634
s(I123
I1393
tp625
F0.023092038377838454
s(I160
I1509
tp626
F0.029538739553593853
s(I98
I1381
tp627
F0.017304713063419266
s(I151
I1517
tp628
F0.02711740227205239
s(I95
I1279
tp629
F0.0183708514096304
s(I160
I896
tp630
F0.061370519110212254
s(I70
I1159
tp631
F0.014034863129973691
s(I51
I1149
tp632
F0.0094711617938908373
s(I95
I592
tp633
F0.052601519588145372
s(I132
I494
tp634
F0.11278024292316234
s(I26
I1129
tp635
F0.0041514778511228707
s(I51
I726
tp636
F0.017077049122082789
s(I32
I1950
tp637
F0.0027698979123867377
s(I185
I1736
tp638
F0.02974192706037377
s(I182
I1664
tp639
F0.030813554841239949
s(I76
I131
tp640
F0.45555049207045567
s(I23
I1924
tp641
F0.0018440856080889629
s(I157
I1714
tp642
F0.024251803953100455
s(I101
I1872
tp643
F0.012139999493540264
s(I138
I810
tp644
F0.057327664155808825
s(I32
I313
tp645
F0.028109531193498564
s(I76
I1830
tp646
F0.0087093478172326731
s(I163
I1397
tp647
F0.033662002737766726
s(I57
I218
tp648
F0.10900121526000539
s(I138
I1345
tp649
F0.028251319995388362
s(I82
I895
tp650
F0.024259436722687423
s(I135
I1931
tp651
F0.016970551909430191
s(I29
I132
tp652
F0.083418787703412517
s(I126
I920
tp653
F0.042034254572552866
s(I54
I1785
tp654
F0.0058666019962940342
s(I188
I1579
tp655
F0.034610973711046066
s(I29
I1769
tp656
F0.0027564276355160531
s(I10
I1651
tp657
F0.0003755590067406783
s(I107
I1597
tp658
F0.016055163691714447
s(I144
I705
tp659
F0.074788456540373388
s(I88
I1411
tp660
F0.01462939472972326
s(I79
I1459
tp661
F0.012195820238484685
s(I166
I1882
tp662
F0.023059059966578904
s(I7
I1378
tp663
F-0.00020973045246638341
s(I194
I359
tp664
F0.39189891485400558
s(I88
I798
tp665
F0.031160046931721943
s(I141
I1836
tp666
F0.019194626256220149
s(I35
I825
tp667
F0.0089392493480983173
s(I113
I381
tp668
F0.13318645192449705
s(I166
I193
tp669
F1.3669994850804326
s(I60
I348
tp670
F0.058324217548458353
s(I41
I1692
tp671
F0.0044634202667000371
s(I194
I1994
tp672
F0.026295836055722981
s(I191
I662
tp673
F0.12740293608600128
s(I16
I1690
tp674
F0.0012534022567883924
s(I113
I1690
tp675
F0.016012541376822273
s(I200
I1083
tp676
F0.064453206370673879
s(I110
I1570
tp677
F0.017018653210077912
s(I147
I532
tp678
F0.11891551951841631
s(I41
I121
tp679
F0.16583187121948006
s(I191
I1035
tp680
F0.064386267309841774
s(I85
I1556
tp681
F0.012334654914767661
s(I172
I1089
tp682
F0.051420096134772011
s(I66
I988
tp683
F0.015993125485166838
s(I13
I195
tp684
F0.014892785237372185
s(I147
I1201
tp685
F0.03595437111889685
s(I91
I1459
tp686
F0.014630726915659593
s(I128
I1191
tp687
F0.030086182903667186
s(I66
I1443
tp688
F0.0098376479188054429
s(I63
I1849
tp689
F0.0067989689928659369
s(I197
I503
tp690
F0.21272264652302883
s(I38
I1797
tp691
F0.0037780522018450551
s(I19
I703
tp692
F0.0049170768122299459
s(I116
I1785
tp693
F0.015430524613346786
s(I153
I881
tp694
F0.058938574566729317
s(I178
I484
tp695
F0.19062240740282271
s(I72
I639
tp696
F0.032090025837948913
s(I19
I1112
tp697
F0.0027687979068043347
s(I44
I509
tp698
F0.02244799103376759
s(I175
I433
tp699
F0.22492483282735273
s(I69
I94
tp700
F0.80879177555446813
s(I184
I988
tp701
F0.065253181824401707
s(I131
I695
tp702
F0.066414798640310677
s(I25
I472
tp703
F0.0118008700180708
s(I122
I1884
tp704
F0.015359627682827375
s(I119
I1300
tp705
F0.024230513220482083
s(I50
I829
tp706
F0.014009723961974418
s(I184
I1399
tp707
F0.039723762865972394
s(I94
I1310
tp708
F0.017557992133262007
s(I22
I447
tp709
F0.01068573142945047
s(I119
I889
tp710
F0.040710892977785289
s(I100
I1255
tp711
F0.02015060305057503
s(I137
I1147
tp712
F0.034762811669392484
s(I75
I1279
tp713
F0.013510511565108385
s(I56
I1029
tp714
F0.012275178408344916
s(I137
I528
tp715
F0.10770076560628906
s(I47
I1149
tp716
F0.0085442600744053444
s(I134
I1624
tp717
F0.02110298196508369
s(I28
I1019
tp718
F0.0051789871185684592
s(I125
I441
tp719
F0.12383715105498494
s(I162
I421
tp720
F0.20622382148471322
s(I56
I672
tp721
F0.02138170712866266
s(I53
I1368
tp722
F0.0079815297751208939
s(I187
I1882
tp723
F0.027052665799991934
s(I81
I179
tp724
F0.27654523102380679
s(I28
I1374
tp725
F0.0035861720356658577
s(I9
I1794
tp726
F0.00016407738594823148
s(I162
I1864
tp727
F0.022609448904895756
s(I106
I262
tp728
F0.22534545403378839
s(I159
I272
tp729
F0.46313124353354312
s(I168
I893
tp730
F0.066229057502065161
s(I78
I224
tp731
F0.17363590994120706
s(I9
I447
tp732
F0.0019886062282853828
s(I103
I631
tp733
F0.05390272556693404
s(I140
I1475
tp734
F0.025435943758787098
s(I34
I90
tp735
F0.19969843453160896
s(I59
I757
tp736
F0.01957142004240435
s(I6
I28
tp737
F0.06298811936083959
s(I193
I1595
tp738
F0.03539028020272679
s(I190
I1725
tp739
F0.031109654410424594
s(I31
I1659
tp740
F0.0032387463517427688
s(I112
I1461
tp741
F0.019149388918707468
s(I165
I1717
tp742
F0.025862653416945772
s(I109
I1971
tp743
F0.012530281362210332
s(I6
I1659
tp744
F-0.00044717531872254663
s(I190
I216
tp745
F1.5042999368512933
s(I84
I1851
tp746
F0.0097405127673353825
s(I65
I1333
tp747
F0.010670107851041338
s(I12
I788
tp748
F0.0019340504884343193
s(I109
I280
tp749
F0.21046546932349541
s(I146
I290
tp750
F0.33959153612844478
s(I40
I1313
tp751
F0.0059147535081588969
s(I143
I1950
tp752
F0.018065350380932679
s(I171
I253
tp753
F0.65000041486767812
s(I65
I914
tp754
F0.017353474909329591
s(I62
I1738
tp755
F0.0071991083134721424
s(I196
I1624
tp756
F0.035263965906035928
s(I90
I455
tp757
F0.071307936389682233
s(I37
I1756
tp758
F0.0037606099130195209
s(I18
I1556
tp759
F0.001683165965459719
s(I171
I1638
tp760
F0.028922346301105604
s(I115
I1576
tp761
F0.017947971915742187
s(I152
I734
tp762
F0.076337807459094145
s(I62
I97
tp763
F0.56733588327863782
s(I90
I1626
tp764
F0.012544430740358589
s(I177
I1213
tp765
F0.045952479458453967
s(I87
I406
tp766
F0.080346534484260448
s(I18
I251
tp767
F0.017257200813052376
s(I152
I1209
tp768
F0.037312245600267781
s(I96
I971
tp769
F0.026870994710241736
s(I149
I1855
tp770
F0.020365443995467074
s(I43
I852
tp771
F0.011146862436796167
s(I68
I1313
tp772
F0.01152122841536873
s(I15
I218
tp773
F0.015997758762233371
s(I43
I1329
tp774
F0.006374306063317352
s(I24
I1671
tp775
F0.0023162283027853784
s(I121
I1669
tp776
F0.017796334592796181
s(I174
I633
tp777
F0.1179382982508615
s(I118
I1615
tp778
F0.017978748597610148
s(I15
I1727
tp779
F0.0010861793183604485
s(I199
I990
tp780
F0.073028872616919316
s(I93
I1655
tp781
F0.012790086575411988
s(I130
I739
tp782
F0.060047540192822713
s(I21
I1254
tp783
F0.002748574464875518
s(I49
I1009
tp784
F0.010614434038370878
s(I74
I388
tp785
F0.067573860363415311
s(I71
I1996
tp786
F0.0071734513629280973
s(I136
I319
tp787
F0.24768722694706694
s(I46
I1830
tp788
F0.004670073479974295
s(I180
I1308
tp789
F0.042317421043657703
s(I124
I1774
tp790
F0.016966296090820031
s(I161
I860
tp791
F0.065754217033711662
s(I71
I305
tp792
F0.091080707723972601
s(I99
I1732
tp793
F0.013073268554546793
s(I186
I1529
tp794
F0.035650712477078857
s(I80
I652
tp795
F0.036076664623833854
s(I27
I951
tp796
F0.0053861317438346178
s(I161
I1529
tp797
F0.029261873932652418
s(I105
I1263
tp798
F0.021314417381992704
s(I158
I1123
tp799
F0.043652139110667641
s(I80
I1271
tp800
F0.014804378376581304
s(I133
I1139
tp801
F0.033697836093470351
s(I77
I1137
tp802
F0.016280607059079622
s(I52
I1093
tp803
F0.0103411551901334
s(I33
I1419
tp804
F0.004235124214698691
s(I183
I953
tp805
F0.068254678126308865
s(I8
I1507
tp806
F2.3400831836617823e-05
s(I5
I869
tp807
F-0.0011740361419188029
s(I192
I276
tp808
F0.69966544857951041
s(I102
I299
tp809
F0.16772267599950683
s(I139
I319
tp810
F0.25779709773753567
s(I33
I784
tp811
F0.0088473749064629653
s(I30
I1480
tp812
F0.0035723025431959802
s(I127
I844
tp813
F0.047995109596219505
s(I58
I325
tp814
F0.061315588439217049
s(I5
I1498
tp815
F-0.00078377624581829977
s(I83
I234
tp816
F0.17916386252556507
s(I145
I1011
tp817
F0.04484746905265323
s(I189
I1054
tp818
F0.061743739968089961
s(I64
I717
tp819
F0.02342829148868824
s(I11
I982
tp820
F0.0011483838284217416
s(I108
I1490
tp821
F0.017791421179436037
s(I195
I1705
tp822
F0.032751880093286577
s(I36
I355
tp823
F0.027805724696989245
s(I170
I1725
tp824
F0.026755145141558512
s(I114
I1323
tp825
F0.022352929516295736
s(I167
I1335
tp826
F0.037053569779592052
s(I89
I1291
tp827
F0.016662886452224333
s(I142
I1343
tp828
F0.029426411075368
s(I86
I1229
tp829
F0.016990729316763938
s(I167
I856
tp830
F0.069868984164730225
s(I61
I1205
tp831
F0.011190964693089292
s(I42
I1199
tp832
F0.0070356123837565492
s(I176
I245
tp833
F0.76201745600090043
s(I86
I616
tp834
F0.043180491020885496
s(I17
I1207
tp835
F0.0021137881300300394
s(I42
I514
tp836
F0.020831767892712742
s(I39
I1614
tp837
F0.0044468113335735856
s(I176
I1552
tp838
F0.032373189289069453
s(I120
I434
tp839
F0.11903977031922848
s(I173
I1752
tp840
F0.026825988349110121
s(I67
I109
tp841
F0.5181178269065696
s(I14
I1636
tp842
F0.0010183157505675206
s(I148
I1694
tp843
F0.022767993439540647
s(I92
I1960
tp844
F0.010166046051401891
s(I129
I850
tp845
F0.048580297004676642
s(I39
I243
tp846
F0.052611100273508883
s(I67
I1990
tp847
F0.0066988393859712314
s(I154
I1287
tp848
F0.034849427094205805
s(I48
I270
tp849
F0.060974220854165109
s(I198
I784
tp850
F0.10325891505916308
s(I129
I1343
tp851
F0.025846631870151675
s(I73
I941
tp852
F0.019451670132221828
s(I20
I172
tp853
F0.033362347487646743
s(I117
I864
tp854
F0.041374529149126961
s(I45
I1711
tp855
F0.0049364097423469436
s(I179
I1605
tp856
F0.031643438395418361
s(I123
I1543
tp857
F0.020161825886883054
s(I20
I1735
tp858
F0.0017217731078419556
s(I98
I1551
tp859
F0.014878275076490886
s(I151
I763
tp860
F0.071361738355971441
s(I95
I1493
tp861
F0.01501426236576997
s(I123
I160
tp862
F0.92541384941793692
s(I70
I1513
tp863
F0.009981608036542463
s(I185
I325
tp864
F0.43723311466859288
s(I95
I846
tp865
F0.031941028311079901
s(I132
I196
tp866
F0.64418480501782127
s(I26
I835
tp867
F0.0060327834477524791
s(I104
I275
tp868
F0.20007038786118708
s(I51
I300
tp869
F0.057147799886811734
s(I32
I1700
tp870
F0.0032706193805147094
s(I182
I1386
tp871
F0.039635728356056131
s(I23
I1682
tp872
F0.0021712849061523384
s(I104
I1678
tp873
F0.014511597471464296
s(I157
I1436
tp874
F0.030796839498481155
s(I101
I1610
tp875
F0.014740557387009398
s(I138
I708
tp876
F0.069774773331665887
s(I32
I79
tp877
F0.22582640740398055
s(I182
I1009
tp878
F0.06227595517156307
s(I76
I1612
tp879
F0.010223115788304241
s(I163
I1131
tp880
F0.045155272092172835
s(I57
I1004
tp881
F0.012959731456883384
s(I138
I1147
tp882
F0.03511274870570244
s(I82
I1129
tp883
F0.01783882955765851
s(I135
I1265
tp884
F0.029799783403291497
s(I126
I690
tp885
F0.063403315774371888
s(I57
I1417
tp886
F0.0083668310013907086
s(I54
I1987
tp887
F0.005140302205489636
s(I188
I305
tp888
F0.52142418451011552
s(I10
I1389
tp889
F0.00049527687041479407
s(I107
I1827
tp890
F0.013488694133383687
s(I144
I823
tp891
F0.059580717942958598
s(I169
I388
tp892
F0.25761220785803018
s(I79
I649
tp893
F0.03568209355878136
s(I10
I896
tp894
F0.00097695761132908618
s(I7
I1096
tp895
F-0.00019431597360381511
s(I88
I244
tp896
F0.18433143817855915
s(I35
I559
tp897
F0.014698723382798706
s(I166
I491
tp898
F0.16521038285260672
s(I60
I106
tp899
F0.43200191122231962
s(I194
I1236
tp900
F0.050962982383964628
s(I191
I908
tp901
F0.07814536136774107
s(I16
I384
tp902
F0.0083193995980734726
s(I113
I1932
tp903
F0.013465741977483731
s(I200
I1361
tp904
F0.046412060929023613
s(I110
I1332
tp905
F0.021126774415689522
s(I41
I851
tp906
F0.010506383149203461
s(I191
I1313
tp907
F0.045752195864214903
s(I85
I1326
tp908
F0.015158913639059298
s(I172
I1839
tp909
F0.024938806290054058
s(I13
I493
tp910
F0.0042634240663174273
s(I110
I851
tp911
F0.038776094007750797
s(I147
I1991
tp912
F0.018226717463137487
s(I91
I1177
tp913
F0.019365228588955601
s(I128
I1421
tp914
F0.023714894459787056
s(I66
I1165
tp915
F0.012924407305786435
s(I63
I1111
tp916
F0.012940046289680955
s(I197
I225
tp917
F1.4737320021572724
s(I128
I1000
tp918
F0.038252224746243707
s(I38
I1071
tp919
F0.007146648840027056
s(I19
I981
tp920
F0.0032368402975196968
s(I116
I471
tp921
F0.099316447683823278
s(I63
I712
tp922
F0.023156388419030706
s(I178
I1678
tp923
F0.029556982128907585
s(I72
I149
tp924
F0.3133866477407829
s(I19
I1390
tp925
F0.0020993890776436247
s(I153
I1696
tp926
F0.023762334891707499
s(I97
I294
tp927
F0.15860658630145544
s(I150
I296
tp928
F0.34403456715118613
s(I44
I235
tp929
F0.065766932325968919
s(I175
I847
tp930
F0.076077823721126522
s(I69
I1864
tp931
F0.007539328610818255
s(I44
I1870
tp932
F0.0043069485379964917
s(I131
I1453
tp933
F0.02374335698886958
s(I25
I178
tp934
F0.043519837049714842
s(I122
I1142
tp935
F0.029841828540051633
s(I50
I551
tp936
F0.023949669943010982
s(I184
I1549
tp937
F0.034500476849474195
s(I94
I1008
tp938
F0.024840517738911626
s(I181
I1739
tp939
F0.02880491596240144
s(I22
I1601
tp940
F0.0021712664803350381
s(I119
I583
tp941
F0.074712872846587175
s(I156
I1779
tp942
F0.022880026846058228
s(I100
I1949
tp943
F0.011384723304372034
s(I56
I1307
tp944
F0.0090583640166232056
s(I100
I304
tp945
F0.15781974669674365
s(I137
I266
tp946
F0.35535634352436363
s(I47
I1291
tp947
F0.0073834604790990908
s(I134
I1858
tp948
F0.01767492422672744
s(I125
I835
tp949
F0.047645849311610797
s(I162
I207
tp950
F0.97795074047168207
s(I56
I950
tp951
F0.013601920444551699
s(I53
I1714
tp952
F0.0060276189507861306
s(I187
I1632
tp953
F0.032835786610645491
s(I81
I421
tp954
F0.068450497653672324
s(I134
I169
tp955
F1.019568602076623
s(I28
I1700
tp956
F0.0027673932923862913
s(I9
I1588
tp957
F0.00021276448592116916
s(I162
I1618
tp958
F0.027332745370488274
s(I106
I1648
tp959
F0.015225752844809076
s(I159
I526
tp960
F0.13735183729821462
s(I81
I1538
tp961
F0.011770741105902219
s(I168
I1107
tp962
F0.048578843598521916
s(I78
I506
tp963
F0.0496691530057966
s(I9
I209
tp964
F0.0064655568002933142
s(I159
I1123
tp965
F0.044040985050766417
s(I103
I925
tp966
F0.031575598336052044
s(I140
I1257
tp967
F0.031585260254103006
s(I34
I868
tp968
F0.0080834796943026893
s(I59
I1307
tp969
F0.009675536470978529
s(I6
I262
tp970
F-0.00027239337708228115
s(I193
I1805
tp971
F0.029877944600520179
s(I34
I1291
tp972
F0.0049358259878368579
s(I31
I1873
tp973
F0.0027958326778226477
s(I112
I1755
tp974
F0.015071594959675234
s(I165
I431
tp975
F0.20438159786494978
s(I109
I1693
tp976
F0.015244903227735434
s(I6
I1901
tp977
F-0.00041038238609282881
s(I190
I1010
tp978
F0.066223325791085169
s(I84
I1617
tp979
F0.011566180440586271
s(I12
I1026
tp980
F0.0013505899434663247
s(I40
I535
tp981
F0.01852881134816747
s(I65
I100
tp982
F0.59052507650364072
s(I196
I1462
tp983
F0.040797826475997799
s(I143
I329
tp984
F0.25661503993479123
s(I171
I1356
tp985
F0.037469582401709459
s(I115
I1854
tp986
F0.014526572085739072
s(I152
I820
tp987
F0.064807787593336524
s(I62
I283
tp988
F0.083068302477715392
s(I196
I809
tp989
F0.096833378905362866
s(I90
I1844
tp990
F0.010682569504430197
s(I177
I1447
tp991
F0.035923556119521555
s(I87
I700
tp992
F0.036722854903893452
s(I18
I997
tp993
F0.0029311553716794077
s(I152
I1423
tp994
F0.029836696564709962
s(I96
I1233
tp995
F0.019544840058842095
s(I149
I1097
tp996
F0.041549080165039387
s(I87
I1217
tp997
F0.017472089899847359
s(I68
I1055
tp998
F0.015267079590247987
s(I43
I1063
tp999
F0.0084245904423364687
s(I24
I1437
tp1000
F0.0027837516769953592
s(I121
I1951
tp1001
F0.014523995733380059
s(I174
I915
tp1002
F0.067283486829764108
s(I15
I1429
tp1003
F0.001382959173369662
s(I199
I708
tp1004
F0.12218747106819117
s(I93
I321
tp1005
F0.12825433019063107
s(I130
I461
tp1006
F0.12282710804785425
s(I24
I888
tp1007
F0.0050367161422486392
s(I21
I1520
tp1008
F0.0021698461268669241
s(I118
I828
tp1009
F0.044447210615111456
s(I155
I1826
tp1010
F0.021911702914910895
s(I49
I283
tp1011
F0.058682474180679595
s(I130
I1872
tp1012
F0.01682252641936785
s(I74
I190
tp1013
F0.21064434552198075
s(I136
I981
tp1014
F0.042757430701080033
s(I46
I56
tp1015
F1.1487288690304995
s(I180
I1258
tp1016
F0.044698647345644174
s(I124
I1524
tp1017
F0.020715294326788803
s(I71
I543
tp1018
F0.039401401287502316
s(I99
I1530
tp1019
F0.015344258478717253
s(I186
I1683
tp1020
F0.031253073374704496
s(I27
I669
tp1021
F0.0083636961865499546
s(I124
I927
tp1022
F0.040671223830573401
s(I161
I1667
tp1023
F0.026037522551276227
s(I105
I1473
tp1024
F0.0174068439078536
s(I158
I1365
tp1025
F0.033295304169358532
s(I80
I1501
tp1026
F0.011951649879645832
s(I133
I1389
tp1027
F0.025737739863165247
s(I77
I1819
tp1028
F0.0089213636720801032
s(I158
I816
tp1029
F0.06909561867514101
s(I52
I1875
tp1030
F0.0052700106298929654
s(I33
I1181
tp1031
F0.0053072064368385645
s(I77
I384
tp1032
F0.072765212283435854
s(I8
I1177
tp1033
F0.00010392050546480432
s(I192
I1658
tp1034
F0.03331550558292426
s(I102
I989
tp1035
F0.028449917573644255
s(I33
I570
tp1036
F0.013281423716437261
s(I30
I1570
tp1037
F0.0033244367892731612
s(I183
I1640
tp1038
F0.031666259366412507
s(I127
I634
tp1039
F0.072654671935002454
s(I164
I1776
tp1040
F0.024515749186657446
s(I58
I95
tp1041
F0.51019207563089719
s(I5
I1588
tp1042
F-0.00074907034577800509
s(I139
I1742
tp1043
F0.020188037689909517
s(I83
I1920
tp1044
F0.0091606634656692335
s(I30
I153
tp1045
F0.070388613460328209
s(I145
I1253
tp1046
F0.033284000547747543
s(I55
I382
tp1047
F0.045092941869770468
s(I189
I808
tp1048
F0.091753355341657114
s(I64
I979
tp1049
F0.015549898871780193
s(I11
I252
tp1050
F0.0077586344275779222
s(I108
I824
tp1051
F0.039532710476420006
s(I195
I1951
tp1052
F0.027268304575494152
s(I36
I1689
tp1053
F0.0038124406999719231
s(I170
I1943
tp1054
F0.022811883473646145
s(I114
I1621
tp1055
F0.017102239051927825
s(I11
I1689
tp1056
F0.00052646122990797838
s(I195
I504
tp1057
F0.20820810894397962
s(I89
I1565
tp1058
F0.012987961769044532
s(I142
I529
tp1059
F0.11359518337892781
s(I86
I1495
tp1060
F0.013180932320307556
s(I114
I248
tp1061
F0.28483909176205113
s(I61
I1503
tp1062
F0.0084609588192785194
s(I176
I411
tp1063
F0.24969825970545409
s(I86
I882
tp1064
F0.026373656261757184
s(I17
I921
tp1065
F0.0029705509116864258
s(I111
I293
tp1066
F0.20067686704545565
s(I42
I508
tp1067
F0.021158255459617113
s(I39
I1908
tp1068
F0.003626036625918505
s(I176
I1798
tp1069
F0.026512483163808668
s(I120
I1736
tp1070
F0.01672145154361283
s(I173
I1474
tp1071
F0.033935334936756087
s(I14
I1918
tp1072
F0.00082858181083485835
s(I111
I1726
tp1073
F0.015222729299403456
s(I148
I1460
tp1074
F0.027793328852475156
s(I92
I1718
tp1075
F0.012024245841577035
s(I129
I676
tp1076
F0.067629502599793181
s(I39
I409
tp1077
F0.025593217836639346
s(I173
I935
tp1078
F0.064634330259486908
s(I67
I1724
tp1079
F0.0080128029908217643
s(I154
I1041
tp1080
F0.046852053111731996
s(I48
I564
tp1081
F0.021987530554648093
s(I198
I634
tp1082
F0.14485623808133691
s(I129
I1025
tp1083
F0.037365665353810536
s(I73
I1095
tp1084
F0.015951115261433897
s(I20
I442
tp1085
F0.0095308245852565726
s(I117
I634
tp1086
F0.064387033499955074
s(I48
I1119
tp1087
F0.0090711268123584293
s(I45
I1945
tp1088
F0.004219507786285698
s(I179
I347
tp1089
F0.35648302049987496
s(I123
I1837
tp1090
F0.016041546989678537
s(I98
I1817
tp1091
F0.012134823329262689
s(I151
I769
tp1092
F0.07053961391899681
s(I123
I438
tp1093
F0.12201331598654037
s(I160
I444
tp1094
F0.18407299561174839
s(I70
I723
tp1095
F0.026123924945348639
s(I95
I164
tp1096
F0.45404238212003351
s(I132
I1970
tp1097
F0.01605655275416111
s(I26
I605
tp1098
F0.009046334091829554
s(I185
I1268
tp1099
F0.045943535982573433
s(I182
I1148
tp1100
F0.051696283989903211
s(I23
I440
tp1101
F0.011570458733890954
s(I157
I1126
tp1102
F0.043102900842797158
s(I101
I1380
tp1103
F0.018018569386980873
s(I32
I853
tp1104
F0.0076525884181815563
s(I182
I731
tp1105
F0.10099916700732735
s(I76
I1402
tp1106
F0.01221359378677794
s(I163
I1793
tp1107
F0.024007961127488934
s(I101
I793
tp1108
F0.037988907092618165
s(I138
I1813
tp1109
F0.018971154496448674
s(I82
I1363
tp1110
F0.013964276777732371
s(I135
I1503
tp1111
F0.02362456523440867
s(I126
I420
tp1112
F0.13567431975114691
s(I57
I1187
tp1113
F0.010464186840547188
s(I54
I1237
tp1114
F0.0092742983243745882
s(I188
I223
tp1115
F1.2633517968058348
s(I135
I576
tp1116
F0.092031775111977965
s(I29
I1245
tp1117
F0.0042298337038990629
s(I10
I1031
tp1118
F0.00078833940083138424
s(I54
I560
tp1119
F0.025982374488744752
s(I169
I1790
tp1120
F0.025255586513918904
s(I79
I103
tp1121
F0.91900956887051521
s(I10
I698
tp1122
F0.0014233357484444858
s(I7
I1974
tp1123
F-0.00020283030969371472
s(I144
I1784
tp1124
F0.02049759139772471
s(I88
I458
tp1125
F0.068314650065394333
s(I141
I320
tp1126
F0.26316390249578342
s(I35
I197
tp1127
F0.060917459002339747
s(I166
I797
tp1128
F0.076997421194789473
s(I60
I1904
tp1129
F0.0061706991655789915
s(I7
I283
tp1130
F0.0012361519404417288
s(I194
I1342
tp1131
F0.045349816356506804
s(I35
I1918
tp1132
F0.0031557788465725566
s(I16
I246
tp1133
F0.014970741194700722
s(I113
I1206
tp1134
F0.024999283370627824
s(I200
I1607
tp1135
F0.036792280149379894
s(I41
I581
tp1136
F0.017177853667498154
s(I191
I1631
tp1137
F0.033831466401330647
s(I85
I1080
tp1138
F0.019824949099497592
s(I172
I1557
tp1139
F0.031234532845888556
s(I13
I1559
tp1140
F0.00092591831681734858
s(I110
I613
tp1141
F0.061808155136579696
s(I147
I1757
tp1142
F0.021494775318452761
s(I66
I1943
tp1143
F0.0067730764264250483
s(I63
I1357
tp1144
F0.010025433818759536
s(I197
I987
tp1145
F0.072267316286643443
s(I91
I328
tp1146
F0.11968377878327631
s(I128
I254
tp1147
F0.34024502154810093
s(I38
I1361
tp1148
F0.0053095391889970093
s(I116
I813
tp1149
F0.044521569158206209
s(I153
I349
tp1150
F0.26070646139391251
s(I63
I998
tp1151
F0.014860343192624545
s(I197
I1328
tp1152
F0.04703531124969499
s(I178
I1976
tp1153
F0.02371615598129314
s(I72
I395
tp1154
F0.063235991057357777
s(I19
I1668
tp1155
F0.0016762952495393986
s(I153
I1978
tp1156
F0.01937700071619872
s(I97
I1608
tp1157
F0.014012824096090313
s(I150
I562
tp1158
F0.11257935069748781
s(I72
I1574
tp1159
F0.0098390978704632742
s(I175
I1125
tp1160
F0.050315105522869233
s(I69
I1570
tp1161
F0.0093536453360436658
s(I150
I1113
tp1162
F0.041099034917768833
s(I44
I1588
tp1163
F0.0052628894801126265
s(I131
I1155
tp1164
F0.03238016968339609
s(I25
I900
tp1165
F0.0052237739390399544
s(I122
I640
tp1166
F0.06752349804004705
s(I50
I1489
tp1167
F0.0066765252073928329
s(I184
I1827
tp1168
F0.02754970331525889
s(I94
I746
tp1169
F0.037428090519850354
s(I25
I1505
tp1170
F0.0027753215625143683
s(I22
I1899
tp1171
F0.0017635283054224986
s(I119
I301
tp1172
F0.21628503653006068
s(I156
I473
tp1173
F0.1585087671387484
s(I100
I1675
tp1174
F0.013826708813054809
s(I181
I954
tp1175
F0.067056615470166156
s(I75
I1675
tp1176
F0.0095766156770932462
s(I47
I545
tp1177
F0.02237719107859221
s(I125
I621
tp1178
F0.073178941614312015
s(I56
I76
tp1179
F0.81750044263935329
s(I53
I1932
tp1180
F0.005199884940846629
s(I187
I1398
tp1181
F0.040670254593297407
s(I134
I403
tp1182
F0.16067455109257059
s(I28
I1970
tp1183
F0.0023153891328161606
s(I125
I1522
tp1184
F0.020973141042246842
s(I162
I1404
tp1185
F0.033150886938708539
s(I106
I1898
tp1186
F0.012689326283885485
s(I159
I996
tp1187
F0.05221067447578475
s(I53
I353
tp1188
F0.047844911474093678
s(I187
I787
tp1189
F0.093984556716451853
s(I81
I1908
tp1190
F0.0089537303244572684
s(I168
I1353
tp1191
F0.03667497725602438
s(I78
I716
tp1192
F0.030646143585985695
s(I9
I971
tp1193
F0.00054379434376187108
s(I159
I1369
tp1194
F0.033450184809557977
s(I103
I1163
tp1195
F0.023184626322968832
s(I140
I1943
tp1196
F0.017653432575464024
s(I78
I1195
tp1197
F0.015518739020179046
s(I59
I1057
tp1198
F0.012680582879839463
s(I34
I1045
tp1199
F0.0064106018564062239
s(I31
I1103
tp1200
F0.0053397212999774079
s(I112
I1985
tp1201
F0.012857303112480596
s(I6
I1111
tp1202
F-0.0005600974055937055
s(I190
I740
tp1203
F0.10594781204616104
s(I84
I367
tp1204
F0.088762818250069944
s(I31
I672
tp1205
F0.0099293105275405965
s(I12
I1320
tp1206
F0.00095750595468614653
s(I109
I1004
tp1207
F0.030503383183229264
s(I146
I1910
tp1208
F0.019077102267558516
s(I40
I781
tp1209
F0.011356693949598087
s(I65
I334
tp1210
F0.069613935557439208
s(I196
I1196
tp1211
F0.054209461800416511
s(I143
I935
tp1212
F0.049116101578748406
s(I37
I224
tp1213
F0.054827394429851795
s(I171
I1202
tp1214
F0.044337859807313515
s(I115
I1044
tp1215
F0.031112858864111193
s(I62
I525
tp1216
F0.034224738658455461
s(I196
I519
tp1217
F0.19958028427507463
s(I90
I1038
tp1218
F0.022538601495569226
s(I177
I1737
tp1219
F0.027989960224207786
s(I18
I719
tp1220
F0.0044230067469471102
s(I115
I625
tp1221
F0.064110389189209485
s(I152
I1765
tp1222
F0.022336097008868593
s(I96
I1511
tp1223
F0.014984850259512591
s(I149
I1379
tp1224
F0.030306021417431609
s(I87
I1519
tp1225
F0.013107144103469182
s(I68
I1909
tp1226
F0.0071859298214068338
s(I149
I760
tp1227
F0.070377038339001746
s(I43
I1805
tp1228
F0.0043723164131386017
s(I24
I1267
tp1229
F0.0032476016576459604
s(I121
I177
tp1230
F0.6689472068372696
s(I68
I488
tp1231
F0.043065021055001693
s(I15
I1251
tp1232
F0.0016390426839003438
s(I199
I1458
tp1233
F0.041833247549470751
s(I93
I939
tp1234
F0.026934934086733822
s(I130
I215
tp1235
F0.49917329067014476
s(I24
I590
tp1236
F0.0084134345182312262
s(I21
I1546
tp1237
F0.0021252164442967288
s(I174
I1600
tp1238
F0.030573902977368832
s(I118
I518
tp1239
F0.088124514282563515
s(I155
I1544
tp1240
F0.027430449837543523
s(I130
I1594
tp1241
F0.020779666266909646
s(I74
I1960
tp1242
F0.0077277480845147472
s(I21
I175
tp1243
F0.034883558273044825
s(I49
I1962
tp1244
F0.0046336738677183985
s(I136
I1227
tp1245
F0.031377594508458277
s(I46
I338
tp1246
F0.041664481297326937
s(I180
I960
tp1247
F0.065903994025266491
s(I71
I773
tp1248
F0.024340905155817785
s(I99
I784
tp1249
F0.037539322064878457
s(I186
I1965
tp1250
F0.025342899865338785
s(I27
I1379
tp1251
F0.0034091249400899672
s(I124
I677
tp1252
F0.063683591830415207
s(I161
I1941
tp1253
F0.02125040274289489
s(I105
I1723
tp1254
F0.014198124813003888
s(I186
I448
tp1255
F0.23605344045013765
s(I80
I1731
tp1256
F0.0099680535384675893
s(I133
I583
tp1257
F0.088319332047639976
s(I77
I1541
tp1258
F0.011006872838461195
s(I52
I1577
tp1259
F0.0065273851861923941
s(I183
I493
tp1260
F0.1937012604439734
s(I77
I170
tp1261
F0.27703492443878608
s(I8
I911
tp1262
F0.00023995983502068922
s(I192
I1856
tp1263
F0.028567233164339723
s(I102
I711
tp1264
F0.044864020090502256
s(I33
I460
tp1265
F0.017545686954318379
s(I30
I1812
tp1266
F0.0027936049258161892
s(I183
I1910
tp1267
F0.025759112919302524
s(I127
I1296
tp1268
F0.026551614227662022
s(I164
I1518
tp1269
F0.030301268780434928
s(I5
I1838
tp1270
F-0.00066777705614338089
s(I102
I1378
tp1271
F0.0182876474503973
s(I139
I1524
tp1272
F0.024113344383660244
s(I83
I1686
tp1273
F0.01080019355991879
s(I30
I499
tp1274
F0.013935257797114546
s(I164
I897
tp1275
F0.063516394875300142
s(I58
I1676
tp1276
F0.0069317261392518792
s(I145
I1487
tp1277
F0.026375866528122481
s(I55
I580
tp1278
F0.025404405055972329
s(I189
I562
tp1279
F0.16374987231987981
s(I64
I1081
tp1280
F0.013678432185692183
s(I11
I482
tp1281
F0.0031296433794741852
s(I108
I550
tp1282
F0.070542124390380823
s(I55
I1065
tp1283
F0.011479542179125897
s(I36
I1975
tp1284
F0.0031529407118849424
s(I114
I1919
tp1285
F0.013738497565851032
s(I11
I1935
tp1286
F0.00043142870325603899
s(I195
I750
tp1287
F0.10804511800100014
s(I89
I1911
tp1288
F0.010065569561755354
s(I142
I1003
tp1289
F0.044036710155387779
s(I114
I482
tp1290
F0.093320598534155461
s(I167
I364
tp1291
F0.28380341115601349
s(I61
I745
tp1292
F0.020888794718669005
s(I86
I132
tp1293
F0.59384619923403104
s(I17
I643
tp1294
F0.0046853565695144069
s(I42
I214
tp1295
F0.070487966766161342
s(I176
I1068
tp1296
F0.054644383503728099
s(I173
I1068
tp1297
F0.05331276586447406
s(I14
I80
tp1298
F0.05886552277227125
s(I148
I1090
tp1299
F0.041529766626529692
s(I92
I1436
tp1300
F0.01514794723108133
s(I39
I647
tp1301
F0.013997211808052518
s(I173
I657
tp1302
F0.11021244754347918
s(I67
I1426
tp1303
F0.010178633708633186
s(I154
I1899
tp1304
F0.020624585916711423
s(I198
I364
tp1305
F0.39727832568976434
s(I92
I999
tp1306
F0.024426838949028685
s(I129
I1899
tp1307
F0.016345893423310238
s(I73
I1401
tp1308
F0.011611005898911652
s(I117
I340
tp1309
F0.17019813789272362
s(I48
I1349
tp1310
F0.0071756049587899237
s(I45
I1155
tp1311
F0.0080372020479064742
s(I198
I1995
tp1312
F0.027010719331539524
s(I20
I1259
tp1313
F0.0025547174936311982
s(I45
I616
tp1314
F0.017974187722032558
s(I123
I604
tp1315
F0.074454675668805884
s(I160
I1730
tp1316
F0.0245666566357866
s(I70
I965
tp1317
F0.017809303162922712
s(I151
I1712
tp1318
F0.023057974054232523
s(I95
I402
tp1319
F0.093202103147023083
s(I132
I1704
tp1320
F0.019414581903901652
s(I26
I183
tp1321
F0.044237827472239345
s(I51
I1816
tp1322
F0.0053520325060300083
s(I185
I1294
tp1323
F0.044647300655577288
s(I26
I1802
tp1324
F0.0023460115661111266
s(I23
I198
tp1325
F0.033398184078496894
s(I104
I1242
tp1326
F0.02151882157751616
s(I157
I880
tp1327
F0.06128936791085178
s(I32
I635
tp1328
F0.011114722500626357
s(I182
I429
tp1329
F0.24547832920499982
s(I76
I1120
tp1330
F0.016322908698223879
s(I163
I1591
tp1331
F0.028195089129793419
s(I101
I563
tp1332
F0.06178345922030419
s(I138
I1551
tp1333
F0.023328188652505653
s(I82
I1597
tp1334
F0.011395458614108744
s(I126
I222
tp1335
F0.43450140463221953
s(I57
I1973
tp1336
F0.0055423073911608622
s(I54
I1471
tp1337
F0.0074610145001917467
s(I188
I997
tp1338
F0.06645435568832718
s(I82
I160
tp1339
F0.35185594323463609
s(I135
I174
tp1340
F0.95189729532440781
s(I29
I1447
tp1341
F0.0035189528791074441
s(I126
I1909
tp1342
F0.015744989494934147
s(I107
I767
tp1343
F0.043134562808555842
s(I144
I259
tp1344
F0.41588453571220851
s(I54
I794
tp1345
F0.016370808004364336
s(I188
I1288
tp1346
F0.045971838502314309
s(I79
I381
tp1347
F0.076483451688410933
s(I10
I340
tp1348
F0.0041019217330485053
s(I7
I1692
tp1349
F-0.00020906558581880455
s(I88
I1696
tp1350
F0.011548783930647191
s(I141
I618
tp1351
F0.088334030366118435
s(I79
I1750
tp1352
F0.009675931373263915
s(I166
I1031
tp1353
F0.052853103708486678
s(I60
I1566
tp1354
F0.0078712288125357931
s(I194
I520
tp1355
F0.19540292186703553
s(I141
I1039
tp1356
F0.041498796312592637
s(I35
I1556
tp1357
F0.0040697667144411294
s(I16
I988
tp1358
F0.0024699424843477561
s(I113
I600
tp1359
F0.066334192462061445
s(I200
I1917
tp1360
F0.028897600634687333
s(I41
I1471
tp1361
F0.0053002205888770968
s(I191
I1909
tp1362
F0.027306480560872697
s(I85
I722
tp1363
F0.034078752971994045
s(I16
I1351
tp1364
F0.0016621361781378389
s(I13
I1793
tp1365
F0.00076900927067572182
s(I200
I280
tp1366
F0.75036183997630179
s(I110
I383
tp1367
F0.12647456110412586
s(I147
I499
tp1368
F0.13174074472807201
s(I91
I1781
tp1369
F0.011324335270440789
s(I172
I870
tp1370
F0.071254025306184091
s(I66
I1761
tp1371
F0.0076570277710069435
s(I197
I693
tp1372
F0.12441307486338819
s(I91
I94
tp1373
F2.7728122646414146
s(I128
I452
tp1374
F0.12365523832962157
s(I38
I635
tp1375
F0.013866221373460955
s(I116
I571
tp1376
F0.074188312125859121
s(I197
I1066
tp1377
F0.064520005636679117
s(I178
I1186
tp1378
F0.047819034333866889
s(I19
I1946
tp1379
F0.0013867478423503661
s(I116
I1438
tp1380
F0.020480839764176629
s(I153
I1164
tp1381
F0.039690436819865518
s(I97
I1874
tp1382
F0.011513018828638956
s(I150
I964
tp1383
F0.050336349661450626
s(I178
I713
tp1384
F0.10142392195108767
s(I72
I1884
tp1385
F0.0078461581771639977
s(I175
I1395
tp1386
F0.037198995503315645
s(I69
I1308
tp1387
F0.01179545461272348
s(I150
I1379
tp1388
F0.030583279619352702
s(I44
I1314
tp1389
F0.0066523857777657496
s(I25
I670
tp1390
F0.0075567031952123737
s(I122
I922
tp1391
F0.04006021359898819
s(I69
I881
tp1392
F0.019697612853561586
s(I50
I1275
tp1393
F0.0081037289323146397
s(I94
I476
tp1394
F0.071135555950282897
s(I25
I1275
tp1395
F0.0033989225212613106
s(I22
I1149
tp1396
F0.0032621331695454471
s(I181
I660
tp1397
F0.11750420954480163
s(I75
I433
tp1398
F0.058714520672746982
s(I22
I664
tp1399
F0.0064591827481148521
s(I100
I964
tp1400
F0.02867434532636802
s(I137
I1878
tp1401
F0.017941666155175489
s(I47
I831
tp1402
F0.012896513362883787
s(I56
I354
tp1403
F0.051535919428490597
s(I187
I1180
tp1404
F0.051667417119125779
s(I134
I645
tp1405
F0.076705425016921736
s(I28
I152
tp1406
F0.064212425643561097
s(I125
I1180
tp1407
F0.029501552304647339
s(I162
I1158
tp1408
F0.0433047294180776
s(I106
I1092
tp1409
F0.026215014422596512
s(I53
I635
tp1410
F0.021426357783121863
s(I187
I569
tp1411
F0.15757994457099128
s(I81
I1118
tp1412
F0.017780997214466035
s(I168
I1599
tp1413
F0.029174430086737181
s(I9
I765
tp1414
F0.00082344182662800601
s(I106
I571
tp1415
F0.064947770886994688
s(I159
I1591
tp1416
F0.027264036511560962
s(I103
I1457
tp1417
F0.017218733900877067
s(I140
I1725
tp1418
F0.020646145422300612
s(I78
I1469
tp1419
F0.011894175330208829
s(I59
I1847
tp1420
F0.0062754753464883024
s(I193
I505
tp1421
F0.20377305104760954
s(I140
I288
tp1422
F0.3170321440257588
s(I34
I1855
tp1423
F0.0031710010373630585
s(I31
I1317
tp1424
F0.0042926545697555066
s(I112
I247
tp1425
F0.27760895924070689
s(I165
I883
tp1426
F0.06557594942805646
s(I59
I464
tp1427
F0.037902357136109587
s(I6
I1337
tp1428
F-0.00050775869222957236
s(I190
I1438
tp1429
F0.03997877097829252
s(I84
I901
tp1430
F0.024831871588902016
s(I31
I926
tp1431
F0.006634401486816789
s(I12
I1750
tp1432
F0.00065020755967459245
s(I165
I1512
tp1433
F0.030718373908553663
s(I109
I726
tp1434
F0.047843160754725826
s(I146
I1632
tp1435
F0.023498364186916271
s(I40
I483
tp1436
F0.021204874802357662
s(I65
I1616
tp1437
F0.0083660838069432933
s(I12
I121
tp1438
F0.025431443818401414
s(I40
I1630
tp1439
F0.0045324305301909212
s(I143
I1213
tp1440
F0.034142811116246875
s(I37
I410
tp1441
F0.023771665771728054
s(I171
I920
tp1442
F0.065065811556412015
s(I62
I807
tp1443
F0.0192046182456105
s(I196
I381
tp1444
F0.35452358005394885
s(I90
I1304
tp1445
F0.016688002001758906
s(I18
I1337
tp1446
F0.002032177905170505
s(I115
I839
tp1447
F0.042082137142680179
s(I96
I1677
tp1448
F0.01309847528612605
s(I177
I408
tp1449
F0.25571769346600043
s(I87
I1781
tp1450
F0.010694257031529316
s(I68
I1635
tp1451
F0.0087252137793521114
s(I43
I1651
tp1452
F0.0048770101807459904
s(I121
I587
tp1453
F0.075815078384393678
s(I174
I447
tp1454
F0.21044266375841791
s(I68
I198
tp1455
F0.16962873315297011
s(I15
I1017
tp1456
F0.0021363875047995299
s(I199
I1176
tp1457
F0.056768671205031179
s(I93
I693
tp1458
F0.040855708034427188
s(I24
I420
tp1459
F0.012999554265918796
s(I21
I1828
tp1460
F0.0017315438176768825
s(I174
I1882
tp1461
F0.02455573764541958
s(I118
I1384
tp1462
F0.022040436308320692
s(I155
I1310
tp1463
F0.034314584900985802
s(I93
I1306
tp1464
F0.017383431986434113
s(I130
I1284
tp1465
F0.027747468596643236
s(I74
I1730
tp1466
F0.0090393459955060308
s(I21
I441
tp1467
F0.010214049196204668
s(I155
I891
tp1468
F0.059083935377737568
s(I49
I1756
tp1469
F0.0053097979415145007
s(I136
I1505
tp1470
F0.023816269276553417
s(I46
I612
tp1471
F0.018659093185142563
s(I180
I734
tp1472
F0.098661505974447089
s(I71
I1267
tp1473
F0.012744658727062276
s(I99
I518
tp1474
F0.067781426454280688
s(I46
I1027
tp1475
F0.0095799108398165588
s(I27
I1097
tp1476
F0.0045141393883550551
s(I124
I435
tp1477
F0.12496351364664877
s(I161
I191
tp1478
F1.2626825079513433
s(I105
I1965
tp1479
F0.011991045208958486
s(I186
I730
tp1480
F0.10468894884783257
s(I80
I1961
tp1481
F0.00851605183528234
s(I133
I945
tp1482
F0.043672266678357503
s(I105
I266
tp1483
F0.21569294342439654
s(I158
I284
tp1484
F0.41644231333319892
s(I52
I263
tp1485
F0.071263354324017328
s(I77
I852
tp1486
F0.023819841585470659
s(I8
I677
tp1487
F0.00050075221751533846
s(I192
I1110
tp1488
F0.058598174374021712
s(I33
I214
tp1489
F0.049692893814485294
s(I183
I1116
tp1490
F0.054256419396888016
s(I127
I1038
tp1491
F0.035935165261739059
s(I164
I1028
tp1492
F0.052161332575890736
s(I5
I24
tp1493
F0.0481340879645673
s(I192
I561
tp1494
F0.16864112831186143
s(I102
I1044
tp1495
F0.026444872308568099
s(I139
I1050
tp1496
F0.040085498111604417
s(I83
I1452
tp1497
F0.01307418706014552
s(I30
I741
tp1498
F0.0084147418733071973
s(I164
I703
tp1499
F0.09137905487465757
s(I58
I1446
tp1500
F0.0083367659442855086
s(I145
I1713
tp1501
F0.021830073778807448
s(I55
I850
tp1502
F0.015344209406955273
s(I189
I348
tp1503
F0.39598661195574364
s(I83
I969
tp1504
F0.022176323873415265
s(I64
I1295
tp1505
F0.010853762039061092
s(I108
I268
tp1506
F0.22376241476908124
s(I55
I1335
tp1507
F0.008621853033152424
s(I36
I1197
tp1508
F0.0058177807748845392
s(I170
I379
tp1509
F0.27202981815555516
s(I11
I1205
tp1510
F0.00085751812460456921
s(I195
I964
tp1511
F0.073716351192863711
s(I142
I253
tp1512
F0.42428393052350699
s(I36
I576
tp1513
F0.014665788629785018
s(I114
I524
tp1514
F0.082198773994294164
s(I167
I1562
tp1515
F0.029873783264510949
s(I61
I1011
tp1516
F0.014016675226245079
s(I142
I1624
tp1517
F0.022792734113345349
s(I86
I430
tp1518
F0.072485007138172464
s(I17
I117
tp1519
F0.045374618578147889
s(I42
I1984
tp1520
F0.0037856498089790321
s(I176
I1490
tp1521
F0.03423493825047455
s(I120
I1268
tp1522
F0.025335985746376358
s(I14
I298
tp1523
F0.009455954094472533
s(I111
I1250
tp1524
F0.023267038593653668
s(I148
I856
tp1525
F0.058561013392953373
s(I39
I941
tp1526
F0.0086839732178713349
s(I120
I655
tp1527
F0.06370650836014087
s(I173
I507
tp1528
F0.16779359041314398
s(I67
I1160
tp1529
F0.013249797700331942
s(I154
I1605
tp1530
F0.0258092327178433
s(I92
I717
tp1531
F0.038381896628874521
s(I129
I1661
tp1532
F0.019480413594371523
s(I73
I1555
tp1533
F0.010167852473304102
s(I154
I472
tp1534
F0.15569246280873886
s(I48
I1643
tp1535
F0.0056187202619426661
s(I45
I1517
tp1536
F0.0057250118309967067
s(I198
I1597
tp1537
F0.036599000491676595
s(I179
I903
tp1538
F0.071535390267215421
s(I73
I136
tp1539
F0.38649255738533672
s(I20
I1409
tp1540
F0.0022235112094429331
s(I117
I1923
tp1541
F0.014168700464351078
s(I98
I717
tp1542
F0.041915746912061756
s(I151
I309
tp1543
F0.32029118071870039
s(I45
I850
tp1544
F0.011848849522659051
s(I179
I1376
tp1545
F0.039121667298008575
s(I123
I866
tp1546
F0.044236799512585613
s(I70
I303
tp1547
F0.090029986284541466
s(I95
I1672
tp1548
F0.012973044544063802
s(I132
I1414
tp1549
F0.024875594612888342
s(I70
I1674
tp1550
F0.0087848939728807848
s(I51
I1646
tp1551
F0.0060425579071331868
s(I185
I544
tp1552
F0.16684450486121724
s(I132
I1017
tp1553
F0.038998906747935241
s(I26
I1636
tp1554
F0.0026377920331740238
s(I23
I1004
tp1555
F0.0040896376697860531
s(I104
I560
tp1556
F0.0649862204330654
s(I157
I602
tp1557
F0.10856392866408579
s(I32
I1409
tp1558
F0.0041115878434450663
s(I182
I183
tp1559
F4.5199815375852666
s(I76
I654
tp1560
F0.033475777933761948
s(I23
I1393
tp1561
F0.0027330995254533307
s(I101
I301
tp1562
F0.16313841184348518
s(I138
I313
tp1563
F0.26346209971654733
s(I82
I1831
tp1564
F0.0095788230303322439
s(I163
I838
tp1565
F0.069561122119196142
s(I57
I1743
tp1566
F0.0064608201602638854
s(I188
I755
tp1567
F0.10101965781475292
s(I82
I394
tp1568
F0.076909504413992691
s(I135
I404
tp1569
F0.16201005110966507
s(I29
I689
tp1570
F0.0088328375380670471
s(I126
I1647
tp1571
F0.019097764322038281
s(I107
I997
tp1572
F0.0300288037313605
s(I54
I236
tp1573
F0.088721945471643263
s(I188
I1046
tp1574
F0.061952138735816925
s(I169
I1226
tp1575
F0.042417393530960947
s(I10
I78
tp1576
F0.035239980853462069
s(I107
I1102
tp1577
F0.02622466909437909
s(I144
I1236
tp1578
F0.033593199346959958
s(I88
I1974
tp1579
F0.0095235052034872199
s(I141
I916
tp1580
F0.049568292173146497
s(I169
I679
tp1581
F0.10094981275552889
s(I79
I1964
tp1582
F0.0083664245363185182
s(I166
I1321
tp1583
F0.037287033031099932
s(I60
I1316
tp1584
F0.0097980561546145636
s(I7
I879
tp1585
F-0.00015407358738065444
s(I194
I786
tp1586
F0.099649973046010323
s(I141
I1337
tp1587
F0.029323153706436497
s(I35
I1290
tp1588
F0.0051217951275439634
s(I16
I706
tp1589
F0.0037898246404046731
s(I113
I834
tp1590
F0.04140655380395164
s(I60
I847
tp1591
F0.017264917560337611
s(I41
I1169
tp1592
F0.0070461032070306111
s(I85
I492
tp1593
F0.058495825355579754
s(I16
I1197
tp1594
F0.00193683382038257
s(I13
I1067
tp1595
F0.0015304854962760223
s(I200
I526
tp1596
F0.20196091746823505
s(I172
I588
tp1597
F0.13025097087367518
s(I66
I459
tp1598
F0.045009905492369669
s(I13
I720
tp1599
F0.0025773674963102417
s(I91
I932
tp1600
F0.026422401298534109
s(I128
I1706
tp1601
F0.018615636653344609
s(I38
I877
tp1602
F0.0091839131676841965
s(I63
I266
tp1603
F0.093518689267671928
s(I197
I1796
tp1604
F0.030933891688353685
s(I178
I1356
tp1605
F0.039616935058456947
s(I19
I176
tp1606
F0.030072291202012064
s(I116
I1268
tp1607
F0.024210753613577638
s(I153
I1382
tp1608
F0.03132726520162564
s(I97
I1124
tp1609
F0.02239819451946971
s(I178
I1011
tp1610
F0.060121833579672594
s(I72
I1138
tp1611
F0.014903877500297683
s(I175
I1545
tp1612
F0.032321069580354314
s(I97
I513
tp1613
F0.066722665114475763
s(I150
I1653
tp1614
F0.023949727683126979
s(I44
I1032
tp1615
F0.0090013272090955793
s(I131
I1775
tp1616
F0.018217180571114447
s(I122
I180
tp1617
F0.65457756720518179
s(I69
I619
tp1618
F0.031621598525751346
s(I184
I463
tp1619
F0.21828518296772986
s(I94
I182
tp1620
F0.35736325892117138
s(I131
I328
tp1621
F0.22022162182005239
s(I25
I1997
tp1622
F0.0019690254298505541
s(I22
I1287
tp1623
F0.0028369923648310547
s(I119
I1793
tp1624
F0.015858606562519161
s(I156
I781
tp1625
F0.072347424982059885
s(I50
I264
tp1626
F0.066883468658445536
s(I94
I1837
tp1627
F0.011345676775439684
s(I181
I1518
tp1628
F0.034680242643249946
s(I75
I167
tp1629
F0.27265635361906682
s(I22
I930
tp1630
F0.0042381338288542923
s(I156
I1424
tp1631
F0.030880990251933541
s(I100
I754
tp1632
F0.040188987761509955
s(I137
I1608
tp1633
F0.022019454524503282
s(I47
I469
tp1634
F0.027365670854368369
s(I56
I1656
tp1635
F0.0067353860718042894
s(I47
I1646
tp1636
F0.0054622639125347771
s(I134
I1135
tp1637
F0.034211382612517938
s(I28
I486
tp1638
F0.013179697563816539
s(I125
I1958
tp1639
F0.015078636888484815
s(I162
I912
tp1640
F0.060901336943339303
s(I53
I853
tp1641
F0.014558508698207014
s(I187
I335
tp1642
F0.41940533341766251
s(I81
I1344
tp1643
F0.013996158096692878
s(I168
I1813
tp1644
F0.024630217979981966
s(I9
I1303
tp1645
F0.00031571811575292123
s(I106
I789
tp1646
F0.040918700592144322
s(I159
I1837
tp1647
F0.022486384146102757
s(I103
I1759
tp1648
F0.013485738395000748
s(I168
I368
tp1649
F0.28116361176786853
s(I78
I1687
tp1650
F0.0099734761347544474
s(I59
I1629
tp1651
F0.0073366422368185136
s(I193
I707
tp1652
F0.11665220311078532
s(I140
I974
tp1653
F0.044986228839937345
s(I34
I1609
tp1654
F0.0037694261728077601
s(I112
I541
tp1655
F0.076304547898026751
s(I165
I621
tp1656
F0.11178211732032334
s(I59
I230
tp1657
F0.1057966369339481
s(I6
I547
tp1658
F-0.00069487533615523892
s(I193
I1064
tp1659
F0.062787225581030892
s(I190
I1200
tp1660
F0.051601652363789954
s(I84
I659
tp1661
F0.038030884661789513
s(I31
I116
tp1662
F0.11280306162860695
s(I165
I1154
tp1663
F0.044653204523879109
s(I109
I1472
tp1664
F0.018296935528333672
s(I146
I1354
tp1665
F0.030221820728197291
s(I84
I1334
tp1666
F0.014812281798059839
s(I65
I1850
tp1667
F0.0070639902573217516
s(I12
I359
tp1668
F0.0056317558879584303
s(I146
I817
tp1669
F0.061436100808331152
s(I40
I1844
tp1670
F0.0038986066011457987
s(I143
I1419
tp1671
F0.027573213316072768
s(I37
I692
tp1672
F0.011996843551263056
s(I171
I654
tp1673
F0.10900121526000539
s(I62
I1241
tp1674
F0.011004642389845937
s(I90
I1010
tp1675
F0.023375100839905984
s(I37
I1065
tp1676
F0.0069605323013841713
s(I18
I1059
tp1677
F0.0027179552421840907
s(I152
I209
tp1678
F0.78818682912676652
s(I96
I1939
tp1679
F0.010878728391873795
s(I177
I642
tp1680
F0.11849608779467541
s(I87
I1923
tp1681
F0.0097027700896951397
s(I96
I318
tp1682
F0.13706090418611322
s(I149
I300
tp1683
F0.33062448414371326
s(I43
I345
tp1684
F0.036866645178674724
s(I121
I861
tp1685
F0.043582281668949452
s(I68
I828
tp1686
F0.020972073724659479
s(I15
I727
tp1687
F0.0032886266094776465
s(I199
I1926
tp1688
F0.028520355986827194
s(I24
I186
tp1689
F0.038642189167222986
s(I121
I1274
tp1690
F0.025457979452353341
s(I174
I1132
tp1691
F0.049467618807178364
s(I118
I1138
tp1692
F0.028657939996638349
s(I155
I1252
tp1693
F0.036525331378266135
s(I199
I491
tp1694
F0.22605763041202681
s(I93
I1124
tp1695
F0.021180226151318128
s(I130
I1262
tp1696
F0.028403843405847614
s(I74
I1532
tp1697
F0.010542543147432889
s(I21
I723
tp1698
F0.0054511691464317839
s(I155
I577
tp1699
F0.11372847515227061
s(I49
I1478
tp1700
F0.0065711631582656268
s(I136
I1687
tp1701
F0.020463703433568861
s(I46
I894
tp1702
F0.011425481973744758
s(I180
I436
tp1703
F0.23366618464654196
s(I74
I915
tp1704
F0.020550272217507395
s(I71
I1497
tp1705
F0.010300717034138542
s(I99
I316
tp1706
F0.14560839385116492
s(I46
I1301
tp1707
F0.0071189331653247982
s(I27
I1887
tp1708
F0.0023287973775927471
s(I180
I1807
tp1709
F0.027144628157577736
s(I124
I217
tp1710
F0.44086596056443084
s(I161
I321
tp1711
F0.33707282197389798
s(I186
I1012
tp1712
F0.064005710162113788
s(I80
I159
tp1713
F0.33918607786257826
s(I133
I171
tp1714
F0.95920057324152452
s(I27
I440
tp1715
F0.014292452727616981
s(I105
I764
tp1716
F0.042239850348467292
s(I158
I1654
tp1717
F0.025656022963510269
s(I133
I1536
tp1718
F0.022498251994911508
s(I77
I638
tp1719
F0.035263968125760971
s(I8
I91
tp1720
F0.017484892640267952
s(I192
I1468
tp1721
F0.039416140946263133
s(I183
I1450
tp1722
F0.037511060878915453
s(I127
I1828
tp1723
F0.016832152928612724
s(I5
I370
tp1724
F-0.0019829790265951538
s(I192
I775
tp1725
F0.1002265760206809
s(I102
I1854
tp1726
F0.012447343663324307
s(I139
I768
tp1727
F0.062584691449427021
s(I30
I991
tp1728
F0.0058502956679799926
s(I127
I345
tp1729
F0.1909329578597409
s(I164
I469
tp1730
F0.1748760446317261
s(I58
I1200
tp1731
F0.010550933665602212
s(I145
I1947
tp1732
F0.018434773307936379
s(I83
I735
tp1733
F0.032187076955142384
s(I64
I1557
tp1734
F0.0085972725611890063
s(I108
I122
tp1735
F1.5483351022367178
s(I55
I1565
tp1736
F0.0070660492999924862
s(I36
I1499
tp1737
F0.004410588509285448
s(I189
I1547
tp1738
F0.035862729756667176
s(I170
I597
tp1739
F0.12475306910698135
s(I64
I240
tp1740
F0.11242195077643145
s(I11
I1499
tp1741
F0.00062615366771599833
s(I195
I1210
tp1742
F0.052922801343388066
s(I89
I675
tp1743
F0.039862400270755889
s(I142
I471
tp1744
F0.13676585275536557
s(I36
I894
tp1745
F0.0083722612214195032
s(I170
I1224
tp1746
F0.042867696348734267
s(I114
I822
tp1747
F0.042779965968073978
s(I167
I1792
tp1748
F0.024818382527637729
s(I61
I285
tp1749
F0.08020542855358094
s(I142
I1842
tp1750
F0.019291012727245729
s(I86
I1712
tp1751
F0.011081570813393046
s(I61
I1698
tp1752
F0.0072624480937800405
s(I42
I1722
tp1753
F0.0044996545228676178
s(I176
I760
tp1754
F0.090360493445214421
s(I17
I1732
tp1755
F0.0013456658324580149
s(I14
I572
tp1756
F0.0039956044985842926
s(I111
I1528
tp1757
F0.017843115624842282
s(I148
I630
tp1758
F0.092359643361979105
s(I39
I1115
tp1759
F0.0070211786318959734
s(I120
I933
tp1760
F0.038508642950625151
s(I173
I229
tp1761
F0.8784158226244464
s(I67
I638
tp1762
F0.029155600374437481
s(I14
I1179
tp1763
F0.0015573609106532122
s(I92
I475
tp1764
F0.069125477729469142
s(I129
I327
tp1765
F0.21545966818051357
s(I73
I1797
tp1766
F0.0084708778830302426
s(I154
I818
tp1767
F0.06629838196363598
s(I48
I1809
tp1768
F0.0049908473806930991
s(I198
I1319
tp1769
F0.04783229983111436
s(I179
I669
tp1770
F0.11301754621006982
s(I73
I418
tp1771
F0.059418601629343898
s(I20
I671
tp1772
F0.0056015609287700559
s(I117
I1693
tp1773
F0.016716283754746177
s(I98
I983
tp1774
F0.027174854175557237
s(I45
I188
tp1775
F0.095049112013756751
s(I179
I1142
tp1776
F0.050863290398048037
s(I123
I1032
tp1777
F0.034660322435400369
s(I160
I1278
tp1778
F0.037095397493645196
s(I98
I1146
tp1779
F0.022127985096744837
s(I151
I1252
tp1780
F0.035230689844982017
s(I132
I1148
tp1781
F0.032992649777148553
s(I160
I665
tp1782
F0.095806609275407406
s(I51
I1348
tp1783
F0.0077476413390919407
s(I185
I826
tp1784
F0.085886898631169412
s(I132
I727
tp1785
F0.062876655058035941
s(I26
I1406
tp1786
F0.0031723218092517607
s(I23
I762
tp1787
F0.0057643697566560816
s(I104
I806
tp1788
F0.038681313238742784
s(I157
I292
tp1789
F0.38783861995399199
s(I51
I801
tp1790
F0.015026436386156109
s(I32
I1175
tp1791
F0.0051391822230403249
s(I182
I1945
tp1792
F0.02495459133709628
s(I76
I436
tp1793
F0.059256306052295572
s(I23
I1183
tp1794
F0.0033400458548465441
s(I157
I1929
tp1795
F0.020723564092347695
s(I138
I211
tp1796
F0.59939708713491324
s(I163
I636
tp1797
F0.1056472236379936
s(I57
I481
tp1798
F0.034387386383027387
s(I82
I628
tp1799
F0.039325175153167871
s(I135
I1666
tp1800
F0.020603428666904559
s(I29
I923
tp1801
F0.0061221807346920629
s(I126
I1153
tp1802
F0.030777148184968857
s(I54
I502
tp1803
F0.030123121115924887
s(I188
I1852
tp1804
F0.027845968898293293
s(I169
I1340
tp1805
F0.037475021401424752
s(I10
I1912
tp1806
F0.00029538123439365222
s(I107
I1332
tp1807
F0.020367741087372975
s(I144
I1338
tp1808
F0.030143554704145765
s(I88
I1164
tp1809
F0.01880238436336553
s(I169
I921
tp1810
F0.0638539617116686
s(I79
I1210
tp1811
F0.015524094574870065
s(I166
I1619
tp1812
F0.028225318535617019
s(I60
I1074
tp1813
F0.012694465200834226
s(I7
I597
tp1814
F2.0168925066719468e-05
s(I88
I743
tp1815
F0.034361708274692891
s(I141
I1571
tp1816
F0.023600470369191499
s(I35
I1056
tp1817
F0.0065616573079535397
s(I113
I116
tp1818
F2.9790721684822121
s(I60
I597
tp1819
F0.027472495701754841
s(I41
I1931
tp1820
F0.0037989203120249839
s(I194
I1731
tp1821
F0.031855845716184703
s(I191
I409
tp1822
F0.29349372077980174
s(I85
I134
tp1823
F0.55724893956126254
s(I16
I1939
tp1824
F0.0010543966316458664
s(I13
I1365
tp1825
F0.0011043443069955676
s(I200
I804
tp1826
F0.10086238555141572
s(I110
I1835
tp1827
F0.013899648887786551
s(I147
I799
tp1828
F0.064100189293901308
s(I41
I352
tp1829
F0.033581963079119252
s(I85
I1819
tp1830
F0.010108462587161422
s(I172
I1338
tp1831
F0.038480654262571475
s(I66
I213
tp1832
F0.14300581829269654
s(I13
I1018
tp1833
F0.001628793336659077
s(I147
I1464
tp1834
F0.027438291648418999
s(I91
I650
tp1835
F0.043349752826878474
s(I128
I1968
tp1836
F0.015447379066803123
s(I38
I407
tp1837
F0.024879258297117963
s(I63
I1568
tp1838
F0.0083545300552462232
s(I197
I1790
tp1839
F0.031075347292589536
s(I38
I1586
tp1840
F0.0044001066613908605
s(I19
I454
tp1841
F0.0085791065506997406
s(I116
I1986
tp1842
F0.013442101267935269
s(I153
I632
tp1843
F0.096719078994979363
s(I72
I1384
tp1844
F0.01158754808237095
s(I175
I1831
tp1845
F0.025674136202060535
s(I97
I811
tp1846
F0.034828304470374112
s(I150
I1823
tp1847
F0.021024971402552883
s(I44
I758
tp1848
F0.013334457692118044
s(I122
I462
tp1849
F0.11070613371340678
s(I175
I184
tp1850
F2.3571739222089603
s(I69
I325
tp1851
F0.079236083670336036
s(I50
I1679
tp1852
F0.0057533550801817336
s(I184
I741
tp1853
F0.10058436378408037
s(I131
I958
tp1854
F0.041942629794385726
s(I25
I1703
tp1855
F0.0023879212671449402
s(I122
I1637
tp1856
F0.018452002174248021
s(I119
I1519
tp1857
F0.019704550457371892
s(I156
I539
tp1858
F0.12804491959303918
s(I184
I1024
tp1859
F0.061929638966522808
s(I94
I1543
tp1860
F0.014192112084402979
s(I181
I1272
tp1861
F0.044352220445961162
s(I75
I589
tp1862
F0.037976509187470836
s(I22
I180
tp1863
F0.035807617798896171
s(I156
I1278
tp1864
F0.035819684176497661
s(I100
I1512
tp1865
F0.015786684355710043
s(I137
I1378
tp1866
F0.027073637111577911
s(I75
I1526
tp1867
F0.010777627546432807
s(I56
I1806
tp1868
F0.0060484543192191207
s(I137
I799
tp1869
F0.057860283020395628
s(I47
I1796
tp1870
F0.0049065969335488086
s(I134
I1361
tp1871
F0.02672085745073886
s(I28
I716
tp1872
F0.0080447684852351844
s(I125
I1712
tp1873
F0.017962317692473886
s(I162
I698
tp1874
F0.090665869746594033
s(I53
I1199
tp1875
F0.0094219576659046542
s(I81
I938
tp1876
F0.02241719258966415
s(I28
I1111
tp1877
F0.004654578618899524
s(I9
I1033
tp1878
F0.0004866200858632398
s(I103
I1989
tp1879
F0.011519803287432562
s(I168
I614
tp1880
F0.11707930498066192
s(I193
I981
tp1881
F0.070741079299660559
s(I103
I366
tp1882
F0.12242816276876488
s(I140
I756
tp1883
F0.064715355937469923
s(I34
I339
tp1884
F0.027392578919924044
s(I112
I771
tp1885
F0.04566234842062044
s(I59
I780
tp1886
F0.018815341434670799
s(I6
I789
tp1887
F-0.000647417197478356
s(I193
I1330
tp1888
F0.04559446431388315
s(I190
I1962
tp1889
F0.026131596089547803
s(I31
I354
tp1890
F0.02282950711055997
s(I112
I1198
tp1891
F0.024924519633374675
s(I165
I1980
tp1892
F0.021381732841548984
s(I109
I1194
tp1893
F0.024142507640259842
s(I146
I1204
tp1894
F0.035494907443372727
s(I190
I449
tp1895
F0.24434227895102101
s(I84
I1100
tp1896
F0.019052096207175639
s(I65
I1036
tp1897
F0.014743113742589235
s(I12
I525
tp1898
F0.0033575795222231895
s(I146
I539
tp1899
F0.11522874820826384
s(I40
I1066
tp1900
F0.0076658201018595913
s(I143
I1761
tp1901
F0.020661091050656086
s(I37
I942
tp1902
F0.0081154772847216155
s(I171
I500
tp1903
F0.16843712535588884
s(I65
I617
tp1904
F0.029281059850562244
s(I62
I1523
tp1905
F0.0084933652765604543
s(I196
I1857
tp1906
F0.029355832799017122
s(I90
I204
tp1907
F0.26377421716391808
s(I37
I1475
tp1908
F0.0046535445778743481
s(I18
I1805
tp1909
F0.0014004664346885965
s(I171
I1873
tp1910
F0.024145187031982974
s(I115
I307
tp1911
F0.19678171223096994
s(I152
I295
tp1912
F0.35565646388731958
s(I177
I948
tp1913
F0.065496699528867275
s(I87
I169
tp1914
F0.35501759109124992
s(I18
I496
tp1915
F0.0070963539510633163
s(I96
I708
tp1916
F0.041449979755895983
s(I149
I1606
tp1917
F0.024670447530546598
s(I43
I79
tp1918
F0.39780620994243071
s(I68
I554
tp1919
F0.036094646909568082
s(I15
I45
tp1920
F0.16116268515998836
s(I199
I1644
tp1921
F0.035407660342057515
s(I24
I1936
tp1922
F0.0019373812216232121
s(I121
I1420
tp1923
F0.022023664408505478
s(I174
I1414
tp1924
F0.036221218837772705
s(I118
I1860
tp1925
F0.014956372887847385
s(I15
I1926
tp1926
F0.00094526154674397071
s(I199
I209
tp1927
F2.3785009736325566
s(I93
I1870
tp1928
F0.01094101455131896
s(I130
I1016
tp1929
F0.038232624465482215
s(I21
I1005
tp1930
F0.0036138473432054522
s(I118
I291
tp1931
F0.22626002010192983
s(I155
I343
tp1932
F0.27583690986787357
s(I49
I1256
tp1933
F0.008051103584287532
s(I136
I1933
tp1934
F0.017111784836332373
s(I74
I653
tp1935
F0.032342359867492558
s(I71
I1735
tp1936
F0.0085492997066121679
s(I46
I1583
tp1937
F0.0055813850695311902
s(I27
I1573
tp1938
F0.0029037838029678758
s(I180
I1765
tp1939
F0.028020864789950192
s(I161
I619
tp1940
F0.10810812212427975
s(I99
I1999
tp1941
F0.010882834810564779
s(I186
I1166
tp1942
F0.052155106923459357
s(I80
I389
tp1943
F0.075553462724832321
s(I133
I389
tp1944
F0.16835614946730593
s(I27
I142
tp1945
F0.067264679857537618
s(I161
I1264
tp1946
F0.037992628883353731
s(I105
I982
tp1947
F0.029877733250314221
s(I158
I1896
tp1948
F0.021381732595559293
s(I52
I747
tp1949
F0.016875394737007991
s(I133
I1914
tp1950
F0.016836305498112217
s(I77
I1384
tp1951
F0.012627441793060495
s(I52
I1358
tp1952
F0.0078652254244016666
s(I33
I1666
tp1953
F0.0034821045308428005
s(I183
I688
tp1954
F0.11197256603936101
s(I8
I1772
tp1955
F-1.0713910993216466e-05
s(I5
I620
tp1956
F-0.0014749983310462971
s(I102
I1568
tp1957
F0.015450567582303721
s(I139
I566
tp1958
F0.098879870919438242
s(I30
I1073
tp1959
F0.0053016422188935236
s(I164
I195
tp1960
F1.2518912096998613
s(I58
I586
tp1961
F0.026910931466589509
s(I5
I1217
tp1962
F-0.00091831794009809039
s(I83
I501
tp1963
F0.055061773378311217
s(I64
I1915
tp1964
F0.0066375701144788784
s(I145
I746
tp1965
F0.06948684296540282
s(I55
I1899
tp1966
F0.0055594346020130126
s(I189
I1301
tp1967
F0.045665452473442066
s(I170
I847
tp1968
F0.07286622845038758
s(I64
I454
tp1969
F0.043771911836753941
s(I11
I705
tp1970
F0.0018351440723355387
s(I108
I1739
tp1971
F0.014549800219904785
s(I195
I1424
tp1972
F0.042026372664929132
s(I89
I949
tp1973
F0.025029606041298145
s(I36
I148
tp1974
F0.097430386755505638
s(I170
I1442
tp1975
F0.034143727473887969
s(I114
I1056
tp1976
F0.030269856891900641
s(I167
I1070
tp1977
F0.050554578654344373
s(I89
I1042
tp1978
F0.022092857658320031
s(I142
I1028
tp1979
F0.042540623418852244
s(I167
I595
tp1980
F0.12190975321587334
s(I61
I1996
tp1981
F0.0059409448115173343
s(I42
I1428
tp1982
F0.0056640615568460083
s(I176
I1006
tp1983
F0.05957118096166078
s(I17
I1454
tp1984
F0.0016741661590308906
s(I14
I790
tp1985
F0.0026207680240256394
s(I111
I790
tp1986
F0.043570109954163806
s(I148
I268
tp1987
F0.41001286314831215
s(I42
I779
tp1988
F0.012127936236505363
s(I39
I1345
tp1989
F0.005563796577448688
s(I120
I187
tp1990
F0.57268543412171546
s(I173
I1999
tp1991
F0.022482598509688822
s(I67
I340
tp1992
F0.070911744137103522
s(I14
I1389
tp1993
F0.0012590526069196732
s(I148
I1959
tp1994
F0.018785185977836464
s(I92
I161
tp1995
F0.44086596056443084
s(I129
I169
tp1996
F0.90581193880752187
s(I154
I524
tp1997
F0.13123930225258559
s(I198
I1033
tp1998
F0.068071352364440063
s(I73
I596
tp1999
F0.035988920651605
s(I20
I949
tp2000
F0.0036276510042087544
s(I117
I1143
tp2001
F0.028161911760085721
s(I45
I422
tp2002
F0.029767672991866254
s(I179
I1868
tp2003
F0.025763768093485941
s(I123
I1310
tp2004
F0.025069049843836694
s(I160
I1284
tp2005
F0.03685572686422714
s(I98
I1284
tp2006
F0.019039068034184283
s(I151
I1522
tp2007
F0.026997306280665649
s(I95
I1244
tp2008
F0.019053059185728242
s(I160
I943
tp2009
F0.056988349077529643
s(I70
I1254
tp2010
F0.012681481401390353
s(I51
I1114
tp2011
F0.0098491268849760349
s(I95
I689
tp2012
F0.042432211127966142
s(I132
I461
tp2013
F0.12586004929531056
s(I26
I1096
tp2014
F0.0043060024658525299
s(I51
I567
tp2015
F0.023669034764114357
s(I32
I1981
tp2016
F0.0027176357374341297
s(I185
I1769
tp2017
F0.028991210771811014
s(I182
I1635
tp2018
F0.031561515684687291
s(I76
I162
tp2019
F0.29606539069072968
s(I23
I1957
tp2020
F0.0018064253340244339
s(I157
I1683
tp2021
F0.02485187945882724
s(I101
I1905
tp2022
F0.011871563959757534
s(I138
I973
tp2023
F0.044147916148759479
s(I32
I344
tp2024
F0.024751722587175493
s(I76
I1861
tp2025
F0.0085272665349528844
s(I163
I1298
tp2026
F0.037252296846449928
s(I57
I251
tp2027
F0.08770886718604852
s(I138
I1376
tp2028
F0.027394328841081311
s(I82
I862
tp2029
F0.025512396344138058
s(I29
I357
tp2030
F0.020654104837652641
s(I126
I955
tp2031
F0.039898346502547533
s(I54
I1752
tp2032
F0.0060035708896725003
s(I188
I1738
tp2033
F0.030352224430212224
s(I29
I1738
tp2034
F0.0028161021010454849
s(I10
I1554
tp2035
F0.00041409232161696843
s(I107
I1562
tp2036
F0.016525334585104974
s(I144
I544
tp2037
F0.11112542412498083
s(I169
I243
tp2038
F0.69919763144425917
s(I79
I1424
tp2039
F0.012581346750053167
s(I166
I1861
tp2040
F0.023406761343463204
s(I7
I1347
tp2041
F-0.00020907502195385556
s(I194
I326
tp2042
F0.48171724790551684
s(I88
I1021
tp2043
F0.022360591983620552
s(I141
I1869
tp2044
F0.018750100315790264
s(I35
I726
tp2045
F0.010510298378260141
s(I113
I286
tp2046
F0.21604890440569721
s(I166
I224
tp2047
F0.83087250407882463
s(I60
I355
tp2048
F0.05667015451211873
s(I41
I1789
tp2049
F0.0041694659962052179
s(I194
I1837
tp2050
F0.029378636381162983
s(I191
I695
tp2051
F0.11789656752875986
s(I16
I1785
tp2052
F0.0011700358807079127
s(I113
I1723
tp2053
F0.01561496856433095
s(I200
I1114
tp2054
F0.061852218462349264
s(I110
I1597
tp2055
F0.016644090249116478
s(I147
I565
tp2056
F0.10816017200291816
s(I41
I90
tp2057
F0.28004518691066865
s(I191
I1064
tp2058
F0.061841210497192808
s(I85
I1589
tp2059
F0.012007614019348623
s(I172
I1056
tp2060
F0.053735030117678814
s(I66
I575
tp2061
F0.032914051834212719
s(I13
I228
tp2062
F0.012027609274139057
s(I147
I1230
tp2063
F0.034790933843767517
s(I91
I1424
tp2064
F0.015098196039292812
s(I128
I1158
tp2065
F0.031260190743230165
s(I66
I1410
tp2066
F0.010130272997146132
s(I63
I1886
tp2067
F0.0066335353910019733
s(I197
I488
tp2068
F0.22445964376245428
s(I128
I737
tp2069
F0.058943869527748854
s(I38
I1828
tp2070
F0.0037002513071573884
s(I19
I732
tp2071
F0.0046727210052739778
s(I116
I1752
tp2072
F0.01580916869757313
s(I153
I850
tp2073
F0.062086589103244716
s(I178
I391
tp2074
F0.2796840158561843
s(I72
I926
tp2075
F0.019510077001463639
s(I19
I1145
tp2076
F0.0026699413405037215
s(I44
I476
tp2077
F0.024549125634142438
s(I175
I598
tp2078
F0.13034068314720781
s(I184
I1019
tp2079
F0.062372884137554624
s(I131
I660
tp2080
F0.071672620613921809
s(I25
I441
tp2081
F0.012880543426093226
s(I122
I1919
tp2082
F0.014997298222348625
s(I119
I1269
tp2083
F0.025026626302327905
s(I50
I988
tp2084
F0.011186492565943061
s(I184
I1302
tp2085
F0.043925576223366687
s(I94
I1273
tp2086
F0.018229654183452928
s(I22
I350
tp2087
F0.014670143576215971
s(I119
I862
tp2088
F0.042505564832714442
s(I156
I1988
tp2089
F0.019747612061237999
s(I100
I1158
tp2090
F0.0224178257320083
s(I137
I1172
tp2091
F0.033747429726525932
s(I181
I439
tp2092
F0.2331128896173105
s(I75
I1180
tp2093
F0.014992575390621434
s(I56
I1060
tp2094
F0.011817656935316842
s(I137
I561
tp2095
F0.098026058342493533
s(I47
I1042
tp2096
F0.0096653125715749494
s(I134
I1595
tp2097
F0.021613201780892329
s(I28
I986
tp2098
F0.0053944915324156137
s(I162
I452
tp2099
F0.18236954862528426
s(I56
I703
tp2100
F0.020143016567831226
s(I53
I1465
tp2101
F0.0073261316993171958
s(I187
I1915
tp2102
F0.026426277663475373
s(I81
I156
tp2103
F0.3612013805597995
s(I28
I1469
tp2104
F0.0033051622768726428
s(I9
I1827
tp2105
F0.00015761090582945135
s(I162
I1899
tp2106
F0.022056902347752629
s(I106
I377
tp2107
F0.12225234923264514
s(I159
I497
tp2108
F0.15070989922676326
s(I168
I860
tp2109
F0.070004100164378441
s(I78
I195
tp2110
F0.22081959951296862
s(I9
I472
tp2111
F0.0018232013179876651
s(I103
I660
tp2112
F0.050548048235412778
s(I140
I1506
tp2113
F0.024736171820521256
s(I34
I125
tp2114
F0.115987636297381
s(I59
I530
tp2115
F0.031563756436453726
s(I6
I511
tp2116
F-0.00069340114484484593
s(I193
I1540
tp2117
F0.037148347393853171
s(I190
I1628
tp2118
F0.033673497855953027
s(I31
I1624
tp2119
F0.0033237635110789413
s(I112
I1492
tp2120
F0.018627922975739168
s(I165
I1622
tp2121
F0.027925508248759102
s(I109
I1940
tp2122
F0.012787801768384356
s(I6
I1626
tp2123
F-0.00045272367400093838
s(I190
I251
tp2124
F0.88361231177081501
s(I84
I1882
tp2125
F0.0095380312264986607
s(I65
I1302
tp2126
F0.010994412181602404
s(I12
I827
tp2127
F0.0018111392808705256
s(I109
I505
tp2128
F0.081224990767300442
s(I146
I261
tp2129
F0.42128023586083585
s(I40
I1280
tp2130
F0.0061041630318880834
s(I171
I218
tp2131
F0.98504232918580581
s(I65
I883
tp2132
F0.018155654357572038
s(I62
I1765
tp2133
F0.0070620619328277089
s(I196
I1727
tp2134
F0.03240817683037972
s(I90
I422
tp2135
F0.07977550036380307
s(I37
I1789
tp2136
F0.0036763784950530763
s(I18
I1655
tp2137
F0.0015592575593734489
s(I171
I1607
tp2138
F0.029682255350976419
s(I115
I1545
tp2139
F0.018421813449362744
s(I152
I573
tp2140
F0.1114979782032411
s(I90
I1597
tp2141
F0.012837540981636808
s(I177
I1246
tp2142
F0.044246560483662989
s(I87
I439
tp2143
F0.071508420227454669
s(I18
I218
tp2144
F0.020838766741105522
s(I152
I1176
tp2145
F0.038772755299893019
s(I96
I1002
tp2146
F0.025757984279929494
s(I149
I1872
tp2147
F0.020121478845921168
s(I43
I693
tp2148
F0.014532170550789505
s(I68
I1280
tp2149
F0.011902113996988394
s(I43
I1310
tp2150
F0.0064893014547796023
s(I24
I1766
tp2151
F0.0021657529390786624
s(I121
I1702
tp2152
F0.017346095186594142
s(I174
I664
tp2153
F0.10938037609468949
s(I15
I1692
tp2154
F0.0011148967504624489
s(I199
I959
tp2155
F0.076570880582916764
s(I93
I1624
tp2156
F0.013104636104218055
s(I130
I706
tp2157
F0.064179662258855519
s(I21
I1031
tp2158
F0.0035011583086788449
s(I49
I530
tp2159
F0.024554959363702344
s(I74
I423
tp2160
F0.05956653112316556
s(I71
I1965
tp2161
F0.0073149038684360186
s(I136
I734
tp2162
F0.064766976072049204
s(I46
I1857
tp2163
F0.0045870483456620613
s(I180
I1523
tp2164
F0.034261613491612379
s(I124
I1293
tp2165
F0.025791461570586184
s(I161
I893
tp2166
F0.062232963295371785
s(I71
I278
tp2167
F0.10507381040548232
s(I99
I1765
tp2168
F0.012760082803207557
s(I186
I1432
tp2169
F0.039038499447640401
s(I80
I875
tp2170
F0.024191607406867769
s(I27
I916
tp2171
F0.0056428300990191598
s(I161
I1434
tp2172
F0.031933327905343069
s(I105
I1224
tp2173
F0.022220744620262467
s(I158
I1090
tp2174
F0.045524151740373373
s(I80
I1238
tp2175
F0.015317928992028463
s(I133
I1108
tp2176
F0.035001134618863436
s(I77
I1042
tp2177
F0.018247492061838264
s(I158
I569
tp2178
F0.11984904533462974
s(I52
I1060
tp2179
F0.010751974590527406
s(I33
I1428
tp2180
F0.0042024715087512357
s(I183
I926
tp2181
F0.071212981861812477
s(I8
I1410
tp2182
F4.1264095776527947e-05
s(I5
I838
tp2183
F-0.0012043834987496996
s(I192
I371
tp2184
F0.35880774858942416
s(I102
I202
tp2185
F0.3416032845919999
s(I139
I348
tp2186
F0.22025596223320976
s(I33
I817
tp2187
F0.0083994895037686462
s(I30
I1323
tp2188
F0.004097085565300646
s(I127
I877
tp2189
F0.045461131563262147
s(I58
I356
tp2190
F0.053755159764352183
s(I5
I1339
tp2191
F-0.00085429731793135448
s(I83
I139
tp2192
F0.48537692044174813
s(I145
I988
tp2193
F0.046327453697600239
s(I55
I113
tp2194
F0.31781156412531736
s(I189
I1087
tp2195
F0.059040253919034481
s(I64
I556
tp2196
F0.033041955182639547
s(I11
I1015
tp2197
F0.0010956341700459696
s(I108
I1073
tp2198
F0.027527844548219296
s(I195
I1670
tp2199
F0.03369680122179166
s(I36
I386
tp2200
F0.024841968955162219
s(I170
I1692
tp2201
F0.02746152880065552
s(I114
I1354
tp2202
F0.021675517592822161
s(I167
I1492
tp2203
F0.031800073036368635
s(I195
I227
tp2204
F1.3600761558536021
s(I89
I1380
tp2205
F0.015278687481802949
s(I142
I1310
tp2206
F0.030438837178956998
s(I86
I1260
tp2207
F0.016447404649109293
s(I167
I889
tp2208
F0.066085312926169412
s(I61
I1238
tp2209
F0.010812479069225136
s(I42
I1166
tp2210
F0.0072848843119818468
s(I86
I651
tp2211
F0.039968862558052834
s(I17
I1168
tp2212
F0.0022027452280381768
s(I42
I741
tp2213
F0.012931457923229148
s(I39
I1647
tp2214
F0.0043380590206807653
s(I176
I1599
tp2215
F0.031080322170072415
s(I120
I465
tp2216
F0.10679099179329697
s(I173
I1593
tp2217
F0.030516541894727571
s(I67
I74
tp2218
F1.7280796412418331
s(I14
I1607
tp2219
F0.0010421973955648057
s(I148
I1725
tp2220
F0.022225139438809254
s(I92
I1935
tp2221
F0.010332975005216656
s(I129
I947
tp2222
F0.041718063380796033
s(I39
I144
tp2223
F0.11520276404751453
s(I67
I1959
tp2224
F0.0068309315557448956
s(I154
I1382
tp2225
F0.031607123402052441
s(I48
I301
tp2226
F0.052131110907972678
s(I198
I883
tp2227
F0.086040696228832883
s(I129
I1304
tp2228
F0.026892701688577429
s(I73
I846
tp2229
F0.022394562966840784
s(I20
I323
tp2230
F0.014317922946787553
s(I117
I833
tp2231
F0.043548272837202778
s(I45
I1680
tp2232
F0.0050485494473460684
s(I179
I1698
tp2233
F0.029307349860738564
s(I123
I1572
tp2234
F0.019672463829417002
s(I20
I1766
tp2235
F0.0016847929140333781
s(I98
I1582
tp2236
F0.014502010784795884
s(I151
I536
tp2237
F0.12263325025459852
s(I95
I1482
tp2238
F0.015158897647126924
s(I160
I181
tp2239
F1.5381918385666795
s(I70
I1480
tp2240
F0.010264654146914864
s(I185
I358
tp2241
F0.35774772796202392
s(I95
I943
tp2242
F0.027561073257620253
s(I132
I187
tp2243
F0.72700262499518131
s(I26
I674
tp2244
F0.0078915456880087921
s(I104
I370
tp2245
F0.12219275815271337
s(I51
I269
tp2246
F0.066985788475181898
s(I32
I1731
tp2247
F0.0031996676034872422
s(I185
I1795
tp2248
F0.028423623268924336
s(I182
I1397
tp2249
F0.039202000985640841
s(I23
I1715
tp2250
F0.0021205476448416141
s(I104
I1773
tp2251
F0.013515888424621227
s(I157
I1405
tp2252
F0.031727700455390785
s(I101
I1643
tp2253
F0.014358685334658356
s(I138
I743
tp2254
F0.06499607952916972
s(I32
I110
tp2255
F0.12910114297517497
s(I182
I976
tp2256
F0.065376730855167431
s(I76
I1651
tp2257
F0.0099179889597549656
s(I163
I1032
tp2258
F0.051421344104560056
s(I57
I525
tp2259
F0.030505564689078661
s(I138
I1050
tp2260
F0.039684266057045982
s(I82
I1096
tp2261
F0.018546662299830135
s(I135
I1238
tp2262
F0.030687643173530722
s(I126
I685
tp2263
F0.064080631841708285
s(I57
I1450
tp2264
F0.0081285244966019729
s(I54
I1954
tp2265
F0.0052472855859649215
s(I188
I464
tp2266
F0.22593512916619679
s(I135
I699
tp2267
F0.06883564306977849
s(I10
I1292
tp2268
F0.00055520482602722764
s(I107
I1792
tp2269
F0.013829184648049872
s(I144
I790
tp2270
F0.063235991057357777
s(I169
I485
tp2271
F0.17383801536449783
s(I79
I878
tp2272
F0.023679669691559838
s(I10
I931
tp2273
F0.00092159196871354518
s(I7
I1193
tp2274
F-0.00020253364743280365
s(I88
I211
tp2275
F0.23799091987413223
s(I35
I460
tp2276
F0.018957369210701427
s(I166
I522
tp2277
F0.14922822223175722
s(I194
I1079
tp2278
F0.06198417774705095
s(I191
I941
tp2279
F0.074092313448391053
s(I16
I495
tp2280
F0.0059821440226871187
s(I113
I1965
tp2281
F0.01317539882713651
s(I200
I1392
tp2282
F0.044960209864326292
s(I110
I1239
tp2283
F0.023260518742898612
s(I41
I844
tp2284
F0.010617265354525741
s(I191
I1350
tp2285
F0.04399571005905175
s(I85
I1231
tp2286
F0.016697823852769925
s(I172
I1806
tp2287
F0.025552210209985507
s(I13
I270
tp2288
F0.0095611835565504264
s(I110
I882
tp2289
F0.036899082398259606
s(I91
I1254
tp2290
F0.017818610367053671
s(I128
I1388
tp2291
F0.024471922570923135
s(I172
I369
tp2292
F0.29245684816623008
s(I66
I1260
tp2293
F0.011689436996535985
s(I63
I1140
tp2294
F0.012519006254940275
s(I128
I1015
tp2295
F0.037470477716330636
s(I38
I1102
tp2296
F0.0068968433180813882
s(I19
I1010
tp2297
F0.0031212875552965222
s(I63
I745
tp2298
F0.021801636032415944
s(I178
I1713
tp2299
F0.028740589207869031
s(I72
I180
tp2300
F0.22081959951296862
s(I19
I1423
tp2301
F0.0020393414209853977
s(I153
I1665
tp2302
F0.024355783926539608
s(I97
I327
tp2303
F0.1332213858344205
s(I150
I459
tp2304
F0.15610943356434223
s(I44
I202
tp2305
F0.082349384172079806
s(I175
I876
tp2306
F0.072362338947064467
s(I69
I1833
tp2307
F0.0076991060223023412
s(I44
I1837
tp2308
F0.0044016867533572621
s(I131
I1418
tp2309
F0.024530430959444457
s(I25
I147
tp2310
F0.057162977988383518
s(I122
I1417
tp2311
F0.022328633824870867
s(I50
I710
tp2312
F0.017132497943891767
s(I184
I1580
tp2313
F0.033573749448770951
s(I94
I979
tp2314
F0.025833152602688127
s(I181
I1580
tp2315
F0.032825432688400109
s(I22
I1632
tp2316
F0.0021210266048087485
s(I119
I548
tp2317
F0.081969011383723644
s(I156
I1746
tp2318
F0.023458519644689323
s(I100
I1980
tp2319
F0.011157917440182845
s(I75
I1922
tp2320
F0.0080538624517875398
s(I56
I1338
tp2321
F0.0087947259075064985
s(I100
I471
tp2322
F0.079239729036325424
s(I137
I299
tp2323
F0.28310699987256771
s(I47
I1320
tp2324
F0.007181559986194519
s(I134
I1837
tp2325
F0.017940076764230772
s(I125
I868
tp2326
F0.04510625451902988
s(I162
I238
tp2327
F0.66166010309024148
s(I56
I853
tp2328
F0.015635761618302955
s(I53
I1683
tp2329
F0.0061653817382120524
s(I187
I1665
tp2330
F0.031948476541976717
s(I81
I390
tp2331
F0.076672555442232726
s(I134
I136
tp2332
F3.536164590556798
s(I28
I1675
tp2333
F0.0028175898077949187
s(I9
I1621
tp2334
F0.00020386409496935958
s(I162
I1653
tp2335
F0.026555189894753157
s(I106
I1619
tp2336
F0.015580714226227432
s(I159
I751
tp2337
F0.078906233056304884
s(I53
I104
tp2338
F0.34791018655407729
s(I81
I1635
tp2339
F0.010887449000201308
s(I168
I1074
tp2340
F0.050716208829576531
s(I78
I469
tp2341
F0.05536925076992185
s(I9
I242
tp2342
F0.0051690713780230156
s(I159
I1088
tp2343
F0.046050589045217548
s(I103
I898
tp2344
F0.032881327838110007
s(I140
I1160
tp2345
F0.03526397128458867
s(I34
I647
tp2346
F0.011730352466860869
s(I59
I1336
tp2347
F0.009410792388896777
s(I34
I1322
tp2348
F0.0047938783415885167
s(I31
I1846
tp2349
F0.002845382626886345
s(I112
I1786
tp2350
F0.01473357412481611
s(I165
I320
tp2351
F0.35617056680120235
s(I6
I1868
tp2352
F-0.000415037205594445
s(I190
I1005
tp2353
F0.066707580156614044
s(I84
I1648
tp2354
F0.011289291395695305
s(I12
I1057
tp2355
F0.0012968852108395507
s(I109
I227
tp2356
F0.30957922039331942
s(I40
I1014
tp2357
F0.0081617028418022684
s(I65
I69
tp2358
F2.1933143221996376
s(I62
I1951
tp2359
F0.0062353305858000403
s(I196
I1429
tp2360
F0.042121224824298753
s(I143
I686
tp2361
F0.077093425556116826
s(I37
I1943
tp2362
F0.0033256786527277294
s(I171
I1453
tp2363
F0.034062458152402428
s(I115
I1823
tp2364
F0.014847123426636506
s(I152
I787
tp2365
F0.068838516417472864
s(I62
I314
tp2366
F0.071121300251819189
s(I196
I776
tp2367
F0.10327561902805622
s(I90
I1815
tp2368
F0.010900183744097989
s(I177
I1472
tp2369
F0.035084883369882018
s(I87
I861
tp2370
F0.027673112204889664
s(I18
I964
tp2371
F0.0030574627224239843
s(I152
I1518
tp2372
F0.02733572700148797
s(I96
I1264
tp2373
F0.018916252078675182
s(I149
I1130
tp2374
F0.039865166646984328
s(I87
I1254
tp2375
F0.016801540708737385
s(I68
I1150
tp2376
F0.013656428388910024
s(I149
I527
tp2377
F0.12333941917372317
s(I43
I1028
tp2378
F0.0087869973444255761
s(I24
I1532
tp2379
F0.0025745515117005522
s(I121
I1976
tp2380
F0.014286864168028704
s(I174
I946
tp2381
F0.064075929213252752
s(I15
I1514
tp2382
F0.0012846571576984158
s(I199
I677
tp2383
F0.1312758163829634
s(I93
I162
tp2384
F0.44527399849482258
s(I130
I428
tp2385
F0.13842909996400291
s(I24
I855
tp2386
F0.0052797378154508801
s(I21
I1297
tp2387
F0.0026367534445261415
s(I118
I799
tp2388
F0.04674008245685228
s(I155
I1795
tp2389
F0.022416165576073989
s(I49
I260
tp2390
F0.066400482686900186
s(I130
I1843
tp2391
F0.017169062073938507
s(I74
I209
tp2392
F0.17861904667367071
s(I136
I1012
tp2393
F0.040935745588785842
s(I46
I91
tp2394
F0.34233410954535998
s(I180
I1225
tp2395
F0.04640672291644226
s(I124
I1051
tp2396
F0.034179996889887744
s(I71
I764
tp2397
F0.024725633922510169
s(I99
I1051
tp2398
F0.025177592848854794
s(I186
I1714
tp2399
F0.030485155712899108
s(I27
I634
tp2400
F0.0089517585160067484
s(I124
I958
tp2401
F0.038849768677960819
s(I161
I1708
tp2402
F0.025201368912221748
s(I105
I1442
tp2403
F0.01789834968070058
s(I158
I1460
tp2404
F0.030370892382032191
s(I186
I201
tp2405
F1.951863076885332
s(I80
I1468
tp2406
F0.012296662036525205
s(I133
I1358
tp2407
F0.026531307693644118
s(I77
I1852
tp2408
F0.0087216547683941353
s(I158
I787
tp2409
F0.072895334795751637
s(I52
I1842
tp2410
F0.0053865127007066624
s(I33
I1214
tp2411
F0.0051298132582450317
s(I183
I228
tp2412
F1.0611993017042634
s(I77
I417
tp2413
F0.064443039055199519
s(I8
I1208
tp2414
F9.3456230119839736e-05
s(I192
I1625
tp2415
F0.03424809731940872
s(I102
I1020
tp2416
F0.027287194888489064
s(I33
I731
tp2417
F0.0096659727161182499
s(I30
I1565
tp2418
F0.0033373738247473319
s(I183
I1609
tp2419
F0.032503433563322276
s(I127
I539
tp2420
F0.092781610205952464
s(I164
I1559
tp2421
F0.029223432691446758
s(I58
I126
tp2422
F0.28558877423601414
s(I5
I1557
tp2423
F-0.00076066062476891837
s(I139
I1775
tp2424
F0.019694214867140989
s(I83
I1953
tp2425
F0.0089659349617992254
s(I30
I248
tp2426
F0.035368676065265524
s(I58
I1941
tp2427
F0.0057780315820397466
s(I145
I1222
tp2428
F0.034449203500464882
s(I55
I351
tp2429
F0.050841347062436565
s(I189
I841
tp2430
F0.086329843231683481
s(I64
I818
tp2431
F0.01967092624447871
s(I11
I285
tp2432
F0.0065291495690220341
s(I108
I799
tp2433
F0.041268786736582304
s(I195
I1916
tp2434
F0.027943425597143651
s(I36
I1720
tp2435
F0.0037289442151367301
s(I170
I1910
tp2436
F0.023338810087712991
s(I114
I1652
tp2437
F0.016684484403785286
s(I11
I1670
tp2438
F0.00053522906894420941
s(I195
I473
tp2439
F0.23307370275283276
s(I89
I1662
tp2440
F0.012024024829867325
s(I142
I752
tp2441
F0.066591049756132156
s(I86
I1526
tp2442
F0.012837783502316211
s(I61
I1504
tp2443
F0.0084538868374806828
s(I176
I442
tp2444
F0.21904769973601299
s(I86
I925
tp2445
F0.024740251433567732
s(I17
I634
tp2446
F0.0047703363836781925
s(I111
I314
tp2447
F0.17813529988369803
s(I42
I479
tp2448
F0.022877073453706973
s(I39
I1813
tp2449
F0.0038584197185621469
s(I176
I1829
tp2450
F0.025909547341877191
s(I120
I1767
tp2451
F0.016340006888817076
s(I173
I1315
tp2452
F0.039739079268825132
s(I14
I1881
tp2453
F0.00084978137687983341
s(I111
I1759
tp2454
F0.014853572540467652
s(I148
I1355
tp2455
F0.030756014395509408
s(I92
I1685
tp2456
F0.012326592545492057
s(I129
I645
tp2457
F0.072485007138172464
s(I39
I446
tp2458
F0.022793513698951131
s(I173
I904
tp2459
F0.06791299126019601
s(I67
I1693
tp2460
F0.0081972311799265955
s(I154
I1136
tp2461
F0.04143722683420472
s(I48
I979
tp2462
F0.01074423101525198
s(I198
I613
tp2463
F0.15311607748998723
s(I129
I1122
tp2464
F0.032988994598134508
s(I73
I1120
tp2465
F0.015489914478585259
s(I117
I603
tp2466
F0.06930750950576689
s(I48
I1150
tp2467
F0.0087641063648827722
s(I179
I440
tp2468
F0.22757906886033893
s(I98
I1848
tp2469
F0.011874981612956158
s(I151
I806
tp2470
F0.065824065609380547
s(I123
I343
tp2471
F0.18253787054281465
s(I160
I475
tp2472
F0.16419309767656393
s(I70
I818
tp2473
F0.022148535062253782
s(I95
I133
tp2474
F0.75036183997630179
s(I132
I1937
tp2475
F0.016413695085104176
s(I26
I444
tp2476
F0.013443584850820549
s(I51
I99
tp2477
F0.35551412139989136
s(I185
I1045
tp2478
F0.060603548639650305
s(I182
I1119
tp2479
F0.053624546281696182
s(I23
I473
tp2480
F0.010543442912239357
s(I104
I1987
tp2481
F0.011677835253595848
s(I157
I1095
tp2482
F0.044828367396995729
s(I101
I1157
tp2483
F0.022742845886908079
s(I32
I884
tp2484
F0.0073179910321558008
s(I182
I698
tp2485
F0.10852982897865997
s(I76
I1177
tp2486
F0.015302742615734662
s(I163
I1854
tp2487
F0.022959442390577633
s(I101
I826
tp2488
F0.035904906834364245
s(I138
I1844
tp2489
F0.018553097498665662
s(I82
I1330
tp2490
F0.014413440652958198
s(I135
I1340
tp2491
F0.027562523593025769
s(I126
I455
tp2492
F0.11933057720116803
s(I163
I347
tp2493
F0.29679414609829219
s(I57
I1212
tp2494
F0.010190982439490341
s(I54
I1204
tp2495
F0.0095966335436536241
s(I188
I254
tp2496
F0.82796050268009125
s(I135
I929
tp2497
F0.045685261200869583
s(I29
I1214
tp2498
F0.0043628748316568936
s(I10
I1062
tp2499
F0.00075318041986718138
s(I107
I502
tp2500
F0.079706623141177213
s(I54
I531
tp2501
F0.027913868371620118
s(I169
I1759
tp2502
F0.025855219497592081
s(I10
I605
tp2503
F0.001761101294460013
s(I7
I1943
tp2504
F-0.00020363686718913901
s(I144
I1767
tp2505
F0.020758842929219645
s(I88
I425
tp2506
F0.076323702568177151
s(I141
I353
tp2507
F0.22026392997192859
s(I35
I226
tp2508
F0.049997455693263942
s(I166
I828
tp2509
F0.072744891685457017
s(I60
I1815
tp2510
F0.0065482157176167755
s(I7
I376
tp2511
F0.00056271438201520438
s(I194
I1281
tp2512
F0.048434736542725648
s(I35
I1823
tp2513
F0.0033562157401967607
s(I16
I213
tp2514
F0.018160661846993255
s(I113
I1367
tp2515
F0.021153969633729237
s(I200
I1638
tp2516
F0.035833615969738504
s(I41
I678
tp2517
F0.014056101898065745
s(I191
I1660
tp2518
F0.033023188656843852
s(I85
I985
tp2519
F0.022396635422780541
s(I172
I1780
tp2520
F0.026055121785835862
s(I13
I1592
tp2521
F0.00090053658368915198
s(I110
I516
tp2522
F0.079723954966534602
s(I147
I1786
tp2523
F0.021033377904113134
s(I91
I1996
tp2524
F0.0097976906363303733
s(I63
I1378
tp2525
F0.0098323085137675004
s(I197
I956
tp2526
F0.075778910688091713
s(I91
I425
tp2527
F0.08025189653079555
s(I128
I221
tp2528
F0.45390146526514386
s(I38
I1392
tp2529
F0.0051642712377227996
s(I116
I780
tp2530
F0.047203509269363411
s(I153
I318
tp2531
F0.31077053096430757
s(I63
I775
tp2532
F0.020690203877723305
s(I197
I1297
tp2533
F0.048636786617131049
s(I178
I1883
tp2534
F0.025297455954047508
s(I72
I426
tp2535
F0.05667015451211873
s(I19
I1701
tp2536
F0.0016363304678961394
s(I153
I1947
tp2537
F0.019784671332986257
s(I97
I1641
tp2538
F0.013650420618402265
s(I150
I733
tp2539
F0.074997445400420235
s(I72
I1605
tp2540
F0.0095992469538795904
s(I175
I1146
tp2541
F0.049008391355426978
s(I69
I1539
tp2542
F0.0095923390106307412
s(I150
I1144
tp2543
F0.03955409764580075
s(I44
I1563
tp2544
F0.0053667437744847769
s(I131
I1248
tp2545
F0.029137629691803179
s(I25
I613
tp2546
F0.0084548198978780017
s(I122
I675
tp2547
F0.062459282111144696
s(I50
I1520
tp2548
F0.0065077569876354369
s(I184
I1986
tp2549
F0.024624660753458039
s(I94
I709
tp2550
F0.040170016495841322
s(I25
I1474
tp2551
F0.0028466473064781834
s(I22
I1802
tp2552
F0.0018796914481894664
s(I119
I306
tp2553
F0.21008815928342359
s(I156
I312
tp2554
F0.33500870426603901
s(I100
I1706
tp2555
F0.013503721948465507
s(I181
I923
tp2556
F0.070401995362880013
s(I75
I1704
tp2557
F0.0093711314139570123
s(I100
I205
tp2558
F0.31918386113047942
s(I47
I966
tp2559
F0.010639645082408913
s(I125
I526
tp2560
F0.094003594699504006
s(I56
I107
tp2561
F0.36703892535184451
s(I187
I1431
tp2562
F0.039369037152871565
s(I134
I626
tp2563
F0.080218054454662971
s(I28
I1937
tp2564
F0.0023630882746740944
s(I125
I1427
tp2565
F0.022847594770348048
s(I162
I1439
tp2566
F0.032051906288050339
s(I106
I1869
tp2567
F0.012942742665113329
s(I159
I965
tp2568
F0.054631454356635953
s(I53
I322
tp2569
F0.054550218715594741
s(I187
I816
tp2570
F0.088930365248652957
s(I81
I1877
tp2571
F0.0091405664240998413
s(I168
I1320
tp2572
F0.037950971836609615
s(I78
I815
tp2573
F0.025720830340489581
s(I9
I996
tp2574
F0.00051964162360643509
s(I159
I1342
tp2575
F0.034378100363799485
s(I103
I1192
tp2576
F0.022436334600275974
s(I140
I1974
tp2577
F0.017291599107064352
s(I78
I1162
tp2578
F0.01609416097653844
s(I59
I1102
tp2579
F0.012020873494922908
s(I193
I240
tp2580
F1.0679820655691317
s(I140
I473
tp2581
F0.1327480602147193
s(I34
I1076
tp2582
F0.006181959176229824
s(I31
I1068
tp2583
F0.0055570009488069786
s(I6
I1078
tp2584
F-0.00056848202390296764
s(I190
I647
tp2585
F0.13107379051355272
s(I84
I142
tp2586
F0.47539172808048752
s(I31
I641
tp2587
F0.010543789271642866
s(I12
I1487
tp2588
F0.00081332749540778118
s(I109
I973
tp2589
F0.031836709406818389
s(I146
I1881
tp2590
F0.019465299597752249
s(I40
I236
tp2591
F0.056901132811516139
s(I65
I303
tp2592
F0.08047934305705523
s(I196
I1155
tp2593
F0.057000814073069984
s(I143
I900
tp2594
F0.051860519702920028
s(I37
I129
tp2595
F0.12620340988284792
s(I171
I1171
tp2596
F0.046001322977571778
s(I115
I1525
tp2597
F0.018739803989108971
s(I62
I556
tp2598
F0.031637363036141425
s(I196
I614
tp2599
F0.15016543691707179
s(I90
I1505
tp2600
F0.013856322141742906
s(I177
I1770
tp2601
F0.027287191707973332
s(I18
I558
tp2602
F0.0061036499679703402
s(I115
I590
tp2603
F0.069774773331665887
s(I152
I1732
tp2604
F0.022904402584378543
s(I96
I1414
tp2605
F0.016333985016424475
s(I149
I1412
tp2606
F0.029347346665316305
s(I87
I1420
tp2607
F0.014296738055378835
s(I68
I1876
tp2608
F0.0073439833877119174
s(I149
I793
tp2609
F0.066107281631129236
s(I43
I1898
tp2610
F0.0041121495928703308
s(I24
I1234
tp2611
F0.0033544957926179906
s(I121
I338
tp2612
F0.18200546074145441
s(I174
I196
tp2613
F1.5687697693365292
s(I68
I463
tp2614
F0.046375230114342803
s(I15
I1216
tp2615
F0.0016996097413461031
s(I199
I1427
tp2616
F0.043112356567714422
s(I93
I908
tp2617
F0.028184523968984451
s(I130
I182
tp2618
F0.75036183997630179
s(I24
I685
tp2619
F0.0069678548585510878
s(I21
I1579
tp2620
F0.0020709503792531512
s(I174
I1635
tp2621
F0.029687014855784458
s(I118
I609
tp2622
F0.069165525390342597
s(I155
I1769
tp2623
F0.022855838935323836
s(I130
I1565
tp2624
F0.021291202835845156
s(I74
I1995
tp2625
F0.0075585603844736055
s(I21
I192
tp2626
F0.030702780188480761
s(I49
I1995
tp2627
F0.0045400095162866439
s(I136
I1258
tp2628
F0.030328466742451883
s(I46
I365
tp2629
F0.03743709378137472
s(I180
I935
tp2630
F0.068510417506618376
s(I71
I1002
tp2631
F0.017271300219492611
s(I99
I817
tp2632
F0.035459623259435906
s(I186
I1868
tp2633
F0.027129596438122204
s(I27
I1344
tp2634
F0.0035179502642574104
s(I124
I708
tp2635
F0.059665495107773914
s(I161
I1974
tp2636
F0.020781167955003274
s(I105
I1684
tp2637
F0.014624671497120245
s(I186
I483
tp2638
F0.20650102319295838
s(I80
I1698
tp2639
F0.010214282692422118
s(I133
I696
tp2640
F0.06776696335529088
s(I77
I1574
tp2641
F0.010714034356880165
s(I105
I241
tp2642
F0.25774038734156579
s(I52
I1544
tp2643
F0.0067011710330427557
s(I183
I498
tp2644
F0.19035557443435006
s(I8
I942
tp2645
F0.00021830348621973793
s(I192
I1967
tp2646
F0.026411873906780913
s(I102
I742
tp2647
F0.042253529220576722
s(I33
I493
tp2648
F0.016027845302603139
s(I30
I1911
tp2649
F0.0026195416985167843
s(I183
I1879
tp2650
F0.026332351737196148
s(I127
I1329
tp2651
F0.02566850542749129
s(I164
I1293
tp2652
F0.037770824250100622
s(I5
I1807
tp2653
F-0.00067682800153222398
s(I102
I1293
tp2654
F0.019885669629158876
s(I139
I1301
tp2655
F0.029845932540898179
s(I83
I1719
tp2656
F0.01053727977235497
s(I30
I466
tp2657
F0.015227445891146843
s(I164
I928
tp2658
F0.060449787341084554
s(I58
I1711
tp2659
F0.0067557139134579794
s(I145
I1448
tp2660
F0.02733809063287845
s(I55
I933
tp2661
F0.013602569969666517
s(I189
I595
tp2662
F0.14894969002806735
s(I64
I1048
tp2663
F0.014236796466148482
s(I108
I517
tp2664
F0.077338234130211153
s(I55
I1038
tp2665
F0.011862368934874143
s(I11
I1964
tp2666
F0.0004220897223481346
s(I195
I719
tp2667
F0.11545591263456928
s(I89
I1872
tp2668
F0.010332297806068881
s(I142
I970
tp2669
F0.04616279004813096
s(I114
I261
tp2670
F0.25893781172309788
s(I167
I269
tp2671
F0.53004950324121503
s(I61
I778
tp2672
F0.019726154331820147
s(I86
I167
tp2673
F0.35526282813917581
s(I17
I364
tp2674
F0.0097526558670323876
s(I42
I201
tp2675
F0.077370175702123831
s(I176
I1227
tp2676
F0.044854919086483078
s(I173
I1037
tp2677
F0.055616694633316865
s(I14
I51
tp2678
F0.11724355520727105
s(I148
I1121
tp2679
F0.039935335789374825
s(I92
I1123
tp2680
F0.020903748493129246
s(I39
I676
tp2681
F0.013228060362303741
s(I173
I754
tp2682
F0.089093623545157
s(I67
I1139
tp2683
F0.013565139137920425
s(I154
I1866
tp2684
F0.021108778100762355
s(I198
I335
tp2685
F0.4744970876591017
s(I92
I966
tp2686
F0.025552202444105589
s(I129
I1908
tp2687
F0.016245545224265957
s(I73
I1306
tp2688
F0.01270322449292894
s(I117
I309
tp2689
F0.20049342792103472
s(I154
I289
tp2690
F0.38075623303152001
s(I48
I1380
tp2691
F0.0069752597180506061
s(I45
I1252
tp2692
F0.0072660053137568008
s(I198
I1834
tp2693
F0.030272227185589619
s(I20
I1162
tp2694
F0.0028210367071473284
s(I98
I450
tp2695
F0.082324337529785976
s(I45
I585
tp2696
F0.019235682478273741
s(I123
I637
tp2697
F0.068814412478797937
s(I160
I1761
tp2698
F0.023989745679753854
s(I151
I1745
tp2699
F0.022479043477656654
s(I95
I499
tp2700
F0.067396304211353925
s(I132
I1679
tp2701
F0.019796556604837607
s(I26
I150
tp2702
F0.058762781972899178
s(I51
I1913
tp2703
F0.0050202173209069863
s(I185
I1327
tp2704
F0.043094487542652701
s(I26
I1901
tp2705
F0.0021989826467272867
s(I23
I231
tp2706
F0.027060008081674917
s(I104
I1337
tp2707
F0.019520750697867375
s(I157
I849
tp2708
F0.064581540721855513
s(I32
I666
tp2709
F0.010459732868602524
s(I182
I396
tp2710
F0.28474378168537412
s(I76
I903
tp2711
F0.021664898819957139
s(I163
I1748
tp2712
F0.02483889974447176
s(I101
I596
tp2713
F0.056887472931440995
s(I138
I1582
tp2714
F0.022720868717349057
s(I82
I1564
tp2715
F0.011703344988959538
s(I126
I249
tp2716
F0.34304675850306715
s(I54
I1438
tp2717
F0.0076756631311842667
s(I188
I900
tp2718
F0.077333484840467426
s(I82
I131
tp2719
F0.54023465509760793
s(I135
I143
tp2720
F2.2275537933892333
s(I29
I1416
tp2721
F0.0036132232446832234
s(I126
I1684
tp2722
F0.018548058380003781
s(I107
I732
tp2723
F0.046066229950806122
s(I144
I354
tp2724
F0.22754050983343305
s(I54
I997
tp2725
F0.012200307002135409
s(I188
I1327
tp2726
F0.044079441156935059
s(I169
I1841
tp2727
F0.024322460916349539
s(I79
I338
tp2728
F0.091643635729786246
s(I10
I375
tp2729
F0.0035563765102729133
s(I7
I1789
tp2730
F-0.00020725799521797256
s(I144
I1997
tp2731
F0.017670955909546975
s(I88
I1727
tp2732
F0.011284914573801591
s(I141
I651
tp2733
F0.081649042810555905
s(I79
I1719
tp2734
F0.0098973194076547553
s(I166
I1062
tp2735
F0.050662710765077279
s(I60
I1597
tp2736
F0.0076804511486459302
s(I7
I102
tp2737
F0.0097318006679964052
s(I194
I619
tp2738
F0.145698029309247
s(I141
I1072
tp2739
F0.039726846123848303
s(I35
I1589
tp2740
F0.0039668089310105747
s(I16
I571
tp2741
F0.0049756891604114117
s(I113
I633
tp2742
F0.061342316658211569
s(I200
I1948
tp2743
F0.028276359629177975
s(I41
I1432
tp2744
F0.0054787033112990262
s(I191
I1898
tp2745
F0.02752040307915091
s(I85
I755
tp2746
F0.032053712953174038
s(I16
I1446
tp2747
F0.0015255344444778569
s(I13
I1826
tp2748
F0.00075060009113197895
s(I200
I311
tp2749
F0.57560819609734104
s(I110
I286
tp2750
F0.20605228944479226
s(I147
I272
tp2751
F0.39197574196069296
s(I91
I1746
tp2752
F0.011614867651436335
s(I172
I837
tp2753
F0.075466026317648344
s(I66
I1728
tp2754
F0.007840451876322662
s(I197
I662
tp2755
F0.13390945119197481
s(I91
I191
tp2756
F0.30495528040192932
s(I128
I419
tp2757
F0.13972988788347745
s(I38
I922
tp2758
F0.0086224978023178092
s(I116
I538
tp2759
F0.081095864553301297
s(I197
I1035
tp2760
F0.067374130659544146
s(I178
I1093
tp2761
F0.053723536615404806
s(I19
I1979
tp2762
F0.0013583999767948869
s(I116
I1533
tp2763
F0.018824362724821402
s(I153
I1133
tp2764
F0.041213653268469902
s(I97
I1907
tp2765
F0.011259459158562095
s(I150
I999
tp2766
F0.047848756814893145
s(I178
I744
tp2767
F0.094979371379491334
s(I72
I1915
tp2768
F0.0076875046970455631
s(I175
I1296
tp2769
F0.0412098745823469
s(I69
I1277
tp2770
F0.012163022639248214
s(I150
I1282
tp2771
F0.033791236535405951
s(I44
I1281
tp2772
F0.0068662561670867197
s(I122
I957
tp2773
F0.038037447685871292
s(I69
I850
tp2774
F0.020651883868891777
s(I50
I1178
tp2775
F0.0089513236363901114
s(I184
I216
tp2776
F1.3151954647597557
s(I94
I447
tp2777
F0.078111123263360255
s(I131
I435
tp2778
F0.13651809867565409
s(I25
I1236
tp2779
F0.0035309227777910808
s(I22
I1052
tp2780
F0.0036375632026691093
s(I181
I757
tp2781
F0.094890645906353085
s(I75
I94
tp2782
F1.0405512781316093
s(I22
I699
tp2783
F0.0060548959015893225
s(I100
I1019
tp2784
F0.026603322446601088
s(I137
I1911
tp2785
F0.01753701700390049
s(I47
I220
tp2786
F0.079981208126252729
s(I56
I257
tp2787
F0.082393298210243909
s(I187
I1213
tp2788
F0.049675125727458032
s(I134
I868
tp2789
F0.049773579192336354
s(I28
I255
tp2790
F0.030963156224089006
s(I125
I1213
tp2791
F0.02841846265899535
s(I162
I1193
tp2792
F0.041535037318303457
s(I106
I1447
tp2793
F0.018040056482195869
s(I53
I604
tp2794
F0.022900384837089525
s(I187
I582
tp2795
F0.15178949848712178
s(I81
I1471
tp2796
F0.012461370707270485
s(I168
I1566
tp2797
F0.030012711385678355
s(I9
I542
tp2798
F0.0014590605778157784
s(I106
I538
tp2799
F0.070894292440551829
s(I159
I1556
tp2800
F0.02809600656429645
s(I103
I1494
tp2801
F0.016664039988634645
s(I140
I1628
tp2802
F0.022293373862828807
s(I78
I1436
tp2803
F0.012245134120135498
s(I59
I1876
tp2804
F0.0061554771941202584
s(I193
I474
tp2805
F0.22793453299912877
s(I140
I199
tp2806
F0.72057871390138906
s(I34
I1886
tp2807
F0.0031079794454821146
s(I31
I1306
tp2808
F0.0043370220626487484
s(I112
I278
tp2809
F0.22365610936871805
s(I165
I788
tp2810
F0.077611509218782571
s(I59
I497
tp2811
F0.034470887204523334
s(I6
I1304
tp2812
F-0.00051485358432446567
s(I190
I1465
tp2813
F0.038956841650702956
s(I84
I932
tp2814
F0.02373295283865089
s(I31
I895
tp2815
F0.0069223446588191776
s(I12
I1781
tp2816
F0.00063466934036279299
s(I165
I1417
tp2817
F0.033568795938082242
s(I109
I695
tp2818
F0.050905849855869677
s(I146
I1603
tp2819
F0.024068068469692186
s(I40
I450
tp2820
F0.023297280101797716
s(I65
I1585
tp2821
F0.0085722197664106527
s(I12
I24
tp2822
F0.33481043252675441
s(I40
I1597
tp2823
F0.0046474217881501629
s(I143
I1170
tp2824
F0.035883097446500055
s(I37
I443
tp2825
F0.021443682713012086
s(I171
I1017
tp2826
F0.056248865335953191
s(I62
I966
tp2827
F0.015183313226079086
s(I196
I348
tp2828
F0.42742833942492781
s(I90
I763
tp2829
F0.034169058671418166
s(I177
I1820
tp2830
F0.026281605705434131
s(I18
I1304
tp2831
F0.0020963614535306997
s(I115
I804
tp2832
F0.044676893995899504
s(I96
I1708
tp2833
F0.012793796881478277
s(I177
I441
tp2834
F0.22215770534626617
s(I87
I1690
tp2835
F0.011433130117215301
s(I68
I1602
tp2836
F0.0089521693211655918
s(I43
I1616
tp2837
F0.0050070528257632725
s(I121
I612
tp2838
F0.071260041952660738
s(I174
I478
tp2839
F0.18728785187392444
s(I15
I990
tp2840
F0.0022113541247151163
s(I199
I1145
tp2841
F0.059003885830466549
s(I93
I662
tp2842
F0.043560117429490494
s(I24
I387
tp2843
F0.014455473341521904
s(I21
I1861
tp2844
F0.0016941459372104186
s(I174
I1909
tp2845
F0.024092090994507268
s(I118
I1355
tp2846
F0.022670088534989478
s(I155
I1535
tp2847
F0.027647910179769891
s(I93
I1403
tp2848
F0.015832916594168495
s(I130
I1511
tp2849
F0.022307367005334082
s(I74
I1765
tp2850
F0.0088140870386021215
s(I21
I474
tp2851
F0.0093104863930695766
s(I155
I856
tp2852
F0.062627650857369849
s(I49
I1789
tp2853
F0.0051895114379491613
s(I136
I1408
tp2854
F0.026041227727319864
s(I46
I903
tp2855
F0.011280405667173756
s(I180
I701
tp2856
F0.10596020391909712
s(I71
I1232
tp2857
F0.013211830353590186
s(I99
I551
tp2858
F0.061922528324002302
s(I46
I1058
tp2859
F0.0092266800796817657
s(I27
I1110
tp2860
F0.0044490686101851633
s(I124
I466
tp2861
F0.11204276857311628
s(I105
I1934
tp2862
F0.012237645929237307
s(I186
I765
tp2863
F0.09736506242040513
s(I80
I1928
tp2864
F0.0086997805357109676
s(I133
I914
tp2865
F0.045772549821317676
s(I105
I491
tp2866
F0.080100907714813097
s(I158
I383
tp2867
F0.2333489839328175
s(I52
I230
tp2868
F0.087120332087763611
s(I77
I885
tp2869
F0.022642632927590684
s(I8
I324
tp2870
F0.0021295929992876366
s(I192
I1205
tp2871
F0.052069281282019819
s(I33
I247
tp2872
F0.040600239229352318
s(I183
I1213
tp2873
F0.048172403992839813
s(I127
I1071
tp2874
F0.034418365192538075
s(I164
I1083
tp2875
F0.048428845466788994
s(I5
I121
tp2876
F-0.0018739788236716022
s(I192
I528
tp2877
F0.18695180760426519
s(I102
I1079
tp2878
F0.025298163807435367
s(I139
I1083
tp2879
F0.038396357267245551
s(I83
I1101
tp2880
F0.018732010633059015
s(I30
I708
tp2881
F0.0089126378167142979
s(I164
I734
tp2882
F0.085574796809995926
s(I58
I1465
tp2883
F0.008201257329538256
s(I145
I1682
tp2884
F0.022366416025579636
s(I189
I381
tp2885
F0.32983528651706984
s(I83
I998
tp2886
F0.021324941411767048
s(I64
I1390
tp2887
F0.0099208100374090918
s(I108
I371
tp2888
F0.1292411640187455
s(I145
I255
tp2889
F0.43624046727559879
s(I55
I1300
tp2890
F0.0089150952013083845
s(I36
I1228
tp2891
F0.0056366980541545332
s(I189
I1794
tp2892
F0.029282077653066299
s(I170
I346
tp2893
F0.3236971532867623
s(I11
I1234
tp2894
F0.00082877069724015076
s(I195
I933
tp2895
F0.077396756890816196
s(I89
I426
tp2896
F0.077350807782472372
s(I142
I220
tp2897
F0.58067398390495928
s(I36
I615
tp2898
F0.013475709104961413
s(I114
I559
tp2899
F0.074614254912942005
s(I167
I1595
tp2900
F0.029037596239227366
s(I142
I1595
tp2901
F0.023346851195802511
s(I86
I457
tp2902
F0.066256904532105573
s(I17
I86
tp2903
F0.071017196614994935
s(I42
I1955
tp2904
F0.0038540687093335819
s(I176
I1521
tp2905
F0.033280482498682554
s(I120
I1299
tp2906
F0.024528696370502562
s(I17
I1971
tp2907
F0.0011455351131012417
s(I14
I261
tp2908
F0.011292476973419749
s(I111
I1283
tp2909
F0.022473177044964002
s(I148
I895
tp2910
F0.054915831080472197
s(I39
I850
tp2911
F0.0098741994718643672
s(I120
I686
tp2912
F0.059559730377908238
s(I173
I476
tp2913
F0.18678322610161632
s(I67
I873
tp2914
F0.019178005548236836
s(I154
I1700
tp2915
F0.023894753766311675
s(I92
I684
tp2916
F0.040984926223967225
s(I129
I1630
tp2917
F0.019970460363342272
s(I73
I1548
tp2918
F0.010226192631147154
s(I48
I1546
tp2919
F0.006057660427573326
s(I45
I1486
tp2920
F0.0058729642818884948
s(I198
I1564
tp2921
F0.037672445429241398
s(I179
I996
tp2922
F0.061945404531317728
s(I73
I169
tp2923
F0.25369552982016719
s(I20
I1440
tp2924
F0.0021646980273061119
s(I117
I1636
tp2925
F0.017481239815416875
s(I98
I748
tp2926
F0.039510914840809153
s(I151
I346
tp2927
F0.25853848519743811
s(I45
I947
tp2928
F0.010324868878212753
s(I179
I1345
tp2929
F0.040383308717415564
s(I123
I771
tp2930
F0.05216134682987817
s(I70
I270
tp2931
F0.10756427579640636
s(I95
I1769
tp2932
F0.012067945831970241
s(I132
I1381
tp2933
F0.025676557872538464
s(I70
I1781
tp2934
F0.0081268764005355976
s(I51
I1615
tp2935
F0.0061865256602443991
s(I185
I577
tp2936
F0.15125789967791398
s(I132
I984
tp2937
F0.040833262655570024
s(I26
I1607
tp2938
F0.002695766132869243
s(I23
I525
tp2939
F0.0092270750031357672
s(I104
I559
tp2940
F0.065156542031745132
s(I157
I571
tp2941
F0.11798908499436875
s(I32
I1440
tp2942
F0.0040036028282045069
s(I76
I685
tp2943
F0.031419896246104723
s(I23
I1430
tp2944
F0.0026468399410949943
s(I101
I334
tp2945
F0.13743584607323189
s(I138
I472
tp2946
F0.13014768865812909
s(I82
I1798
tp2947
F0.009801782160452353
s(I163
I871
tp2948
F0.065719143398528593
s(I57
I1768
tp2949
F0.0063476465828694066
s(I188
I658
tp2950
F0.12542435021460169
s(I82
I365
tp2951
F0.086286210819737336
s(I135
I501
tp2952
F0.11428306881829038
s(I29
I658
tp2953
F0.0093626934914057963
s(I126
I1422
tp2954
F0.023199834417788803
s(I107
I962
tp2955
F0.031527308872264632
s(I54
I207
tp2956
F0.10861098581408125
s(I188
I1077
tp2957
F0.05937808401206858
s(I169
I1067
tp2958
F0.051627092011576704
s(I10
I97
tp2959
F0.02548254280897284
s(I107
I1071
tp2960
F0.027252815271879748
s(I144
I1075
tp2961
F0.04075131245525767
s(I88
I1941
tp2962
F0.0097287122514201161
s(I141
I949
tp2963
F0.04714038512862001
s(I169
I640
tp2964
F0.11070167270541721
s(I79
I1933
tp2965
F0.0085353742171092959
s(I166
I1352
tp2966
F0.036109825832944864
s(I60
I1227
tp2967
F0.010708390395949882
s(I7
I844
tp2968
F-0.00014297387098499893
s(I194
I885
tp2969
F0.08314139511710622
s(I141
I1370
tp2970
F0.028369733714843526
s(I35
I1323
tp2971
F0.0049649867941278644
s(I113
I867
tp2972
F0.039225166226206802
s(I60
I878
tp2973
F0.016473510704004914
s(I41
I1266
tp2974
F0.0063809587566581467
s(I85
I397
tp2975
F0.080245228130344737
s(I16
I1164
tp2976
F0.0020065721235121782
s(I13
I1100
tp2977
F0.0014699557353442892
s(I200
I557
tp2978
F0.18294348321952658
s(I172
I563
tp2979
F0.13974251703756968
s(I13
I753
tp2980
F0.0024286696097698345
s(I91
I901
tp2981
F0.027655939437937968
s(I128
I1673
tp2982
F0.019099905698763429
s(I38
I140
tp2983
F0.11560290133308734
s(I63
I299
tp2984
F0.078340049428235747
s(I178
I1391
tp2985
F0.038237907260022859
s(I19
I209
tp2986
F0.02379609673850001
s(I116
I1227
tp2987
F0.025300884041063856
s(I153
I1351
tp2988
F0.032313598846987188
s(I97
I1413
tp2989
F0.016571369787714424
s(I178
I914
tp2990
F0.069686594537031882
s(I72
I1425
tp2991
F0.011163896345193287
s(I175
I1582
tp2992
F0.031292655093097789
s(I97
I546
tp2993
F0.060913357196468239
s(I150
I1556
tp2994
F0.025972412717906592
s(I44
I1007
tp2995
F0.0092841958640574231
s(I131
I1740
tp2996
F0.018699797420180211
s(I122
I215
tp2997
F0.43429555295417188
s(I69
I588
tp2998
F0.033927069469051642
s(I50
I1924
tp2999
F0.0048652056584359464
s(I184
I494
tp3000
F0.19485226712405082
s(I94
I145
tp3001
F0.58676876774380604
s(I131
I169
tp3002
F0.94919355348219037
s(I25
I1966
tp3003
F0.002006621080848996
s(I22
I1318
tp3004
F0.0027552416477898919
s(I119
I1766
tp3005
F0.016174810203944318
s(I156
I876
tp3006
F0.061126103159150125
s(I50
I299
tp3007
F0.055807198405719814
s(I94
I1804
tp3008
F0.011611239989147979
s(I181
I1487
tp3009
F0.035680414872879318
s(I75
I836
tp3010
F0.023586827692158925
s(I22
I845
tp3011
F0.0047751275678155434
s(I156
I1527
tp3012
F0.028087090670405372
s(I100
I657
tp3013
F0.048781454106117297
s(I137
I1641
tp3014
F0.021433578679791301
s(I47
I490
tp3015
F0.025797616670248776
s(I56
I1559
tp3016
F0.0072613246890122721
s(I47
I1551
tp3017
F0.0058782361019588192
s(I134
I1102
tp3018
F0.035630080290201607
s(I28
I453
tp3019
F0.014434429127468664
s(I125
I1607
tp3020
F0.019520310201417635
s(I162
I947
tp3021
F0.057666368264670129
s(I53
I950
tp3022
F0.012672097254724499
s(I187
I364
tp3023
F0.3535578075027806
s(I81
I673
tp3024
F0.035129930795778079
s(I9
I1328
tp3025
F0.00030433867651153806
s(I106
I884
tp3026
F0.034950295852851088
s(I159
I1794
tp3027
F0.023207222440110951
s(I103
I1788
tp3028
F0.01320485576847995
s(I168
I367
tp3029
F0.28260831530316277
s(I78
I1782
tp3030
F0.0093058333204873115
s(I59
I1658
tp3031
F0.0071768867338852602
s(I193
I684
tp3032
F0.12294389235969713
s(I140
I1005
tp3033
F0.043047333018022688
s(I34
I1640
tp3034
F0.003682815693718994
s(I112
I572
tp3035
F0.070245292842717452
s(I165
I526
tp3036
F0.14591120435906041
s(I6
I514
tp3037
F-0.0006937138522741074
s(I193
I1033
tp3038
F0.065561298989502817
s(I190
I1107
tp3039
F0.057943583556583092
s(I84
I690
tp3040
F0.035687513878978061
s(I31
I85
tp3041
F0.18789759432759853
s(I165
I1187
tp3042
F0.04291837045448562
s(I109
I1441
tp3043
F0.018815646001937046
s(I146
I1453
tp3044
F0.027464837528845248
s(I84
I1365
tp3045
F0.014378492607405006
s(I65
I1819
tp3046
F0.0072143996938649748
s(I12
I262
tp3047
F0.0086655903197800279
s(I146
I784
tp3048
F0.065247869256148006
s(I40
I1811
tp3049
F0.0039853387363944434
s(I143
I1512
tp3050
F0.025314242766047927
s(I37
I853
tp3051
F0.0091955982611819954
s(I171
I751
tp3052
F0.08806405850751492
s(I62
I1272
tp3053
F0.01066451875647886
s(I90
I981
tp3054
F0.024303025173095447
s(I37
I1226
tp3055
F0.005843935892291003
s(I18
I1026
tp3056
F0.0028277720291005901
s(I96
I1970
tp3057
F0.010661428131100487
s(I177
I675
tp3058
F0.10949420392336412
s(I87
I1952
tp3059
F0.0095208412030887667
s(I96
I477
tp3060
F0.073162540498490664
s(I149
I333
tp3061
F0.27078501493665219
s(I43
I326
tp3062
F0.039883335149397285
s(I121
I894
tp3063
F0.041344679739628611
s(I68
I787
tp3064
F0.022434504215874632
s(I15
I308
tp3065
F0.010082454542861172
s(I199
I1895
tp3066
F0.029154679331181224
s(I24
I153
tp3067
F0.050889872718948445
s(I121
I1179
tp3068
F0.028261427312557316
s(I174
I1167
tp3069
F0.047375399792753271
s(I118
I1117
tp3070
F0.02939115283502643
s(I155
I1221
tp3071
F0.037815543167951493
s(I199
I456
tp3072
F0.25852464895696636
s(I93
I1093
tp3073
F0.021980969076731392
s(I130
I1265
tp3074
F0.028312666682362261
s(I74
I1055
tp3075
F0.017043558230044414
s(I21
I756
tp3076
F0.0051542578642097877
s(I155
I558
tp3077
F0.1199159895035203
s(I49
I1511
tp3078
F0.0063934641912107779
s(I136
I1718
tp3079
F0.019977364386117937
s(I180
I395
tp3080
F0.28020778701886628
s(I74
I946
tp3081
F0.019665774412779891
s(I71
I1470
tp3082
F0.010541542365322098
s(I99
I349
tp3083
F0.12399129769173517
s(I136
I209
tp3084
F0.59209588537999769
s(I46
I1332
tp3085
F0.0069131000289380205
s(I27
I1852
tp3086
F0.0023821068199016042
s(I124
I248
tp3087
F0.33500870426603901
s(I161
I354
tp3088
F0.2791754119144379
s(I186
I919
tp3089
F0.073776876174347722
s(I80
I382
tp3090
F0.077629932050617287
s(I133
I140
tp3091
F2.3359196395055033
s(I27
I409
tp3092
F0.015716575898125733
s(I105
I733
tp3093
F0.044770218914423246
s(I158
I1617
tp3094
F0.026448756466265121
s(I52
I1020
tp3095
F0.011291834161350442
s(I133
I1633
tp3096
F0.020742374277045041
s(I77
I543
tp3097
F0.04413715474268122
s(I8
I122
tp3098
F0.010929693106173166
s(I192
I1435
tp3099
F0.040685272448998028
s(I33
I1945
tp3100
F0.00288615870815026
s(I183
I1419
tp3101
F0.038652925667499484
s(I127
I1733
tp3102
F0.018049207493848252
s(I8
I1941
tp3103
F-2.5033738370522299e-05
s(I5
I339
tp3104
F-0.0020659742151822548
s(I192
I870
tp3105
F0.083990577700147048
s(I102
I1753
tp3106
F0.013376101013753078
s(I139
I801
tp3107
F0.058873109036571662
s(I30
I830
tp3108
F0.0072972465874351711
s(I127
I382
tp3109
F0.16063789246087692
s(I164
I500
tp3110
F0.15706478694629022
s(I58
I851
tp3111
F0.016416341262558493
s(I145
I1924
tp3112
F0.018724766997784074
s(I83
I764
tp3113
F0.030531312962757042
s(I64
I1652
tp3114
F0.0079812179174151773
s(I145
I481
tp3115
F0.13674311278546813
s(I55
I1634
tp3116
F0.0066965854768393429
s(I36
I1530
tp3117
F0.0043014793325501528
s(I189
I1580
tp3118
F0.034834243388148126
s(I170
I564
tp3119
F0.13671598267894894
s(I64
I223
tp3120
F0.12632593198051323
s(I11
I1528
tp3121
F0.00060901423327901043
s(I108
I1596
tp3122
F0.016264031276913747
s(I195
I1179
tp3123
F0.05493076083889175
s(I89
I700
tp3124
F0.03789726528507547
s(I142
I438
tp3125
F0.15405823108791014
s(I36
I925
tp3126
F0.0080213502080964845
s(I170
I1195
tp3127
F0.044336334502453015
s(I114
I857
tp3128
F0.040356502747903561
s(I167
I1825
tp3129
F0.024219312067902135
s(I61
I318
tp3130
F0.068149357024834517
s(I142
I1805
tp3131
F0.019813872629293065
s(I86
I1747
tp3132
F0.010799716757826277
s(I61
I1731
tp3133
F0.0070901953506786759
s(I42
I1693
tp3134
F0.0045941944004387943
s(I176
I743
tp3135
F0.093540107274902418
s(I17
I1701
tp3136
F0.0013763127793644809
s(I14
I543
tp3137
F0.0042775659276233563
s(I111
I537
tp3138
F0.076128554399683135
s(I148
I533
tp3139
F0.11984452655470637
s(I39
I1144
tp3140
F0.0068001267918193272
s(I120
I964
tp3141
F0.036802840620286603
s(I173
I198
tp3142
F1.4604403296640203
s(I67
I607
tp3143
F0.031199832508682281
s(I14
I1146
tp3144
F0.0016158027233677643
s(I92
I442
tp3145
F0.076922185325072223
s(I129
I416
tp3146
F0.14318470000240785
s(I73
I1830
tp3147
F0.0082794535051147044
s(I154
I789
tp3148
F0.069916764081684873
s(I48
I1840
tp3149
F0.0048878236014047432
s(I198
I1286
tp3150
F0.049584642387278818
s(I179
I762
tp3151
F0.092352125616893377
s(I73
I323
tp3152
F0.087073104923027833
s(I20
I702
tp3153
F0.005291617060483503
s(I117
I1406
tp3154
F0.021341403862314732
s(I98
I1014
tp3155
F0.026061551567167215
s(I45
I157
tp3156
F0.1260642868034528
s(I179
I1111
tp3157
F0.052903569144240027
s(I123
I1065
tp3158
F0.033193577010905279
s(I160
I1053
tp3159
F0.048663074556729226
s(I98
I1053
tp3160
F0.02477395048512444
s(I151
I1029
tp3161
F0.046319986458865731
s(I95
I1991
tp3162
F0.010379769445533019
s(I132
I1107
tp3163
F0.034682403482764489
s(I160
I696
tp3164
F0.089355123645196419
s(I51
I1189
tp3165
F0.0090707373525678418
s(I185
I859
tp3166
F0.080956397883573228
s(I132
I694
tp3167
F0.06730313889982581
s(I26
I1361
tp3168
F0.0033009419242173506
s(I104
I773
tp3169
F0.041001025334875936
s(I157
I261
tp3170
F0.49341508765499464
s(I51
I830
tp3171
F0.014350377631879661
s(I32
I1206
tp3172
F0.0049768445674914065
s(I182
I1912
tp3173
F0.025534260226059115
s(I76
I475
tp3174
F0.052379823037785454
s(I23
I1212
tp3175
F0.0032420147074793074
s(I157
I1898
tp3176
F0.02117292950550877
s(I101
I120
tp3177
F1.2555037476631763
s(I138
I242
tp3178
F0.43891115976547945
s(I163
I541
tp3179
F0.13662434713119062
s(I82
I599
tp3180
F0.042007742197958747
s(I135
I1763
tp3181
F0.019121177600350325
s(I29
I124
tp3182
F0.091727859728828409
s(I126
I1184
tp3183
F0.029685842285225437
s(I54
I465
tp3184
F0.033444576344854322
s(I188
I1987
tp3185
F0.025327998552495772
s(I169
I1309
tp3186
F0.038712126484002879
s(I10
I1819
tp3187
F0.00032068128278660632
s(I107
I1301
tp3188
F0.021012273673355779
s(I144
I1305
tp3189
F0.03118668185059514
s(I88
I1387
tp3190
F0.014958034425647623
s(I169
I1018
tp3191
F0.05522587281260543
s(I79
I1179
tp3192
F0.016056824652482187
s(I166
I1650
tp3193
F0.027510731074377379
s(I7
I698
tp3194
F-7.0845061325972421e-05
s(I88
I710
tp3195
F0.036583165779593786
s(I141
I1604
tp3196
F0.022955008964601977
s(I35
I961
tp3197
F0.0073803170176904237
s(I60
I628
tp3198
F0.025661570370446685
s(I194
I1570
tp3199
F0.036429518460528006
s(I191
I446
tp3200
F0.24972735335617716
s(I85
I167
tp3201
F0.34704855710516502
s(I13
I1398
tp3202
F0.0010699139608398524
s(I200
I835
tp3203
F0.095146258860280261
s(I110
I1738
tp3204
F0.014910659832819159
s(I147
I828
tp3205
F0.060853827475544645
s(I41
I321
tp3206
F0.038138313162362866
s(I85
I1852
tp3207
F0.0098807698541670645
s(I172
I1305
tp3208
F0.039840871285040796
s(I66
I820
tp3209
F0.02042051941443819
s(I13
I795
tp3210
F0.0022600705066782409
s(I147
I1497
tp3211
F0.026625594417244922
s(I91
I747
tp3212
F0.035720484265751792
s(I128
I1951
tp3213
F0.015622419589976079
s(I38
I438
tp3214
F0.022555373928697667
s(I63
I1601
tp3215
F0.0081389633383719493
s(I197
I1759
tp3216
F0.031825358925499349
s(I38
I1629
tp3217
F0.0042584983953320582
s(I19
I487
tp3218
F0.0078404516082297999
s(I116
I1569
tp3219
F0.018259176248577591
s(I153
I601
tp3220
F0.10454904793751969
s(I178
I188
tp3221
F2.2761722675702321
s(I72
I647
tp3222
F0.031549084978720263
s(I175
I1988
tp3223
F0.022997790142854427
s(I97
I820
tp3224
F0.034303445318704107
s(I150
I1854
tp3225
F0.020560971119482692
s(I44
I725
tp3226
F0.014122128809473984
s(I122
I481
tp3227
F0.10395070273878386
s(I175
I345
tp3228
F0.34469594846193252
s(I69
I294
tp3229
F0.092223319469207393
s(I50
I1710
tp3230
F0.0056248522554534393
s(I184
I644
tp3231
F0.12542435021460169
s(I131
I927
tp3232
F0.043923398970115005
s(I25
I1664
tp3233
F0.0024560637141121822
s(I122
I1924
tp3234
F0.014946817277136154
s(I119
I1484
tp3235
F0.020320287732810065
s(I156
I634
tp3236
F0.099174614197053146
s(I50
I213
tp3237
F0.092252112298860101
s(I184
I1055
tp3238
F0.059303435945043247
s(I94
I1510
tp3239
F0.014594375198616526
s(I181
I1241
tp3240
F0.045921773260157554
s(I75
I618
tp3241
F0.035533980395823374
s(I22
I87
tp3242
F0.1034448553836117
s(I156
I1245
tp3243
F0.037138723784180101
s(I100
I1423
tp3244
F0.017085453904442591
s(I137
I1411
tp3245
F0.026223983074544766
s(I75
I1431
tp3246
F0.011697983693316543
s(I56
I1837
tp3247
F0.0059224273446174674
s(I137
I824
tp3248
F0.055345705549924074
s(I47
I1829
tp3249
F0.004798205257883166
s(I134
I1328
tp3250
F0.027620701150667778
s(I28
I723
tp3251
F0.007946832963696181
s(I125
I337
tp3252
F0.19345145108416001
s(I162
I733
tp3253
F0.084174590211377506
s(I53
I1152
tp3254
F0.0099108114397030451
s(I81
I907
tp3255
F0.023443912107664583
s(I28
I1206
tp3256
F0.0042075850206396556
s(I9
I1066
tp3257
F0.00045963484454885945
s(I106
I110
tp3258
F2.6452816981039251
s(I159
I248
tp3259
F0.57145287796914601
s(I168
I581
tp3260
F0.12785450124102557
s(I78
I1992
tp3261
F0.0080887563332899103
s(I193
I950
tp3262
F0.074191313236077319
s(I103
I399
tp3263
F0.10684323846138578
s(I140
I667
tp3264
F0.077891221737921013
s(I34
I370
tp3265
F0.024351898406137787
s(I112
I802
tp3266
F0.043198072500561485
s(I59
I813
tp3267
F0.017819542234784155
s(I6
I244
tp3268
F-0.00015349253145752306
s(I193
I1299
tp3269
F0.04713966677087033
s(I190
I1861
tp3270
F0.028062749553534203
s(I31
I323
tp3271
F0.025810216185104928
s(I112
I1229
tp3272
F0.024086357757055931
s(I165
I1885
tp3273
F0.022825627242721917
s(I109
I1163
tp3274
F0.0250082075736076
s(I146
I1175
tp3275
F0.036710429180828855
s(I190
I480
tp3276
F0.21675452537113024
s(I84
I1123
tp3277
F0.018540832563573636
s(I65
I1517
tp3278
F0.0090588275636453303
s(I12
I556
tp3279
F0.003105846654268669
s(I146
I634
tp3280
F0.089591381331728295
s(I40
I1033
tp3281
F0.0079738181941333853
s(I143
I1734
tp3282
F0.021088046899937169
s(I171
I469
tp3283
F0.18780877025904413
s(I65
I586
tp3284
F0.031409301695941229
s(I62
I1426
tp3285
F0.0092273008523479812
s(I196
I1952
tp3286
F0.027438293618935666
s(I90
I175
tp3287
F0.35431630451398877
s(I37
I1508
tp3288
F0.0045290130230934821
s(I18
I1900
tp3289
F0.0013143941084145518
s(I171
I1982
tp3290
F0.022390441836971475
s(I115
I272
tp3291
F0.24395545073221128
s(I152
I262
tp3292
F0.45555049207045567
s(I177
I981
tp3293
F0.062301884400596405
s(I87
I334
tp3294
F0.10835667433674169
s(I18
I467
tp3295
F0.007667198733956688
s(I96
I739
tp3296
F0.039045599907360465
s(I149
I1639
tp3297
F0.024007961492436915
s(I43
I940
tp3298
F0.0098382780894552234
s(I68
I521
tp3299
F0.039302128663592797
s(I199
I1613
tp3300
F0.036350381388351345
s(I121
I1453
tp3301
F0.021362224357048838
s(I174
I1441
tp3302
F0.035288053867470436
s(I118
I1703
tp3303
F0.016773558481285988
s(I93
I1711
tp3304
F0.012255723961959201
s(I130
I987
tp3305
F0.039803614373350144
s(I21
I782
tp3306
F0.0049404524544284859
s(I118
I258
tp3307
F0.2821416306060997
s(I155
I308
tp3308
F0.33932236998976523
s(I49
I777
tp3309
F0.014840908718871143
s(I136
I1964
tp3310
F0.016759976320614052
s(I74
I684
tp3311
F0.030358646294079122
s(I71
I1700
tp3312
F0.0087713286061788989
s(I99
I115
tp3313
F1.3719784542550892
s(I136
I455
tp3314
F0.13487031919755108
s(I46
I1614
tp3315
F0.0054494736479750259
s(I27
I1538
tp3316
F0.0029843577845650466
s(I180
I1732
tp3317
F0.028746163144811945
s(I124
I1542
tp3318
F0.020396124341400323
s(I161
I628
tp3319
F0.10569871495762681
s(I186
I1185
tp3320
F0.050964902747621194
s(I80
I612
tp3321
F0.039386257894293238
s(I133
I486
tp3322
F0.11711106730227386
s(I27
I111
tp3323
F0.097427545049938266
s(I161
I1169
tp3324
F0.042364776559772561
s(I105
I951
tp3325
F0.031211854582532131
s(I158
I1867
tp3326
F0.021823539645967345
s(I52
I714
tp3327
F0.017902672210072874
s(I133
I1883
tp3328
F0.017199238078527596
s(I77
I1289
tp3329
F0.013837065594708061
s(I52
I1325
tp3330
F0.0081115188575632841
s(I33
I1699
tp3331
F0.0034000698382029211
s(I183
I657
tp3332
F0.12043852639262752
s(I8
I1675
tp3333
F-2.1483669533775223e-07
s(I5
I589
tp3334
F-0.0015240092088895092
s(I102
I451
tp3335
F0.08716544789957241
s(I139
I599
tp3336
F0.090643061178667078
s(I30
I1040
tp3337
F0.0055105678723496665
s(I164
I226
tp3338
F0.78338151328158734
s(I58
I621
tp3339
F0.02489186152307651
s(I5
I1058
tp3340
F-0.0010189484404441861
s(I83
I402
tp3341
F0.075998798330058431
s(I64
I1882
tp3342
F0.0067825749172128885
s(I145
I715
tp3343
F0.073995521705466305
s(I55
I1864
tp3344
F0.0056885309521275363
s(I189
I1334
tp3345
F0.044082169665222125
s(I170
I814
tp3346
F0.077309304060771508
s(I64
I293
tp3347
F0.082696218446637423
s(I11
I750
tp3348
F0.0016818845783212074
s(I108
I1322
tp3349
F0.02082642086829679
s(I195
I1393
tp3350
F0.043343527466063174
s(I89
I918
tp3351
F0.026171525883686538
s(I36
I139
tp3352
F0.10739152051643176
s(I170
I1413
tp3353
F0.035111756436588364
s(I114
I1091
tp3354
F0.028958299095429848
s(I167
I1231
tp3355
F0.041479409120944881
s(I89
I1139
tp3356
F0.019637472542509672
s(I142
I1255
tp3357
F0.032273761160458797
s(I167
I624
tp3358
F0.11306055876719875
s(I42
I1143
tp3359
F0.0074684346463108307
s(I176
I909
tp3360
F0.069091355449745623
s(I17
I1423
tp3361
F0.0017199059897291661
s(I111
I823
tp3362
F0.041142311196208654
s(I148
I291
tp3363
F0.34651750097519707
s(I42
I1002
tp3364
F0.0088098066900415672
s(I39
I1382
tp3365
F0.0053806164025749703
s(I120
I218
tp3366
F0.40724730581103358
s(I173
I1840
tp3367
F0.025115125017482046
s(I67
I309
tp3368
F0.081784482490920268
s(I14
I1356
tp3369
F0.0012989089261150461
s(I148
I1862
tp3370
F0.020084905004265307
s(I92
I128
tp3371
F0.76312086005379198
s(I129
I138
tp3372
F2.0803630367016952
s(I154
I623
tp3373
F0.099882056314695544
s(I198
I1128
tp3374
F0.05985866234070962
s(I73
I629
tp3375
F0.033416226115642746
s(I20
I84
tp3376
F0.09422790350810395
s(I117
I1096
tp3377
F0.029812115433514013
s(I45
I391
tp3378
F0.033034608575182707
s(I179
I1965
tp3379
F0.024073336588134413
s(I123
I1343
tp3380
F0.024247338283945579
s(I160
I1315
tp3381
F0.035660774259944114
s(I98
I1319
tp3382
F0.018377967559132281
s(I151
I1299
tp3383
F0.0334897406901652
s(I95
I1341
tp3384
F0.017266333541862678
s(I160
I974
tp3385
F0.05439547694085807
s(I70
I1217
tp3386
F0.013178971397173691
s(I95
I662
tp3387
F0.044883672855599403
s(I132
I428
tp3388
F0.14191566541127737
s(I26
I939
tp3389
F0.0052131836970715504
s(I104
I123
tp3390
F1.2776186973766288
s(I51
I532
tp3391
F0.02577828956763735
s(I185
I1546
tp3392
F0.03485165630550284
s(I182
I1602
tp3393
F0.032453668519242015
s(I76
I193
tp3394
F0.21477163930198423
s(I23
I1994
tp3395
F0.0017658823839843687
s(I157
I1652
tp3396
F0.025479536079485519
s(I101
I1682
tp3397
F0.013930181481014575
s(I138
I1004
tp3398
F0.042246596496100304
s(I32
I359
tp3399
F0.023377892248980001
s(I76
I1892
tp3400
F0.0083520908025425146
s(I163
I1331
tp3401
F0.03598126402864673
s(I57
I788
tp3402
F0.017743775585470412
s(I138
I1283
tp3403
F0.030119592246190006
s(I82
I833
tp3404
F0.026714401070797911
s(I135
I1993
tp3405
F0.016285288964498813
s(I29
I326
tp3406
F0.023306843398068038
s(I126
I986
tp3407
F0.038164754107778372
s(I54
I1723
tp3408
F0.0061289021630493903
s(I188
I1769
tp3409
F0.029631218681792658
s(I29
I1707
tp3410
F0.0028782161792726565
s(I10
I1589
tp3411
F0.0003995081730352584
s(I144
I527
tp3412
F0.1168282573205969
s(I169
I236
tp3413
F0.75552201137343944
s(I79
I625
tp3414
F0.037590610317494139
s(I166
I1892
tp3415
F0.022896760773943859
s(I7
I1440
tp3416
F-0.00021051484764038727
s(I88
I988
tp3417
F0.023361067644580506
s(I141
I1902
tp3418
F0.01832402461854972
s(I35
I759
tp3419
F0.0099334642965475655
s(I113
I319
tp3420
F0.17876075968867952
s(I166
I259
tp3421
F0.57102501635218517
s(I60
I258
tp3422
F0.090944117420849166
s(I41
I1758
tp3423
F0.0042594021685649058
s(I194
I1804
tp3424
F0.030111365266365254
s(I191
I724
tp3425
F0.11053701218209847
s(I16
I1752
tp3426
F0.0011978368710619377
s(I113
I1700
tp3427
F0.015890127754858537
s(I200
I1145
tp3428
F0.059434077539282426
s(I110
I1500
tp3429
F0.018065357323213797
s(I147
I594
tp3430
F0.10005941503817173
s(I41
I187
tp3431
F0.083165571594314855
s(I191
I1097
tp3432
F0.059157442514672892
s(I85
I1494
tp3433
F0.012995367255225264
s(I172
I1031
tp3434
F0.055617139287615636
s(I66
I542
tp3435
F0.03570050114747092
s(I147
I1263
tp3436
F0.033547586539820221
s(I91
I1521
tp3437
F0.013864815897778163
s(I128
I1125
tp3438
F0.032520073764624902
s(I66
I1509
tp3439
F0.0092968398423836709
s(I63
I1919
tp3440
F0.0064921279669162418
s(I197
I457
tp3441
F0.25274772796906586
s(I128
I704
tp3442
F0.063003053093472539
s(I38
I1863
tp3443
F0.0036159207061130533
s(I19
I765
tp3444
F0.004420357553383332
s(I116
I319
tp3445
F0.18695180760426519
s(I153
I819
tp3446
F0.065550348844164455
s(I178
I422
tp3447
F0.2429148998858465
s(I72
I957
tp3448
F0.018682746730421064
s(I19
I1174
tp3449
F0.0025882296307489267
s(I150
I192
tp3450
F0.97262825388672103
s(I44
I451
tp3451
F0.026393560963066224
s(I175
I631
tp3452
F0.1196142805903483
s(I184
I922
tp3453
F0.072251987279784519
s(I131
I757
tp3454
F0.058636681715395114
s(I25
I410
tp3455
F0.014155347933557503
s(I122
I1182
tp3456
F0.02847996067735592
s(I119
I1242
tp3457
F0.025759720292097377
s(I50
I1023
tp3458
F0.010701505268610117
s(I184
I1333
tp3459
F0.042498432242857757
s(I94
I1240
tp3460
F0.018869468339723357
s(I181
I1843
tp3461
F0.026630362869928627
s(I22
I377
tp3462
F0.013316698849454106
s(I119
I831
tp3463
F0.044749991802760992
s(I156
I1835
tp3464
F0.021955813127114601
s(I100
I1189
tp3465
F0.021644536134664952
s(I137
I1205
tp3466
F0.032486871334634695
s(I181
I392
tp3467
F0.2872539345455058
s(I75
I1213
tp3468
F0.014466670952568018
s(I56
I1475
tp3469
F0.0077817444600030228
s(I137
I594
tp3470
F0.089802378694302437
s(I47
I1075
tp3471
F0.0092918508131286399
s(I134
I1562
tp3472
F0.022221813531740211
s(I162
I487
tp3473
F0.16078961018004498
s(I56
I606
tp3474
F0.024539519907528857
s(I53
I1434
tp3475
F0.0075244750192557334
s(I187
I1944
tp3476
F0.025897229866653146
s(I81
I253
tp3477
F0.15089538027347119
s(I28
I1436
tp3478
F0.0033980168854696414
s(I9
I1884
tp3479
F0.00014716860080319502
s(I162
I1930
tp3480
F0.021587702611793786
s(I106
I344
tp3481
F0.14171165045952441
s(I159
I470
tp3482
F0.16538447318404165
s(I168
I827
tp3483
F0.074183706161385476
s(I78
I290
tp3484
F0.11395185884184379
s(I9
I505
tp3485
F0.0016357784725362298
s(I103
I693
tp3486
F0.047163612974418775
s(I140
I1409
tp3487
F0.027052256625831279
s(I34
I924
tp3488
F0.0074740985261204009
s(I59
I563
tp3489
F0.029072802980441605
s(I6
I478
tp3490
F-0.00068738523050287091
s(I193
I1765
tp3491
F0.030803349530113572
s(I190
I1663
tp3492
F0.032705547721485248
s(I31
I1593
tp3493
F0.0034025810411970796
s(I112
I1523
tp3494
F0.018131843975695481
s(I165
I1655
tp3495
F0.027175983717853614
s(I109
I1653
tp3496
F0.015725629375935562
s(I6
I1605
tp3497
F-0.00045632326468997595
s(I84
I1913
tp3498
F0.0093431629504523595
s(I12
I986
tp3499
F0.0014257531778418388
s(I109
I474
tp3500
F0.089398189499281328
s(I146
I356
tp3501
F0.23089343637021198
s(I40
I767
tp3502
F0.011622045262748206
s(I65
I860
tp3503
F0.018795845130051232
s(I62
I1668
tp3504
F0.0075783041266989518
s(I196
I1694
tp3505
F0.033276181907847695
s(I90
I441
tp3506
F0.074693797176639404
s(I143
I433
tp3507
F0.15886446824770531
s(I37
I1694
tp3508
F0.0039289107217740961
s(I18
I1622
tp3509
F0.0015986561465056509
s(I171
I1700
tp3510
F0.027504137727409925
s(I152
I540
tp3511
F0.12247025145635587
s(I90
I1564
tp3512
F0.013186718058818599
s(I177
I1279
tp3513
F0.042651664088094073
s(I87
I596
tp3514
F0.045976481737625863
s(I18
I61
tp3515
F0.13203202140103354
s(I152
I1271
tp3516
F0.034822473851114727
s(I96
I905
tp3517
F0.029556475353424812
s(I149
I1905
tp3518
F0.019662835082862991
s(I43
I658
tp3519
F0.015541983463551144
s(I68
I1383
tp3520
F0.010783318573460474
s(I43
I1407
tp3521
F0.0059393731023286217
s(I24
I1733
tp3522
F0.0022159259742226853
s(I121
I1863
tp3523
F0.015419122252286142
s(I174
I699
tp3524
F0.10096965966350367
s(I15
I1789
tp3525
F0.0010384215039097961
s(I199
I924
tp3526
F0.080957108821789914
s(I93
I441
tp3527
F0.078441404705838963
s(I130
I677
tp3528
F0.06825386448546375
s(I21
I1048
tp3529
F0.0034308918266351672
s(I49
I563
tp3530
F0.022652281420642472
s(I74
I454
tp3531
F0.053790303736078099
s(I71
I1938
tp3532
F0.0074423745178869623
s(I136
I765
tp3533
F0.060974220854165109
s(I46
I1888
tp3534
F0.004495040372799625
s(I180
I1490
tp3535
F0.035310575377533834
s(I124
I1324
tp3536
F0.024984049089216292
s(I161
I798
tp3537
F0.073430763774649077
s(I71
I503
tp3538
F0.043852198716124377
s(I99
I1282
tp3539
F0.019334838627062322
s(I186
I1467
tp3540
F0.037751218850924841
s(I80
I842
tp3541
F0.025470726986191947
s(I27
I885
tp3542
F0.0058896864659124734
s(I161
I1467
tp3543
F0.03095678950344824
s(I105
I1193
tp3544
F0.022992651552324859
s(I158
I1213
tp3545
F0.039192120714062001
s(I80
I1205
tp3546
F0.015865082312511193
s(I133
I1205
tp3547
F0.031197716966501823
s(I77
I1075
tp3548
F0.017517071998558158
s(I158
I536
tp3549
F0.13187559330834095
s(I52
I1083
tp3550
F0.010462569183991272
s(I33
I1461
tp3551
F0.0040866650573930597
s(I183
I1023
tp3552
F0.06152772286348758
s(I8
I1441
tp3553
F3.5137424104735474e-05
s(I192
I338
tp3554
F0.43528785960990041
s(I102
I245
tp3555
F0.23723332163189764
s(I139
I381
tp3556
F0.18800703499016652
s(I33
I978
tp3557
F0.0067056406871101645
s(I30
I1290
tp3558
F0.0042259254095619878
s(I127
I770
tp3559
F0.054711626335173257
s(I164
I1816
tp3560
F0.023796164070527613
s(I58
I263
tp3561
F0.083900147952399889
s(I5
I1308
tp3562
F-0.00086965375248585592
s(I83
I168
tp3563
F0.32721101852239348
s(I145
I957
tp3564
F0.048466939072952242
s(I55
I86
tp3565
F0.56809145708086062
s(I189
I1088
tp3566
F0.058961643078635141
s(I64
I523
tp3567
F0.035943383328914745
s(I11
I20
tp3568
F0.4063057564601697
s(I108
I1040
tp3569
F0.0287161970003483
s(I195
I1639
tp3570
F0.034575890357226968
s(I36
I417
tp3571
F0.02240670822936185
s(I170
I1663
tp3572
F0.028110823168853868
s(I114
I1389
tp3573
F0.020954432128596236
s(I167
I1525
tp3574
F0.030864704905990071
s(I89
I1349
tp3575
F0.015736192224686668
s(I142
I1529
tp3576
F0.024703953223277782
s(I86
I1295
tp3577
F0.015871046071078081
s(I167
I798
tp3578
F0.077546291256666663
s(I61
I1271
tp3579
F0.010456873708737966
s(I176
I179
tp3580
F3.4067994745537513
s(I86
I682
tp3581
F0.037466919597912228
s(I17
I881
tp3582
F0.0031418708115343043
s(I42
I708
tp3583
F0.013712436416257622
s(I39
I1548
tp3584
F0.0046801737217348803
s(I176
I1758
tp3585
F0.027329106973395294
s(I120
I496
tp3586
F0.096624930501841719
s(I173
I1562
tp3587
F0.031345137907156241
s(I14
I1574
tp3588
F0.0010706116991998178
s(I148
I1628
tp3589
F0.024007951898187226
s(I92
I1646
tp3590
F0.012702405922122658
s(I129
I924
tp3591
F0.043180491020885496
s(I39
I177
tp3592
F0.083789050482591262
s(I67
I1924
tp3593
F0.0069859891228938173
s(I154
I1401
tp3594
F0.031023632262615553
s(I48
I716
tp3595
F0.016066957644155444
s(I198
I850
tp3596
F0.09117289917882207
s(I129
I1401
tp3597
F0.024421514872234082
s(I73
I879
tp3598
F0.021285029232864038
s(I20
I354
tp3599
F0.012702642293133223
s(I117
I802
tp3600
F0.045937414447638526
s(I45
I1777
tp3601
F0.0047124403613584363
s(I179
I1667
tp3602
F0.030050323560586525
s(I123
I1989
tp3603
F0.014469690438711444
s(I20
I1669
tp3604
F0.0018056339089523384
s(I98
I1585
tp3605
F0.014466516624419792
s(I151
I569
tp3606
F0.11156888046427911
s(I160
I212
tp3607
F0.87588399971656228
s(I70
I555
tp3608
F0.037477795103998519
s(I95
I908
tp3609
F0.029008772787376444
s(I132
I154
tp3610
F1.3480320878754235
s(I26
I645
tp3611
F0.0083420134525207298
s(I104
I337
tp3612
F0.14206156308497064
s(I51
I362
tp3613
F0.043734736384345378
s(I32
I1762
tp3614
F0.0031315165701073897
s(I185
I1820
tp3615
F0.027896591559995063
s(I182
I1364
tp3616
F0.040529671509465015
s(I23
I1744
tp3617
F0.0020777282251467745
s(I104
I1740
tp3618
F0.013847192055229182
s(I157
I1374
tp3619
F0.032710864873178348
s(I101
I1420
tp3620
F0.017356921163349592
s(I138
I646
tp3621
F0.079973298610914456
s(I32
I141
tp3622
F0.087625436431387413
s(I182
I947
tp3623
F0.068338789825961629
s(I76
I1426
tp3624
F0.011951111551216191
s(I163
I1065
tp3625
F0.049166533182388936
s(I57
I558
tp3626
F0.028083155549646268
s(I138
I1085
tp3627
F0.037916308208687383
s(I82
I1067
tp3628
F0.019212279023105794
s(I135
I1079
tp3629
F0.037062689077652464
s(I126
I716
tp3630
F0.060079377279352218
s(I57
I1483
tp3631
F0.0079024454794134179
s(I54
I1933
tp3632
F0.0053175257620337738
s(I188
I503
tp3633
F0.1960211509171681
s(I135
I664
tp3634
F0.074275717131250835
s(I29
I1973
tp3635
F0.0024156961196165078
s(I10
I1327
tp3636
F0.00053232544040252049
s(I107
I225
tp3637
F0.30386862018130562
s(I144
I885
tp3638
F0.053656055699295283
s(I169
I454
tp3639
F0.19465035969746705
s(I79
I847
tp3640
F0.024846368444665628
s(I10
I834
tp3641
F0.001089145080182569
s(I7
I1166
tp3642
F-0.00020062893912249123
s(I88
I178
tp3643
F0.32764533376167887
s(I141
I152
tp3644
F1.9810875249125413
s(I35
I493
tp3645
F0.017310203483718659
s(I166
I565
tp3646
F0.13117611505784121
s(I194
I1046
tp3647
F0.064860309218941273
s(I191
I962
tp3648
F0.071704637868150914
s(I16
I462
tp3649
F0.0065409536717923192
s(I113
I1102
tp3650
F0.028228435471304901
s(I200
I1391
tp3651
F0.045005764802008776
s(I110
I1270
tp3652
F0.02250712470516316
s(I41
I941
tp3653
F0.0092501906615138352
s(I191
I1383
tp3654
F0.042529104130491054
s(I85
I1248
tp3655
F0.016401870993519717
s(I13
I303
tp3656
F0.0081825102978972577
s(I110
I781
tp3657
F0.043717768148936145
s(I147
I1797
tp3658
F0.020863065543808717
s(I91
I1223
tp3659
F0.018413193307035985
s(I128
I1355
tp3660
F0.025274092938455582
s(I172
I336
tp3661
F0.35103885252830319
s(I66
I1231
tp3662
F0.012042712886252577
s(I63
I1429
tp3663
F0.0093906694106024174
s(I128
I982
tp3664
F0.039230078874972513
s(I38
I1129
tp3665
F0.0066920869628653524
s(I63
I526
tp3666
F0.034895053792970802
s(I178
I1616
tp3667
F0.031111045212583524
s(I72
I211
tp3668
F0.16780132715565857
s(I19
I1452
tp3669
F0.001989120542214084
s(I153
I1634
tp3670
F0.024976753606753027
s(I97
I352
tp3671
F0.11840562019134257
s(I150
I490
tp3672
F0.14020195310909403
s(I44
I169
tp3673
F0.1082759698717408
s(I175
I781
tp3674
F0.08594545292613108
s(I69
I1802
tp3675
F0.0078652377047684283
s(I44
I1804
tp3676
F0.004500361709254214
s(I131
I1515
tp3677
F0.022456805945550537
s(I25
I876
tp3678
F0.0054023120430666833
s(I122
I1448
tp3679
F0.021695726870911043
s(I50
I745
tp3680
F0.016090428811973333
s(I184
I1739
tp3681
F0.029454564157387737
s(I94
I946
tp3682
F0.027053914763253455
s(I181
I1549
tp3683
F0.033729735749761278
s(I22
I1539
tp3684
F0.0022786342911152091
s(I119
I517
tp3685
F0.089526290011345239
s(I156
I1585
tp3686
F0.026708303470318336
s(I100
I1619
tp3687
F0.014447417595168374
s(I181
I226
tp3688
F1.0535554350479999
s(I75
I1955
tp3689
F0.007883872662629271
s(I100
I502
tp3690
F0.072057279686825737
s(I137
I324
tp3691
F0.24400309237124101
s(I47
I713
tp3692
F0.01571852859966788
s(I134
I1804
tp3693
F0.018371694493346503
s(I125
I773
tp3694
F0.053182007789211998
s(I162
I241
tp3695
F0.64115428822689036
s(I56
I884
tp3696
F0.014928102132930289
s(I53
I1780
tp3697
F0.0057525066198225545
s(I187
I1710
tp3698
F0.030806525708750837
s(I81
I487
tp3699
F0.05537555058834457
s(I134
I363
tp3700
F0.19185578280185214
s(I28
I1770
tp3701
F0.0026353157377174492
s(I9
I1654
tp3702
F0.00019542043069488958
s(I162
I1684
tp3703
F0.025899444213022874
s(I106
I1970
tp3704
F0.012097985957004783
s(I159
I716
tp3705
F0.084784182025406898
s(I53
I73
tp3706
F0.78446461119405009
s(I81
I1612
tp3707
F0.011085643676558583
s(I168
I1041
tp3708
F0.053029275344049408
s(I78
I564
tp3709
F0.042612137856199238
s(I9
I19
tp3710
F0.29982382730897006
s(I159
I1057
tp3711
F0.047973313404141717
s(I103
I931
tp3712
F0.031298150257488895
s(I140
I1199
tp3713
F0.03369582388648517
s(I34
I678
tp3714
F0.011049722523844655
s(I59
I1369
tp3715
F0.0091253603403046862
s(I193
I1999
tp3716
F0.026025787850934321
s(I34
I1357
tp3717
F0.0046424556385441873
s(I31
I1815
tp3718
F0.0029043138074360442
s(I112
I1817
tp3719
F0.014409190633743746
s(I165
I353
tp3720
F0.2940077019049645
s(I6
I1839
tp3721
F-0.00041921020460155726
s(I190
I908
tp3722
F0.077534053298227865
s(I84
I407
tp3723
F0.075955164198195604
s(I12
I1216
tp3724
F0.0010711886998886915
s(I109
I196
tp3725
F0.41610206112076231
s(I40
I981
tp3726
F0.008508109477863901
s(I62
I1982
tp3727
F0.0061147274004798892
s(I196
I1524
tp3728
F0.038505132873386638
s(I143
I655
tp3729
F0.082633775514508415
s(I37
I1928
tp3730
F0.0033570725218822336
s(I171
I1418
tp3731
F0.035224806674462344
s(I115
I1276
tp3732
F0.023731787930644437
s(I152
I882
tp3733
F0.058285944319648432
s(I62
I469
tp3734
F0.040007526759376147
s(I196
I879
tp3735
F0.085312514393646136
s(I90
I1270
tp3736
F0.01727381495313501
s(I177
I1505
tp3737
F0.034030800105817022
s(I87
I866
tp3738
F0.027457501246180419
s(I18
I807
tp3739
F0.0038230313770464199
s(I152
I1485
tp3740
F0.028159950573361972
s(I96
I1183
tp3741
F0.020642835705198575
s(I149
I1163
tp3742
F0.038300730627677172
s(I87
I1159
tp3743
F0.01862716650406927
s(I68
I1117
tp3744
F0.014179206312031577
s(I149
I544
tp3745
F0.11726997782080752
s(I43
I1125
tp3746
F0.007846211908325804
s(I24
I1499
tp3747
F0.002643835946513622
s(I174
I973
tp3748
F0.061499056312738831
s(I15
I1483
tp3749
F0.0013190080057210382
s(I199
I650
tp3750
F0.14022538906385112
s(I93
I131
tp3751
F0.73813140649614661
s(I130
I399
tp3752
F0.15533115215464632
s(I24
I950
tp3753
F0.0046318810791924599
s(I21
I1330
tp3754
F0.0025564823451079324
s(I118
I894
tp3755
F0.039921050051554413
s(I49
I293
tp3756
F0.055812681646356326
s(I130
I1810
tp3757
F0.017579603895931717
s(I74
I240
tp3758
F0.14185717492316469
s(I136
I915
tp3759
F0.04716573740419195
s(I46
I122
tp3760
F0.19902881604996459
s(I180
I1192
tp3761
F0.04823631265754847
s(I124
I1082
tp3762
F0.032843338255595905
s(I71
I733
tp3763
F0.026139679503767929
s(I99
I1080
tp3764
F0.024275935396016711
s(I186
I1621
tp3765
F0.032898873822855473
s(I27
I603
tp3766
F0.0095394146664899097
s(I124
I989
tp3767
F0.037170711965241479
s(I161
I1613
tp3768
F0.027218726181755897
s(I105
I1411
tp3769
F0.018415835744725797
s(I158
I1431
tp3770
F0.031212702656698666
s(I186
I232
tp3771
F1.0572183270721265
s(I80
I1435
tp3772
F0.012660431153649428
s(I133
I1455
tp3773
F0.024184659064635485
s(I77
I1757
tp3774
F0.0093202327834995373
s(I158
I882
tp3775
F0.061654251506623646
s(I52
I1809
tp3776
F0.0055078579652483809
s(I183
I197
tp3777
F1.9983801869373317
s(I77
I322
tp3778
F0.094908144600853436
s(I8
I855
tp3779
F0.00028479428987748502
s(I192
I1720
tp3780
F0.031682767773834754
s(I102
I927
tp3781
F0.031066308040136603
s(I33
I740
tp3782
F0.0095173303334465872
s(I30
I1660
tp3783
F0.0031066551645084904
s(I183
I1710
tp3784
F0.02991303447269902
s(I127
I568
tp3785
F0.08566662814422657
s(I164
I1590
tp3786
F0.028453707340588719
s(I5
I1654
tp3787
F-0.00072562767807319759
s(I139
I1548
tp3788
F0.023615041474514483
s(I83
I1982
tp3789
F0.008801006817208171
s(I30
I219
tp3790
F0.042041325693891317
s(I58
I1972
tp3791
F0.0056660827857667921
s(I145
I1191
tp3792
F0.03569045829580679
s(I55
I700
tp3793
F0.019780990299149127
s(I189
I874
tp3794
F0.081454679468111954
s(I64
I785
tp3795
F0.020770514844751588
s(I11
I314
tp3796
F0.0057006607523896339
s(I108
I894
tp3797
F0.035310570526711521
s(I195
I1885
tp3798
F0.028567227810047131
s(I36
I1759
tp3799
F0.0036285976369101309
s(I170
I1897
tp3800
F0.023552529041904881
s(I114
I1943
tp3801
F0.013520197577193176
s(I11
I1703
tp3802
F0.00052017356833864868
s(I195
I438
tp3803
F0.26826358827525665
s(I89
I1631
tp3804
F0.012317456532539772
s(I142
I723
tp3805
F0.070563487637548522
s(I61
I513
tp3806
F0.034549258466801035
s(I86
I956
tp3807
F0.023672971352480886
s(I17
I603
tp3808
F0.0050856003178913391
s(I111
I347
tp3809
F0.15068285530811337
s(I42
I446
tp3810
F0.025167965492649751
s(I39
I1850
tp3811
F0.0037647041726927293
s(I176
I1988
tp3812
F0.023173151329120571
s(I120
I1798
tp3813
F0.015974197377129649
s(I173
I1284
tp3814
F0.041083844343420245
s(I14
I1848
tp3815
F0.00086949935780546096
s(I111
I1788
tp3816
F0.01454249091844856
s(I148
I1386
tp3817
F0.029823610992696335
s(I92
I1396
tp3818
F0.015713802265409828
s(I129
I742
tp3819
F0.059031090263482917
s(I39
I351
tp3820
F0.031481958884533957
s(I173
I1001
tp3821
F0.058526680918244527
s(I67
I1402
tp3822
F0.01040023980200548
s(I154
I1107
tp3823
F0.042965519066671461
s(I48
I1010
tp3824
F0.010326946582251025
s(I198
I580
tp3825
F0.16792300808228205
s(I129
I1091
tp3826
F0.034282482615884374
s(I73
I1025
tp3827
F0.017386518720241374
s(I117
I572
tp3828
F0.0749466757046785
s(I48
I1053
tp3829
F0.0097953482790127111
s(I179
I409
tp3830
F0.25989155952129889
s(I20
I1939
tp3831
F0.0015026878529548337
s(I98
I219
tp3832
F0.27083143193645692
s(I151
I839
tp3833
F0.062074618161208017
s(I123
I372
tp3834
F0.15917795963182776
s(I160
I506
tp3835
F0.14783920406498138
s(I70
I797
tp3836
F0.02292859096537285
s(I95
I250
tp3837
F0.2017496022861788
s(I132
I1904
tp3838
F0.016785655915178971
s(I26
I415
tp3839
F0.014673818077019162
s(I51
I64
tp3840
F1.0362955070100099
s(I185
I1078
tp3841
F0.05793336813511403
s(I182
I1086
tp3842
F0.055981959652669132
s(I23
I510
tp3843
F0.0095747235337055332
s(I104
I1058
tp3844
F0.026662971986244271
s(I157
I1064
tp3845
F0.046682693414979631
s(I101
I1190
tp3846
F0.021907900733767322
s(I32
I915
tp3847
F0.0070094055439407976
s(I182
I645
tp3848
F0.12294861052358928
s(I76
I1208
tp3849
F0.014795654479238866
s(I101
I859
tp3850
F0.034019118985435817
s(I82
I1301
tp3851
F0.0148305501737613
s(I135
I1309
tp3852
F0.028449059774138558
s(I126
I486
tp3853
F0.10756427579640636
s(I163
I376
tp3854
F0.25537872453531374
s(I57
I1245
tp3855
F0.0098498616646286435
s(I54
I1175
tp3856
F0.0098973320095356344
s(I135
I902
tp3857
F0.047630877488058901
s(I29
I1183
tp3858
F0.0045038464797822935
s(I126
I1949
tp3859
F0.015326596430617415
s(I107
I471
tp3860
F0.08775851577385857
s(I54
I754
tp3861
F0.017513871459437235
s(I169
I1592
tp3862
F0.02958615249152164
s(I10
I636
tp3863
F0.0016351068227355105
s(I144
I1734
tp3864
F0.021283690274796017
s(I88
I392
tp3865
F0.086188572732261742
s(I141
I386
tp3866
F0.18841096858974574
s(I35
I131
tp3867
F0.11275964315017944
s(I166
I863
tp3868
F0.068425972240755778
s(I60
I1846
tp3869
F0.0064119707969263369
s(I7
I345
tp3870
F0.00073058016940347106
s(I194
I1376
tp3871
F0.043780282929559017
s(I35
I1852
tp3872
F0.0032925766849966113
s(I16
I820
tp3873
F0.0031305850957002879
s(I113
I1392
tp3874
F0.020652454232776885
s(I200
I1669
tp3875
F0.034919290214994021
s(I41
I647
tp3876
F0.014933335492082799
s(I191
I1693
tp3877
F0.032145113648455979
s(I85
I1018
tp3878
F0.021437439885320674
s(I172
I1755
tp3879
F0.026555950543530923
s(I13
I1625
tp3880
F0.00087633213464810827
s(I110
I551
tp3881
F0.072290029917977991
s(I147
I1563
tp3882
F0.025125208461904414
s(I91
I1581
tp3883
F0.013190774757784103
s(I197
I925
tp3884
F0.079608770128023892
s(I91
I438
tp3885
F0.076711281481365648
s(I128
I188
tp3886
F0.66210028023925793
s(I38
I659
tp3887
F0.013218894956735915
s(I116
I867
tp3888
F0.040683903508162117
s(I153
I287
tp3889
F0.38109184349779085
s(I63
I804
tp3890
F0.01971024212924407
s(I197
I1522
tp3891
F0.038849201089181377
s(I178
I1914
tp3892
F0.024749529978638173
s(I72
I457
tp3893
F0.051237162504484707
s(I19
I1730
tp3894
F0.0016026256294962629
s(I153
I1908
tp3895
F0.020320289072688
s(I97
I1930
tp3896
F0.011088716106759962
s(I150
I764
tp3897
F0.070526965716360607
s(I72
I1636
tp3898
F0.009369955160954806
s(I175
I1051
tp3899
F0.055463556283809362
s(I69
I1508
tp3900
F0.0098425301990664616
s(I150
I1051
tp3901
F0.04453903915672968
s(I44
I1530
tp3902
F0.0055097942597726463
s(I131
I1217
tp3903
F0.030150578056720598
s(I25
I582
tp3904
F0.009029824070257363
s(I122
I706
tp3905
F0.05851558986906473
s(I50
I1427
tp3906
F0.007039451960078027
s(I94
I676
tp3907
F0.042938893677648242
s(I25
I1443
tp3908
F0.0029214293597114678
s(I22
I1813
tp3909
F0.001865813613827717
s(I119
I275
tp3910
F0.2545314201478448
s(I156
I287
tp3911
F0.39666878374110909
s(I181
I1020
tp3912
F0.060811344818596222
s(I75
I329
tp3913
F0.088221153472533453
s(I100
I236
tp3914
F0.24493753640654412
s(I47
I999
tp3915
F0.010195322018493599
s(I125
I559
tp3916
F0.085679420591981179
s(I53
I1998
tp3917
F0.0049895787569528291
s(I187
I1460
tp3918
F0.038286316907987866
s(I134
I605
tp3919
F0.08444990230637528
s(I125
I1460
tp3920
F0.022162942883518767
s(I162
I1470
tp3921
F0.031132434189441262
s(I106
I1196
tp3922
F0.023207218646294006
s(I159
I954
tp3923
F0.055539596081937793
s(I53
I419
tp3924
F0.037628393572679393
s(I187
I849
tp3925
F0.083743244194862537
s(I81
I1206
tp3926
F0.016106194003748721
s(I168
I1287
tp3927
F0.039309627110452085
s(I78
I782
tp3928
F0.027193044581565531
s(I9
I773
tp3929
F0.00080896098464747299
s(I159
I1311
tp3930
F0.035502582547142017
s(I103
I1225
tp3931
F0.021636787563925435
s(I140
I1877
tp3932
F0.018471680969887713
s(I78
I1253
tp3933
F0.014594045703331299
s(I59
I1135
tp3934
F0.011575917573622896
s(I193
I209
tp3935
F1.927639639861761
s(I140
I504
tp3936
F0.1199159895035203
s(I34
I1111
tp3937
F0.0059413430267424832
s(I31
I1037
tp3938
F0.0057634978482744318
s(I6
I1041
tp3939
F-0.00057810087799136387
s(I190
I678
tp3940
F0.12160813220727323
s(I84
I173
tp3941
F0.31632065551119432
s(I31
I614
tp3942
F0.011138499625431699
s(I12
I1518
tp3943
F0.00079061512158481084
s(I109
I942
tp3944
F0.033279647823623221
s(I146
I1976
tp3945
F0.018244327976364501
s(I40
I203
tp3946
F0.070903986012583534
s(I65
I264
tp3947
F0.099271356309807837
s(I196
I1250
tp3948
F0.050889854489043138
s(I143
I997
tp3949
F0.044850960020891124
s(I37
I162
tp3950
F0.08847513219304412
s(I171
I1264
tp3951
F0.041318222091046596
s(I115
I1490
tp3952
F0.019321027202915564
s(I62
I719
tp3953
F0.022374691989673932
s(I196
I581
tp3954
F0.16460767342730734
s(I90
I1472
tp3955
F0.014258664752668225
s(I177
I1547
tp3956
F0.032769708769829008
s(I18
I529
tp3957
F0.0065343991527956726
s(I115
I559
tp3958
F0.075591245460350898
s(I152
I1571
tp3959
F0.026100275378365512
s(I96
I1445
tp3960
F0.015879370759851335
s(I149
I1445
tp3961
F0.028442341160390436
s(I87
I1453
tp3962
F0.013878900936798937
s(I68
I1867
tp3963
F0.0073882140546496578
s(I149
I826
tp3964
F0.062281394703333263
s(I43
I1867
tp3965
F0.0041956164214105585
s(I121
I371
tp3966
F0.15559301319662139
s(I174
I231
tp3967
F0.87089119258723935
s(I68
I302
tp3968
F0.086582237071195348
s(I15
I801
tp3969
F0.0029027006814190833
s(I199
I1392
tp3970
F0.044643892850509521
s(I93
I1005
tp3971
F0.024585075388515492
s(I130
I153
tp3972
F1.3020507054367596
s(I24
I652
tp3973
F0.0074149342357411998
s(I21
I1612
tp3974
F0.0020191482157647087
s(I174
I1666
tp3975
F0.028939691542524973
s(I118
I576
tp3976
F0.0751189915530832
s(I155
I1782
tp3977
F0.022634064069237982
s(I49
I79
tp3978
F0.52894111795377308
s(I130
I1788
tp3979
F0.017863381023896924
s(I21
I225
tp3980
F0.024746911101931085
s(I136
I1161
tp3981
F0.033845063312441213
s(I46
I652
tp3982
F0.01717353326427264
s(I180
I902
tp3983
F0.072246813592784967
s(I71
I971
tp3984
F0.017996656846028355
s(I99
I814
tp3985
F0.035639998282943723
s(I186
I1903
tp3986
F0.026459189521924963
s(I27
I1313
tp3987
F0.0036198465162013914
s(I124
I747
tp3988
F0.055218933124596144
s(I161
I1879
tp3989
F0.022186149517885778
s(I105
I1909
tp3990
F0.012443409189819546
s(I186
I386
tp3991
F0.31168669598494936
s(I80
I1665
tp3992
F0.010471923484661303
s(I133
I665
tp3993
F0.072485007138172464
s(I105
I210
tp3994
F0.33500870426603901
s(I52
I495
tp3995
F0.029168702535833268
s(I183
I467
tp3996
F0.21292663239851164
s(I77
I108
tp3997
F0.74662872345899889
s(I8
I589
tp3998
F0.00067770343220076995
s(I192
I1934
tp3999
F0.027021002889302891
s(I102
I641
tp4000
F0.051971343525675916
s(I33
I398
tp4001
F0.021233550658841742
s(I30
I1878
tp4002
F0.0026752727191694044
s(I183
I1972
tp4003
F0.024678316638585041
s(I127
I1238
tp4004
F0.028244842281585823
s(I164
I1324
tp4005
F0.036551929207733404
s(I5
I1888
tp4006
F-0.00065369543631795457
s(I102
I1324
tp4007
F0.019274270494898771
s(I139
I1330
tp4008
F0.028965826104751263
s(I83
I1364
tp4009
F0.014171110280227783
s(I30
I461
tp4010
F0.015442478656895036
s(I164
I967
tp4011
F0.056952209166442509
s(I58
I1358
tp4012
F0.0090220701030893826
s(I145
I1417
tp4013
F0.028149514947437303
s(I55
I906
tp4014
F0.014127750894844958
s(I189
I628
tp4015
F0.13637546677125997
s(I64
I1127
tp4016
F0.012964167766584727
s(I108
I612
tp4017
F0.060323869878667107
s(I55
I1135
tp4018
F0.010585527750169845
s(I11
I1997
tp4019
F0.00041184899141350948
s(I195
I684
tp4020
F0.12498470405883061
s(I89
I177
tp4021
F0.33875941429695905
s(I142
I933
tp4022
F0.04877701062842478
s(I114
I292
tp4023
F0.21153775226821378
s(I167
I306
tp4024
F0.40001029930580806
s(I61
I811
tp4025
F0.018676446148610137
s(I86
I198
tp4026
F0.25628161995680521
s(I17
I333
tp4027
F0.010955800952641591
s(I42
I168
tp4028
F0.10164477148923255
s(I176
I1258
tp4029
F0.043308298130239217
s(I120
I1052
tp4030
F0.03263385079916499
s(I173
I1134
tp4031
F0.048941017907162529
s(I14
I18
tp4032
F0.95920049546910546
s(I111
I1034
tp4033
F0.030039513921356446
s(I148
I1024
tp4034
F0.045336955503212845
s(I92
I1090
tp4035
F0.02174687200852865
s(I39
I581
tp4036
F0.016092382243675835
s(I173
I723
tp4037
F0.094999771978099681
s(I67
I1104
tp4038
F0.014122383724866938
s(I154
I1965
tp4039
F0.019714659557022483
s(I92
I933
tp4040
F0.026775606045711654
s(I129
I1877
tp4041
F0.016596052315361494
s(I73
I1339
tp4042
F0.012303143150195952
s(I117
I278
tp4043
F0.24193529110846931
s(I154
I256
tp4044
F0.49347007727202669
s(I48
I1283
tp4045
F0.0076395572065614753
s(I45
I1221
tp4046
F0.0074971258785383361
s(I198
I1813
tp4047
F0.030750712908081342
s(I179
I239
tp4048
F0.85651508971589574
s(I20
I1193
tp4049
F0.0027305874857541288
s(I117
I1899
tp4050
F0.014400506681494325
s(I98
I485
tp4051
F0.073597076529920855
s(I45
I682
tp4052
F0.015738116374937963
s(I123
I538
tp4053
F0.088610457585166169
s(I160
I1536
tp4054
F0.028836379443295822
s(I151
I1782
tp4055
F0.021860711368369142
s(I95
I464
tp4056
F0.075053614688404713
s(I132
I1646
tp4057
F0.020322214590401795
s(I26
I233
tp4058
F0.031641038894293975
s(I51
I1878
tp4059
F0.0051354429279305723
s(I185
I1352
tp4060
F0.041981741733559737
s(I26
I1868
tp4061
F0.0022460533521690921
s(I23
I772
tp4062
F0.005671093120483247
s(I104
I1304
tp4063
F0.020175094442740831
s(I157
I818
tp4064
F0.06820566941170568
s(I32
I697
tp4065
F0.0098722882472542708
s(I182
I367
tp4066
F0.32963915662644278
s(I76
I934
tp4067
F0.020717191537708689
s(I163
I1781
tp4068
F0.024224548717646621
s(I101
I629
tp4069
F0.052648135982776983
s(I138
I1729
tp4070
F0.020195269235457891
s(I188
I939
tp4071
F0.072599534528356935
s(I82
I98
tp4072
F1.2281219857634558
s(I135
I236
tp4073
F0.44187116324323383
s(I29
I617
tp4074
F0.010159584792446249
s(I126
I1719
tp4075
F0.018054088296501725
s(I107
I701
tp4076
F0.048978301203056011
s(I144
I321
tp4077
F0.2720856429654237
s(I54
I964
tp4078
F0.0127383799651324
s(I188
I1486
tp4079
F0.03763767719253841
s(I169
I1810
tp4080
F0.024882007327438078
s(I79
I307
tp4081
F0.10631633707997656
s(I10
I278
tp4082
F0.005495473710787545
s(I7
I1762
tp4083
F-0.00020781825373191113
s(I144
I1836
tp4084
F0.019734512336434033
s(I88
I1694
tp4085
F0.011566199161162371
s(I141
I684
tp4086
F0.075819177472502511
s(I79
I1684
tp4087
F0.010158712785687184
s(I166
I1089
tp4088
F0.048884571576143863
s(I60
I1500
tp4089
F0.0083079179368983694
s(I7
I71
tp4090
F0.018386707822778091
s(I194
I586
tp4091
F0.15950927195546344
s(I141
I1105
tp4092
F0.038087159877886148
s(I35
I1490
tp4093
F0.0042912028734543991
s(I16
I538
tp4094
F0.0053721989181667838
s(I113
I538
tp4095
F0.077970155183447395
s(I200
I1979
tp4096
F0.027678980999337771
s(I41
I1529
tp4097
F0.0050538891782873777
s(I191
I1931
tp4098
F0.026887615939544522
s(I85
I660
tp4099
F0.038579572154273177
s(I16
I1413
tp4100
F0.001570624653735549
s(I13
I1859
tp4101
F0.00073292791098165326
s(I200
I342
tp4102
F0.46354132202994713
s(I110
I313
tp4103
F0.17636990089305374
s(I147
I305
tp4104
F0.31181422294501043
s(I172
I804
tp4105
F0.080146499026505391
s(I66
I291
tp4106
F0.087540256078814493
s(I91
I156
tp4107
F0.46101153672131395
s(I128
I386
tp4108
F0.15994979950336466
s(I38
I901
tp4109
F0.0088764051752182431
s(I116
I633
tp4110
F0.063731013587998153
s(I63
I82
tp4111
F0.9237439513563821
s(I197
I1260
tp4112
F0.050681371748017137
s(I178
I1124
tp4113
F0.051615466666980261
s(I116
I1500
tp4114
F0.019371198514252761
s(I153
I1102
tp4115
F0.04284588167420357
s(I97
I1180
tp4116
F0.020998386287418437
s(I150
I902
tp4117
F0.055362462759991675
s(I178
I651
tp4118
F0.11695055729486653
s(I72
I1178
tp4119
F0.014252401171165743
s(I175
I1329
tp4120
F0.03978918786807132
s(I69
I1246
tp4121
F0.012552165591042625
s(I150
I1325
tp4122
F0.032297229037819876
s(I44
I1248
tp4123
F0.0070931731447058024
s(I131
I1847
tp4124
F0.017292840383165909
s(I122
I988
tp4125
F0.03639484743848146
s(I69
I819
tp4126
F0.021693999026054435
s(I50
I1213
tp4127
F0.008627345720234764
s(I184
I247
tp4128
F0.84333534438640878
s(I94
I414
tp4129
F0.087686288630588569
s(I131
I400
tp4130
F0.15666716401492581
s(I25
I1205
tp4131
F0.0036427612301190675
s(I22
I1087
tp4132
F0.0034933379134925399
s(I181
I726
tp4133
F0.10121118391714598
s(I75
I127
tp4134
F0.47362332255818951
s(I22
I602
tp4135
F0.0073101705361066499
s(I100
I922
tp4136
F0.030462887924675445
s(I137
I1936
tp4137
F0.017241409590650777
s(I47
I253
tp4138
F0.065015146024646656
s(I56
I288
tp4139
F0.069526138346511376
s(I187
I1242
tp4140
F0.048035673573415698
s(I134
I839
tp4141
F0.052245936913300317
s(I28
I222
tp4142
F0.037465511824120369
s(I125
I1886
tp4143
F0.015830235680700338
s(I162
I1224
tp4144
F0.04007368797382499
s(I106
I1414
tp4145
F0.018594559913834661
s(I53
I701
tp4146
F0.018803938176090079
s(I187
I615
tp4147
F0.13867131969817603
s(I81
I1432
tp4148
F0.012898594041586737
s(I168
I1789
tp4149
F0.025074090273871558
s(I9
I575
tp4150
F0.0013251363501976183
s(I106
I637
tp4151
F0.055414153592409622
s(I159
I1781
tp4152
F0.023433500538703852
s(I103
I1527
tp4153
F0.016196264393067931
s(I140
I1603
tp4154
F0.022757272020718256
s(I78
I1535
tp4155
F0.011245088381141261
s(I59
I1909
tp4156
F0.006024013205875341
s(I193
I443
tp4157
F0.25771998704041577
s(I140
I230
tp4158
F0.50673446852057391
s(I34
I1889
tp4159
F0.0031019978551014224
s(I112
I309
tp4160
F0.18591450758149761
s(I165
I821
tp4161
F0.073009620655795499
s(I59
I286
tp4162
F0.07590330090112149
s(I6
I763
tp4163
F-0.00065449064305930847
s(I190
I1368
tp4164
F0.04286771027014296
s(I84
I955
tp4165
F0.022973402228922433
s(I31
I860
tp4166
F0.0072763074432519023
s(I12
I1684
tp4167
F0.00068555464309083287
s(I165
I1450
tp4168
F0.03252606829807806
s(I109
I664
tp4169
F0.054341069669868285
s(I146
I1698
tp4170
F0.022289367820280282
s(I40
I417
tp4171
F0.025798778754779185
s(I65
I1554
tp4172
F0.0087879425125479606
s(I12
I63
tp4173
F0.066009015223672238
s(I40
I1564
tp4174
F0.0047679702311643297
s(I143
I1267
tp4175
F0.032163653189486691
s(I37
I604
tp4176
F0.014290714427701807
s(I171
I998
tp4177
F0.05780095055341785
s(I62
I993
tp4178
F0.014650622072023421
s(I196
I435
tp4179
F0.27433021279570935
s(I90
I730
tp4180
F0.036315806030385075
s(I177
I1853
tp4181
F0.025654130270589107
s(I18
I1403
tp4182
F0.0019139776286979323
s(I115
I773
tp4183
F0.047227347830938855
s(I152
I1849
tp4184
F0.020999458077858107
s(I96
I1867
tp4185
F0.011416152281291881
s(I177
I474
tp4186
F0.1957123691875893
s(I87
I1723
tp4187
F0.011154630545787657
s(I96
I214
tp4188
F0.2720856429654237
s(I43
I433
tp4189
F0.027032098538172344
s(I121
I517
tp4190
F0.091832296232937663
s(I174
I505
tp4191
F0.17056274058240467
s(I15
I575
tp4192
F0.0044531960754992219
s(I199
I1118
tp4193
F0.061083276755157276
s(I93
I759
tp4194
F0.036007750971454373
s(I24
I482
tp4195
F0.010887090421060184
s(I21
I1894
tp4196
F0.0016582253722001493
s(I174
I1940
tp4197
F0.02357905023330293
s(I118
I1194
tp4198
F0.026856466205506163
s(I155
I1500
tp4199
F0.028524235062255269
s(I93
I1372
tp4200
F0.016300072656382166
s(I130
I1478
tp4201
F0.022972911641650957
s(I74
I1284
tp4202
F0.013212569847736806
s(I21
I507
tp4203
F0.0085426906146372321
s(I155
I825
tp4204
F0.06609938557726569
s(I49
I1310
tp4205
F0.0076376767014915059
s(I136
I1471
tp4206
F0.024555476798866924
s(I46
I934
tp4207
F0.010805656251100405
s(I180
I668
tp4208
F0.11428306881829038
s(I71
I1201
tp4209
F0.013652535641518285
s(I99
I580
tp4210
F0.057482907711986171
s(I46
I1085
tp4211
F0.0089380401974042401
s(I27
I1079
tp4212
F0.0046071807109055295
s(I124
I497
tp4213
F0.1013280102633826
s(I186
I668
tp4214
F0.12037275735812417
s(I80
I119
tp4215
F0.64132029355121256
s(I133
I1011
tp4216
F0.039736552118433674
s(I105
I452
tp4217
F0.090790608205939663
s(I158
I350
tp4218
F0.27530392284080085
s(I52
I197
tp4219
F0.11063384453188158
s(I77
I790
tp4220
F0.026360070497893386
s(I8
I355
tp4221
F0.0018074221725210677
s(I192
I1172
tp4222
F0.054182355051822083
s(I33
I144
tp4223
F0.088930006933905917
s(I183
I1154
tp4224
F0.051715990621614506
s(I127
I1996
tp4225
F0.015013334771416155
s(I164
I1114
tp4226
F0.04653108245844996
s(I5
I90
tp4227
F-0.0005882216651913743
s(I192
I639
tp4228
F0.13601860893458603
s(I139
I1112
tp4229
F0.037015182339135727
s(I83
I1130
tp4230
F0.018103467774544628
s(I30
I551
tp4231
F0.012264642644931838
s(I164
I765
tp4232
F0.080399129349737988
s(I58
I1112
tp4233
F0.011625964511551512
s(I145
I1651
tp4234
F0.022927287157010187
s(I83
I903
tp4235
F0.024364281225880979
s(I64
I1357
tp4236
F0.010227641375517139
s(I108
I338
tp4237
F0.15040473172897892
s(I145
I216
tp4238
F0.63900936635384464
s(I55
I1397
tp4239
F0.0081439648943983488
s(I36
I1251
tp4240
F0.0055089632869002219
s(I189
I1827
tp4241
F0.028567225959609237
s(I170
I317
tp4242
F0.38577089307433532
s(I11
I1267
tp4243
F0.00079797937563469597
s(I108
I1845
tp4244
F0.013479975283572291
s(I195
I898
tp4245
F0.081966698497138002
s(I89
I395
tp4246
F0.086670244648678563
s(I142
I191
tp4247
F0.8385275487225935
s(I36
I646
tp4248
F0.01264967199537019
s(I114
I590
tp4249
F0.068881521841135482
s(I167
I1752
tp4250
F0.025581594590247184
s(I142
I1562
tp4251
F0.024007961440220001
s(I86
I488
tp4252
F0.060204235278267154
s(I17
I55
tp4253
F0.14233904207887887
s(I42
I1922
tp4254
F0.0039347951247916445
s(I176
I1424
tp4255
F0.03644119586379365
s(I120
I1330
tp4256
F0.023767034241339163
s(I17
I1948
tp4257
F0.0011623878190544904
s(I14
I740
tp4258
F0.0028538932085459419
s(I111
I1312
tp4259
F0.02181531539556739
s(I148
I798
tp4260
F0.064857854332835391
s(I39
I883
tp4261
F0.0094095784203359605
s(I120
I717
tp4262
F0.055874464720063882
s(I173
I317
tp4263
F0.39999458271379712
s(I67
I838
tp4264
F0.020241180727076213
s(I154
I1671
tp4265
F0.02445109025250624
s(I92
I691
tp4266
F0.040406539291657662
s(I129
I1727
tp4267
F0.0185070890943888
s(I73
I1581
tp4268
F0.0099563725184107776
s(I117
I224
tp4269
F0.36555881567983362
s(I48
I1577
tp4270
F0.0059106525552155313
s(I198
I1663
tp4271
F0.034610651669370156
s(I179
I965
tp4272
F0.064872482116362734
s(I73
I74
tp4273
F3.6199268364405603
s(I20
I583
tp4274
F0.0066919444855421872
s(I117
I1605
tp4275
F0.017924657510984789
s(I98
I655
tp4276
F0.047608748355615398
s(I151
I379
tp4277
F0.21926925215463597
s(I45
I916
tp4278
F0.010770936521034157
s(I179
I1374
tp4279
F0.039200900454409139
s(I123
I800
tp4280
F0.049485807130500971
s(I160
I1814
tp4281
F0.023058647034190138
s(I70
I361
tp4282
F0.069242176103611414
s(I151
I1820
tp4283
F0.021257215651061919
s(I95
I1742
tp4284
F0.012307973856886228
s(I132
I1348
tp4285
F0.026525716659261695
s(I70
I1748
tp4286
F0.0083198875537713653
s(I51
I1452
tp4287
F0.007060905123210004
s(I185
I610
tp4288
F0.13808875305018151
s(I132
I959
tp4289
F0.042329792362122087
s(I26
I1446
tp4290
F0.0030655437684480049
s(I23
I530
tp4291
F0.0091162716414306781
s(I104
I526
tp4292
F0.071263354324017328
s(I157
I540
tp4293
F0.12898123014706278
s(I32
I1487
tp4294
F0.0038495548189787631
s(I76
I716
tp4295
F0.029582183852415025
s(I23
I1463
tp4296
F0.0025740133140955946
s(I101
I367
tp4297
F0.1181578952571994
s(I138
I507
tp4298
F0.11611537305934962
s(I163
I772
tp4299
F0.078583809384522196
s(I57
I265
tp4300
F0.080802540124129865
s(I188
I689
tp4301
F0.11656757816913738
s(I82
I332
tp4302
F0.099755223773243806
s(I135
I474
tp4303
F0.12479019124426996
s(I29
I883
tp4304
F0.0064695162319861905
s(I126
I1449
tp4305
F0.022625608747525606
s(I107
I931
tp4306
F0.032972049085796817
s(I54
I174
tp4307
F0.14337252240623297
s(I188
I1236
tp4308
F0.048734385338163426
s(I169
I1028
tp4309
F0.054455315847842578
s(I107
I1036
tp4310
F0.028504987578387861
s(I144
I1042
tp4311
F0.042568057540171643
s(I88
I1140
tp4312
F0.019324918252544111
s(I141
I982
tp4313
F0.044918927237123027
s(I169
I737
tp4314
F0.089013856084934742
s(I79
I1122
tp4315
F0.017128632501827598
s(I166
I1387
tp4316
F0.034859332841763416
s(I60
I1258
tp4317
F0.010374227140748593
s(I7
I941
tp4318
F-0.00016988115873090029
s(I194
I852
tp4319
F0.088065881077718233
s(I141
I1403
tp4320
F0.027471163217093773
s(I35
I1224
tp4321
F0.005464480654002713
s(I113
I780
tp4322
F0.045487673276368948
s(I60
I781
tp4323
F0.019203570129405705
s(I41
I1235
tp4324
F0.0065804885806363305
s(I85
I430
tp4325
F0.071239767918768973
s(I16
I1259
tp4326
F0.0018170367707696503
s(I13
I1133
tp4327
F0.0014135214539526533
s(I200
I588
tp4328
F0.16689604121323176
s(I85
I1987
tp4329
F0.0090402900173903126
s(I172
I530
tp4330
F0.15431600324941566
s(I13
I530
tp4331
F0.0038717665034466446
s(I91
I994
tp4332
F0.024234353232295978
s(I128
I1640
tp4333
F0.019607693400376172
s(I38
I175
tp4334
F0.081963010828890653
s(I63
I328
tp4335
F0.068279789641820229
s(I197
I1990
tp4336
F0.026917845223247611
s(I178
I1294
tp4337
F0.042292988130205315
s(I19
I238
tp4338
F0.019981984964248151
s(I116
I1834
tp4339
F0.014898008192119451
s(I153
I1312
tp4340
F0.033637139536907411
s(I97
I1446
tp4341
F0.016080413061258864
s(I178
I949
tp4342
F0.065937944048924946
s(I72
I1456
tp4343
F0.010862076715966073
s(I175
I1743
tp4344
F0.027435247724406493
s(I97
I579
tp4345
F0.055954405486094684
s(I150
I1591
tp4346
F0.025207835440524937
s(I44
I974
tp4347
F0.0096835464744651559
s(I131
I1581
tp4348
F0.02122051945198971
s(I122
I246
tp4349
F0.3296680815539193
s(I69
I557
tp4350
F0.036556349307922995
s(I50
I1959
tp4351
F0.0047588138805679005
s(I184
I397
tp4352
F0.28930961951398404
s(I94
I112
tp4353
F1.2421674395043822
s(I131
I134
tp4354
F3.121005760727261
s(I25
I1935
tp4355
F0.0020455444532447862
s(I122
I1677
tp4356
F0.017876913183146801
s(I119
I1735
tp4357
F0.01655236422968388
s(I156
I883
tp4358
F0.060423098796141252
s(I50
I458
tp4359
F0.03073495661610795
s(I94
I1775
tp4360
F0.011854211652624706
s(I181
I1312
tp4361
F0.042465134247043644
s(I75
I869
tp4362
F0.022400673676472027
s(I22
I876
tp4363
F0.0045654898177251244
s(I156
I1494
tp4364
F0.028930648204951989
s(I100
I688
tp4365
F0.045699143263219874
s(I137
I1674
tp4366
F0.020875521878215769
s(I47
I395
tp4367
F0.034580772201516549
s(I56
I1590
tp4368
F0.0070852057680050266
s(I47
I1580
tp4369
F0.0057451860405129977
s(I134
I1065
tp4370
F0.03735249058850261
s(I28
I548
tp4371
F0.011295656829900018
s(I125
I1640
tp4372
F0.01900479381413615
s(I162
I978
tp4373
F0.055050059423914117
s(I53
I919
tp4374
F0.013223968383375162
s(I187
I397
tp4375
F0.29835546126730239
s(I81
I642
tp4376
F0.037495121901406463
s(I9
I1361
tp4377
F0.00029014346547410195
s(I106
I855
tp4378
F0.036596612926591249
s(I103
I1821
tp4379
F0.012898032629899324
s(I168
I334
tp4380
F0.33898503120404816
s(I78
I1745
tp4381
F0.0095557954704965867
s(I193
I653
tp4382
F0.13244111150331778
s(I103
I134
tp4383
F0.92507288946898891
s(I140
I908
tp4384
F0.049685110650855686
s(I34
I395
tp4385
F0.022316955631575326
s(I112
I603
tp4386
F0.064998353495775929
s(I165
I559
tp4387
F0.13215993655451877
s(I6
I1005
tp4388
F-0.00058764086147787618
s(I193
I1258
tp4389
F0.0493339762537265
s(I190
I1138
tp4390
F0.055680140773227242
s(I84
I721
tp4391
F0.033593212492522173
s(I31
I74
tp4392
F0.23991244218991142
s(I12
I1922
tp4393
F0.00057134281265598978
s(I165
I1092
tp4394
F0.048278093695068421
s(I109
I1410
tp4395
F0.019361850770081481
s(I146
I1420
tp4396
F0.028331359730065567
s(I84
I1396
tp4397
F0.013967432676149463
s(I65
I1252
tp4398
F0.011557343430890956
s(I12
I293
tp4399
F0.0074336844781888387
s(I146
I883
tp4400
F0.054907361728306667
s(I40
I1266
tp4401
F0.0061879330417885844
s(I143
I1481
tp4402
F0.026028710134242513
s(I37
I886
tp4403
F0.0087657158217162596
s(I171
I716
tp4404
F0.09472321133525953
s(I62
I1179
tp4405
F0.011748211556739994
s(I90
I948
tp4406
F0.025443671876422019
s(I37
I1259
tp4407
F0.005655106108607596
s(I18
I1125
tp4408
F0.0025201194672547595
s(I177
I716
tp4409
F0.099891870329967325
s(I96
I508
tp4410
F0.066666977741652006
s(I149
I366
tp4411
F0.22786521169129278
s(I43
I167
tp4412
F0.10641695487431256
s(I121
I799
tp4413
F0.048432513466153342
s(I68
I882
tp4414
F0.019293453883810836
s(I15
I277
tp4415
F0.011607392126564116
s(I199
I1860
tp4416
F0.029902280954010221
s(I24
I248
tp4417
F0.026054883138006149
s(I121
I1204
tp4418
F0.027470941774099648
s(I174
I1198
tp4419
F0.04565178659659698
s(I118
I1980
tp4420
F0.013795191857323041
s(I155
I1186
tp4421
F0.039374716138761152
s(I199
I425
tp4422
F0.29498279893230778
s(I93
I1958
tp4423
F0.010319809083510812
s(I130
I1232
tp4424
F0.0293455890596181
s(I74
I1086
tp4425
F0.016411614483617769
s(I21
I533
tp4426
F0.0080150112947443841
s(I155
I527
tp4427
F0.13140093284185947
s(I49
I1024
tp4428
F0.010417269489958187
s(I136
I1621
tp4429
F0.02157439643176489
s(I74
I981
tp4430
F0.018747440060752574
s(I71
I1439
tp4431
F0.010831135507238446
s(I99
I378
tp4432
F0.1092865905029617
s(I136
I240
tp4433
F0.43302796969310864
s(I46
I1367
tp4434
F0.0066935335939292372
s(I27
I1821
tp4435
F0.0024312595660771182
s(I180
I1997
tp4436
F0.023735237320302784
s(I124
I1823
tp4437
F0.016373879095330106
s(I161
I259
tp4438
F0.53163106019835438
s(I99
I1815
tp4439
F0.012310990461471213
s(I186
I950
tp4440
F0.070237491930626145
s(I80
I349
tp4441
F0.088965627305185355
s(I133
I237
tp4442
F0.42415015114483839
s(I27
I358
tp4443
F0.018713445554771613
s(I105
I702
tp4444
F0.047588166826622723
s(I158
I1712
tp4445
F0.024497037786206731
s(I52
I979
tp4446
F0.011899228972209153
s(I133
I1602
tp4447
F0.021275630162831485
s(I77
I512
tp4448
F0.047957432885111777
s(I8
I25
tp4449
F0.14485017530251959
s(I192
I1530
tp4450
F0.037216296130715497
s(I33
I1978
tp4451
F0.0028280806384992211
s(I183
I1512
tp4452
F0.035401834998986317
s(I127
I1786
tp4453
F0.017351131263880097
s(I8
I1972
tp4454
F-2.7211135884308696e-05
s(I5
I692
tp4455
F-0.0013726688494896657
s(I192
I837
tp4456
F0.089062722469125971
s(I102
I1784
tp4457
F0.013077821225780953
s(I139
I846
tp4458
F0.054410471714872788
s(I30
I793
tp4459
F0.0077266632697943066
s(I127
I287
tp4460
F0.26525276425986405
s(I164
I491
tp4461
F0.16189162787624442
s(I58
I882
tp4462
F0.015669515430547613
s(I145
I1893
tp4463
F0.019129071634493389
s(I83
I669
tp4464
F0.036633013869674921
s(I64
I1619
tp4465
F0.0081857445414345916
s(I108
I184
tp4466
F0.46730390811074823
s(I145
I450
tp4467
F0.15250552878277104
s(I55
I1603
tp4468
F0.0068580505459997004
s(I189
I1613
tp4469
F0.03385800541268872
s(I170
I535
tp4470
F0.14903459235818314
s(I11
I537
tp4471
F0.0026899587843988901
s(I108
I1571
tp4472
F0.016602139267988474
s(I195
I1144
tp4473
F0.057368572132458988
s(I89
I669
tp4474
F0.040361669196046029
s(I142
I401
tp4475
F0.17866004054177054
s(I36
I956
tp4476
F0.0076966152176859304
s(I170
I1162
tp4477
F0.046121690539726291
s(I114
I888
tp4478
F0.038409304062842306
s(I167
I1990
tp4479
F0.021581489613823633
s(I61
I351
tp4480
F0.058998986204725719
s(I86
I1778
tp4481
F0.01056086084203061
s(I61
I1764
tp4482
F0.0069253592392455919
s(I42
I1404
tp4483
F0.0057839437136355532
s(I176
I646
tp4484
F0.11628840348609722
s(I17
I1670
tp4485
F0.0014082590821741662
s(I14
I1022
tp4486
F0.0018748771403195841
s(I111
I574
tp4487
F0.068965335052380047
s(I148
I564
tp4488
F0.10961798789769236
s(I39
I1049
tp4489
F0.0075771078253965762
s(I120
I995
tp4490
F0.035229083350978907
s(I67
I572
tp4491
F0.033842088047684148
s(I14
I1109
tp4492
F0.0016861321311129375
s(I92
I409
tp4493
F0.086450077758850122
s(I129
I385
tp4494
F0.16274553872266326
s(I154
I884
tp4495
F0.059205190929961675
s(I48
I223
tp4496
F0.080888554082500258
s(I198
I1377
tp4497
F0.04500990805334476
s(I179
I731
tp4498
F0.098437088474801121
s(I73
I380
tp4499
F0.068296605456440146
s(I20
I861
tp4500
F0.0040960115985143753
s(I117
I1375
tp4501
F0.021982337541254841
s(I98
I921
tp4502
F0.02968097203113905
s(I45
I254
tp4503
F0.060669147943016019
s(I179
I1204
tp4504
F0.047182442428791313
s(I123
I1078
tp4505
F0.032646292038785892
s(I160
I1084
tp4506
F0.046702882206588685
s(I98
I1084
tp4507
F0.023830527465583493
s(I151
I1066
tp4508
F0.044069847105787402
s(I95
I1060
tp4509
F0.023555154852294556
s(I132
I1074
tp4510
F0.036160192266362662
s(I160
I711
tp4511
F0.086506195402046349
s(I70
I1086
tp4512
F0.015267618022148812
s(I51
I1154
tp4513
F0.0094193417466045311
s(I185
I884
tp4514
F0.077547869320103449
s(I132
I661
tp4515
F0.072322451396951148
s(I26
I1200
tp4516
F0.0038515269457089162
s(I104
I868
tp4517
F0.034912629078225545
s(I157
I230
tp4518
F0.66644425868472612
s(I51
I799
tp4519
F0.015075206260258192
s(I32
I1237
tp4520
F0.0048237155819308665
s(I182
I1883
tp4521
F0.026064217883287649
s(I76
I506
tp4522
F0.047870203458368822
s(I23
I1245
tp4523
F0.0031367194258316968
s(I157
I1867
tp4524
F0.021640376923117516
s(I101
I1945
tp4525
F0.011560498759916323
s(I138
I149
tp4526
F1.9621250145442557
s(I76
I1949
tp4527
F0.0080467407228191588
s(I163
I570
tp4528
F0.12560045204015946
s(I82
I566
tp4529
F0.045489684986047559
s(I135
I1728
tp4530
F0.019632932186172982
s(I29
I93
tp4531
F0.14449525678036226
s(I126
I1219
tp4532
F0.028535477450377406
s(I54
I432
tp4533
F0.037015187819019531
s(I169
I1406
tp4534
F0.035066621328423947
s(I10
I1850
tp4535
F0.00031189992315246238
s(I107
I1778
tp4536
F0.013969833622686671
s(I144
I1400
tp4537
F0.028346369055400972
s(I88
I1354
tp4538
F0.015432567224955271
s(I169
I987
tp4539
F0.057744037005870552
s(I79
I1400
tp4540
F0.012858880045690363
s(I166
I1693
tp4541
F0.026572424263290692
s(I7
I667
tp4542
F-4.7764531463927478e-05
s(I194
I446
tp4543
F0.25697063194307151
s(I88
I677
tp4544
F0.03907902208967682
s(I141
I1637
tp4545
F0.022340989012581917
s(I35
I1022
tp4546
F0.0068345694156944827
s(I60
I539
tp4547
F0.031562403085428563
s(I41
I1989
tp4548
F0.0036646695944550873
s(I194
I1541
tp4549
F0.037381547138429866
s(I191
I479
tp4550
F0.21959233690904398
s(I85
I184
tp4551
F0.28751520330394709
s(I113
I1619
tp4552
F0.016933848876456898
s(I200
I866
tp4553
F0.089984724750189732
s(I110
I1765
tp4554
F0.014615985641856608
s(I147
I861
tp4555
F0.057503362456791253
s(I41
I418
tp4556
F0.026584794798829886
s(I85
I1757
tp4557
F0.010563346758176015
s(I172
I1528
tp4558
F0.032046968694604973
s(I66
I791
tp4559
F0.021417573640724556
s(I13
I828
tp4560
F0.0021414796809531159
s(I147
I1526
tp4561
F0.025946782177787536
s(I91
I712
tp4562
F0.038173020916842673
s(I128
I1918
tp4563
F0.015972762867885484
s(I38
I465
tp4564
F0.020833532815080009
s(I63
I1638
tp4565
F0.0079091796913805974
s(I197
I1712
tp4566
F0.033027084056495702
s(I38
I1660
tp4567
F0.0041615298544768796
s(I19
I516
tp4568
F0.0072812007093724825
s(I116
I1536
tp4569
F0.018776058874272999
s(I153
I570
tp4570
F0.11358855598261695
s(I72
I678
tp4571
F0.029600893915869547
s(I97
I853
tp4572
F0.032496019807281853
s(I44
I692
tp4573
F0.014999465730908077
s(I122
I256
tp4574
F0.30510631346859263
s(I175
I382
tp4575
F0.28301519682011106
s(I69
I263
tp4576
F0.10958268836720572
s(I184
I675
tp4577
F0.11638746842978558
s(I131
I1020
tp4578
F0.038431309999535763
s(I25
I353
tp4579
F0.017209537194844578
s(I122
I1959
tp4580
F0.0146019586888647
s(I119
I1453
tp4581
F0.020895661902613716
s(I156
I601
tp4582
F0.10776416295417519
s(I50
I244
tp4583
F0.075150091237525918
s(I184
I1086
tp4584
F0.056871027763453104
s(I94
I1473
tp4585
F0.015070887581167543
s(I181
I1082
tp4586
F0.055835433154227079
s(I75
I523
tp4587
F0.044839146882884616
s(I22
I118
tp4588
F0.06531758703010157
s(I156
I1084
tp4589
F0.045063102743987914
s(I100
I1454
tp4590
F0.016611530155702475
s(I137
I1468
tp4591
F0.024865610552810401
s(I75
I1460
tp4592
F0.011402122080399495
s(I56
I1228
tp4593
F0.0098007049684993731
s(I137
I857
tp4594
F0.05231426731269493
s(I47
I1850
tp4595
F0.0047315104331489659
s(I134
I1299
tp4596
F0.028458053456289833
s(I28
I818
tp4597
F0.0068066203353037251
s(I125
I370
tp4598
F0.16500742999773332
s(I162
I764
tp4599
F0.079087393097884665
s(I53
I1249
tp4600
F0.0089485747199215884
s(I81
I1012
tp4601
F0.020270361181915355
s(I28
I1173
tp4602
F0.0043535354304607941
s(I9
I1099
tp4603
F0.00043471624200129767
s(I159
I217
tp4604
F0.80471302058679284
s(I168
I548
tp4605
F0.14053566292215594
s(I193
I919
tp4606
F0.077955560080949768
s(I103
I428
tp4607
F0.095838883847792419
s(I140
I698
tp4608
F0.072793338082589018
s(I34
I149
tp4609
F0.088352961076885311
s(I112
I833
tp4610
F0.040964014843926692
s(I59
I842
tp4611
F0.017021042566800215
s(I6
I215
tp4612
F0.00011613894362973263
s(I193
I1532
tp4613
F0.037417283788146981
s(I190
I1892
tp4614
F0.02744309254197299
s(I31
I288
tp4615
F0.030142732018119005
s(I112
I1260
tp4616
F0.023298126726507218
s(I165
I1918
tp4617
F0.022304415302676083
s(I109
I1900
tp4618
F0.013134768125350754
s(I146
I1270
tp4619
F0.032984028359370816
s(I190
I387
tp4620
F0.32321670390868729
s(I84
I1922
tp4621
F0.0092879686143523404
s(I65
I1486
tp4622
F0.0092979029380479347
s(I12
I723
tp4623
F0.0021740343817573467
s(I146
I605
tp4624
F0.096248359516998755
s(I40
I1512
tp4625
F0.0049700821016127796
s(I143
I1575
tp4626
F0.023967220536819406
s(I65
I555
tp4627
F0.033835845365687366
s(I62
I1421
tp4628
F0.0092683126233280063
s(I196
I1927
tp4629
F0.027920418370006504
s(I90
I142
tp4630
F0.55616590743376271
s(I143
I184
tp4631
F0.95689048614733596
s(I37
I1413
tp4632
F0.0049054712405645195
s(I18
I1871
tp4633
F0.0013396348518203312
s(I171
I1951
tp4634
F0.022865305445655577
s(I115
I1777
tp4635
F0.015347295464052552
s(I152
I357
tp4636
F0.24709191441961573
s(I90
I1765
tp4637
F0.011295112866775618
s(I177
I1014
tp4638
F0.059376712807489275
s(I87
I367
tp4639
F0.093648873326204238
s(I18
I306
tp4640
F0.013279385165875702
s(I96
I642
tp4641
F0.047570164196409838
s(I149
I1656
tp4642
F0.023679188092214278
s(I43
I909
tp4643
F0.010265565798235189
s(I68
I616
tp4644
F0.031203967962791273
s(I15
I99
tp4645
F0.04790217106569665
s(I199
I1586
tp4646
F0.037209182682426394
s(I24
I1998
tp4647
F0.001864854911237974
s(I121
I1614
tp4648
F0.018595999689387271
s(I174
I1472
tp4649
F0.034269083880080063
s(I118
I1670
tp4650
F0.017207747479723381
s(I15
I1988
tp4651
F0.00090786608594770372
s(I93
I1712
tp4652
F0.012246553605269226
s(I130
I954
tp4653
F0.041738928390013204
s(I21
I815
tp4654
F0.0046914648142127738
s(I118
I365
tp4655
F0.15334048057416824
s(I155
I277
tp4656
F0.42156707963683865
s(I49
I810
tp4657
F0.014063748646054605
s(I136
I1867
tp4658
F0.017907567889109324
s(I74
I719
tp4659
F0.028370106603875383
s(I71
I1669
tp4660
F0.0089770244127204031
s(I99
I144
tp4661
F0.67869603792763944
s(I136
I486
tp4662
F0.12133151728863109
s(I46
I1641
tp4663
F0.0053392049376565489
s(I180
I1755
tp4664
F0.028237118066117999
s(I124
I1573
tp4665
F0.019867022722839609
s(I161
I533
tp4666
F0.13719136151966593
s(I71
I238
tp4667
F0.13444572852055842
s(I99
I1549
tp4668
F0.015100561611378844
s(I186
I1088
tp4669
F0.057612471859099755
s(I80
I579
tp4670
F0.042556595318519651
s(I133
I455
tp4671
F0.13010099875342504
s(I27
I76
tp4672
F0.17964764358109073
s(I161
I1202
tp4673
F0.04074704149594241
s(I105
I912
tp4674
F0.033051257882521078
s(I158
I1962
tp4675
F0.020434705106428433
s(I52
I681
tp4676
F0.019050283571208911
s(I133
I1980
tp4677
F0.016108535392797826
s(I77
I1322
tp4678
F0.013393605865949487
s(I52
I1292
tp4679
F0.008372393176044983
s(I33
I1356
tp4680
F0.0044774659671727203
s(I183
I758
tp4681
F0.096311264639482544
s(I8
I1706
tp4682
F-3.7854900969000357e-06
s(I5
I942
tp4683
F-0.0011085458188608796
s(I102
I482
tp4684
F0.078850701513612495
s(I139
I628
tp4685
F0.08436346799969395
s(I30
I1139
tp4686
F0.0049249703877704389
s(I58
I524
tp4687
F0.031318722105510614
s(I5
I1027
tp4688
F-0.0010413433272383069
s(I83
I435
tp4689
F0.067617098417616192
s(I145
I692
tp4690
F0.077692852445275018
s(I55
I169
tp4691
F0.15503814335770924
s(I189
I1367
tp4692
F0.042595324168804495
s(I170
I769
tp4693
F0.084207253417832889
s(I64
I260
tp4694
F0.099235070749852244
s(I11
I783
tp4695
F0.0015827195281111082
s(I108
I1289
tp4696
F0.021535866539485513
s(I195
I1390
tp4697
F0.043474938547635025
s(I89
I1015
tp4698
F0.022878308379286776
s(I36
I170
tp4699
F0.078932322981684094
s(I170
I1380
tp4700
F0.036275409876486246
s(I114
I1122
tp4701
F0.027880242216038565
s(I167
I1260
tp4702
F0.040152534295777094
s(I89
I1100
tp4703
F0.020561962711773185
s(I142
I1222
tp4704
F0.03347380795019634
s(I86
I1028
tp4705
F0.021492135593324583
s(I167
I529
tp4706
F0.14744317689844602
s(I61
I1038
tp4707
F0.013548303066477436
s(I42
I1110
tp4708
F0.0077471978055926117
s(I176
I940
tp4709
F0.06576694824007806
s(I17
I1128
tp4710
F0.0023012854224744163
s(I111
I852
tp4711
F0.039203051856948938
s(I148
I194
tp4712
F0.90429496989592539
s(I42
I973
tp4713
F0.0091421066154228903
s(I39
I1287
tp4714
F0.0058753110336504282
s(I120
I249
tp4715
F0.31176478549192677
s(I173
I1809
tp4716
F0.025694620666052288
s(I67
I274
tp4717
F0.098223488879466539
s(I14
I1327
tp4718
F0.0013358663846716494
s(I148
I1893
tp4719
F0.019652092246908771
s(I92
I1895
tp4720
F0.010610799546326866
s(I129
I235
tp4721
F0.4048944335655556
s(I154
I590
tp4722
F0.10870705040038811
s(I48
I453
tp4723
F0.029512104806338049
s(I198
I1099
tp4724
F0.062168911512481155
s(I73
I534
tp4725
F0.04192584733222611
s(I20
I107
tp4726
F0.065520262233704607
s(I117
I1065
tp4727
F0.030999629112133203
s(I45
I488
tp4728
F0.02446961010130547
s(I179
I1930
tp4729
F0.024659425595786159
s(I123
I1756
tp4730
F0.01701291880056106
s(I160
I1346
tp4731
F0.034534209759648035
s(I98
I1734
tp4732
F0.012884683117544114
s(I151
I1328
tp4733
F0.032491537043395094
s(I95
I1298
tp4734
F0.018018935773138321
s(I160
I1005
tp4735
F0.052007570715901751
s(I70
I1312
tp4736
F0.011967676231227388
s(I185
I398
tp4737
F0.29090833605378108
s(I95
I759
tp4738
F0.037082717307527491
s(I132
I387
tp4739
F0.16767980200535842
s(I26
I906
tp4740
F0.0054499855208045983
s(I51
I629
tp4741
F0.020619726010984465
s(I185
I1579
tp4742
F0.033853962280232144
s(I182
I1581
tp4743
F0.033045536777582832
s(I76
I224
tp4744
F0.1661957825013074
s(I104
I1589
tp4745
F0.015573737847229407
s(I157
I1621
tp4746
F0.026136614459872722
s(I101
I1715
tp4747
F0.013585545167826198
s(I138
I911
tp4748
F0.048451845464739983
s(I32
I390
tp4749
F0.020939281693165845
s(I76
I1675
tp4750
F0.0097384017142182529
s(I163
I1488
tp4751
F0.030878073660566066
s(I57
I821
tp4752
F0.016817171852044108
s(I138
I1314
tp4753
F0.029158309315680787
s(I82
I800
tp4754
F0.028213232072743059
s(I135
I1838
tp4755
F0.018102857585160618
s(I29
I295
tp4756
F0.026651899031024873
s(I126
I1013
tp4757
F0.036762630534098187
s(I54
I1690
tp4758
F0.0062775363998897691
s(I188
I1672
tp4759
F0.031998204933967295
s(I29
I1676
tp4760
F0.0029429388037814329
s(I10
I1492
tp4761
F0.000441994638766572
s(I144
I622
tp4762
F0.090320207701856475
s(I169
I205
tp4763
F1.1634757555925839
s(I79
I598
tp4764
F0.039969932666253649
s(I166
I1927
tp4765
F0.022344807892928184
s(I7
I1409
tp4766
F-0.00021019574630733493
s(I88
I955
tp4767
F0.024446185759184644
s(I141
I1935
tp4768
F0.017915330237994007
s(I35
I660
tp4769
F0.011869115598900014
s(I113
I472
tp4770
F0.095076609775529994
s(I166
I290
tp4771
F0.44250305395326844
s(I60
I289
tp4772
F0.076628537968350327
s(I194
I1903
tp4773
F0.028006497215120271
s(I191
I757
tp4774
F0.1031069729740324
s(I16
I1735
tp4775
F0.0012126350613328491
s(I113
I1861
tp4776
F0.014131903611984993
s(I200
I1176
tp4777
F0.057180820900611502
s(I110
I1535
tp4778
F0.017527747910958354
s(I147
I627
tp4779
F0.092076671921741224
s(I41
I148
tp4780
F0.11940168440142242
s(I191
I1134
tp4781
F0.056388141152906537
s(I85
I1527
tp4782
F0.012635838174369432
s(I172
I1254
tp4783
F0.042122178855714475
s(I66
I609
tp4784
F0.030430197956187708
s(I13
I38
tp4785
F0.16807906121766003
s(I147
I1036
tp4786
F0.044175274956472645
s(I91
I1502
tp4787
F0.014091597076371939
s(I128
I1092
tp4788
F0.033875118827827962
s(I66
I1476
tp4789
F0.009560211689216962
s(I63
I1180
tp4790
F0.011978036250616896
s(I197
I426
tp4791
F0.28808680034233713
s(I128
I687
tp4792
F0.065295524320403531
s(I38
I1894
tp4793
F0.0035441581933206155
s(I19
I794
tp4794
F0.0042183360596985972
s(I116
I286
tp4795
F0.22635591401956254
s(I153
I780
tp4796
F0.070430742277594993
s(I178
I329
tp4797
F0.39286506370700397
s(I72
I988
tp4798
F0.017917342030715842
s(I19
I1207
tp4799
F0.0025006598592827219
s(I97
I127
tp4800
F0.90747085596618982
s(I150
I227
tp4801
F0.61460260185473781
s(I44
I418
tp4802
F0.02924870001781173
s(I175
I532
tp4803
F0.15781974669674365
s(I184
I953
tp4804
F0.068804898766229805
s(I131
I722
tp4805
F0.062812184724094097
s(I25
I123
tp4806
F0.074230922315334069
s(I122
I1201
tp4807
F0.027871978027753094
s(I119
I1211
tp4808
F0.026650976095519682
s(I50
I926
tp4809
F0.012152099465361886
s(I184
I1492
tp4810
F0.036330760461601642
s(I94
I1211
tp4811
F0.019466441699436374
s(I181
I1812
tp4812
F0.027246543716058811
s(I22
I280
tp4813
F0.019679695057400793
s(I119
I796
tp4814
F0.047554287145665126
s(I156
I1802
tp4815
F0.022492005480377792
s(I100
I1860
tp4816
F0.012085423909206064
s(I137
I1238
tp4817
F0.031309215691673366
s(I181
I489
tp4818
F0.19275174209701498
s(I75
I1882
tp4819
F0.0082691792267644056
s(I56
I1506
tp4820
F0.0075818830167741829
s(I137
I627
tp4821
F0.082736619061797315
s(I47
I1488
tp4822
F0.0061878195763628695
s(I134
I1541
tp4823
F0.02262562052414659
s(I56
I637
tp4824
F0.022957362035857631
s(I53
I1531
tp4825
F0.006934520478403294
s(I187
I1977
tp4826
F0.025318206276015262
s(I81
I222
tp4827
F0.18803847037526109
s(I28
I1507
tp4828
F0.0032038890746812192
s(I9
I1917
tp4829
F0.00014149671243623443
s(I162
I1965
tp4830
F0.021079402474540088
s(I106
I1723
tp4831
F0.014373090663892016
s(I159
I439
tp4832
F0.18567460160411056
s(I81
I1723
tp4833
F0.010185907340619714
s(I168
I794
tp4834
F0.078833191335639721
s(I78
I317
tp4835
F0.099174614197053146
s(I9
I282
tp4836
F0.0040869145483024179
s(I103
I730
tp4837
F0.043827226112618238
s(I140
I1440
tp4838
F0.026270513653631943
s(I34
I959
tp4839
F0.0071346532660827976
s(I59
I592
tp4840
F0.02716284991376855
s(I6
I441
tp4841
F-0.00067303027878324847
s(I193
I1734
tp4842
F0.031557009160774488
s(I190
I1566
tp4843
F0.035521454902595152
s(I31
I1566
tp4844
F0.0034741180104249526
s(I112
I1554
tp4845
F0.017659385023981275
s(I165
I1640
tp4846
F0.027512083365770521
s(I109
I1622
tp4847
F0.016117675759749133
s(I6
I1572
tp4848
F-0.0004620986339339163
s(I84
I1688
tp4849
F0.010949519229511205
s(I12
I1017
tp4850
F0.0013668859568483039
s(I109
I443
tp4851
F0.099170187881014768
s(I146
I327
tp4852
F0.26969850386399197
s(I40
I734
tp4853
F0.012294813187925985
s(I143
I1853
tp4854
F0.019318045930609765
s(I65
I829
tp4855
F0.019726671064706259
s(I62
I1703
tp4856
F0.0073842033807619434
s(I196
I1789
tp4857
F0.030883994324762985
s(I90
I408
tp4858
F0.083932283608887367
s(I143
I406
tp4859
F0.17703452633291542
s(I37
I1727
tp4860
F0.0038376267098377279
s(I171
I1669
tp4861
F0.028197057836627151
s(I115
I1991
tp4862
F0.013250186603819493
s(I152
I635
tp4863
F0.09505422477040168
s(I62
I194
tp4864
F0.1504520848764033
s(I177
I1048
tp4865
F0.056611681307646468
s(I87
I629
tp4866
F0.042619446314510541
s(I18
I28
tp4867
F0.57511904090825272
s(I152
I1238
tp4868
F0.036108848427797879
s(I96
I936
tp4869
F0.028237112693002379
s(I149
I1938
tp4870
F0.019222936322144019
s(I43
I755
tp4871
F0.013011933172566969
s(I68
I1350
tp4872
F0.011120002643216133
s(I43
I1372
tp4873
F0.0061275414066897958
s(I24
I1316
tp4874
F0.0030999869663636804
s(I121
I1888
tp4875
F0.015154743400319602
s(I174
I730
tp4876
F0.094436900927141521
s(I15
I1746
tp4877
F0.0010711196753169254
s(I199
I893
tp4878
F0.085233583450269643
s(I93
I410
tp4879
F0.087554991744515004
s(I130
I644
tp4880
F0.07348968376057953
s(I21
I1081
tp4881
F0.0033016622941297829
s(I118
I119
tp4882
F4.0915781769238615
s(I155
I251
tp4883
F0.52362678922070693
s(I49
I604
tp4884
F0.020634739981507135
s(I74
I505
tp4885
F0.046226461147224958
s(I136
I668
tp4886
F0.074427707044511099
s(I46
I131
tp4887
F0.1761206158112838
s(I180
I1457
tp4888
F0.03641919935896458
s(I124
I1331
tp4889
F0.024808051073723976
s(I161
I831
tp4890
F0.069156152050038541
s(I71
I468
tp4891
F0.048555174765074274
s(I99
I1315
tp4892
F0.018699092906659717
s(I186
I1370
tp4893
F0.041524033172040307
s(I80
I809
tp4894
F0.026878464553371464
s(I27
I850
tp4895
F0.0061933384716262811
s(I161
I1348
tp4896
F0.034760479001793756
s(I105
I1162
tp4897
F0.023814866792442577
s(I158
I1180
tp4898
F0.04072789073621317
s(I80
I1172
tp4899
F0.016449111488542181
s(I133
I1174
tp4900
F0.032328611988921722
s(I158
I635
tp4901
F0.10090174662720844
s(I52
I1050
tp4902
F0.010882421387828805
s(I33
I1110
tp4903
F0.0057299585033906706
s(I183
I988
tp4904
F0.064734528365039651
s(I8
I1088
tp4905
F0.00013896242516184742
s(I192
I433
tp4906
F0.26626527692672336
s(I102
I148
tp4907
F0.68298382474270247
s(I139
I154
tp4908
F1.7006998771521462
s(I33
I1011
tp4909
F0.0064342418474000003
s(I30
I1381
tp4910
F0.003887484765629032
s(I127
I803
tp4911
F0.051519555686125262
s(I164
I1855
tp4912
F0.023130760485112055
s(I58
I294
tp4913
F0.071028939129332155
s(I5
I1405
tp4914
F-0.00082345620875622224
s(I139
I1799
tp4915
F0.019348719108450863
s(I83
I1865
tp4916
F0.0095031136916846025
s(I145
I926
tp4917
F0.050791522521866181
s(I55
I439
tp4918
F0.037131956246206653
s(I189
I1121
tp4919
F0.05646977568370723
s(I64
I618
tp4920
F0.028608975947183635
s(I11
I53
tp4921
F0.074571018302826142
s(I108
I1143
tp4922
F0.025282451146194668
s(I195
I1604
tp4923
F0.035619579938660675
s(I36
I448
tp4924
F0.020373875791162812
s(I170
I1630
tp4925
F0.028884373318170141
s(I114
I1676
tp4926
F0.016373679223022134
s(I167
I1434
tp4927
F0.033574451641095931
s(I89
I1702
tp4928
F0.011663917682954373
s(I142
I1496
tp4929
F0.025437579785541509
s(I86
I1326
tp4930
F0.015390697762564564
s(I167
I831
tp4931
F0.073003304939130542
s(I61
I1304
tp4932
F0.010122190519780711
s(I176
I338
tp4933
F0.36328174194789947
s(I86
I693
tp4934
F0.036646229826556534
s(I17
I850
tp4935
F0.0032874156402673757
s(I42
I679
tp4936
F0.014473403603190743
s(I39
I1581
tp4937
F0.0045607211488132016
s(I176
I1789
tp4938
F0.026692312002661471
s(I120
I1551
tp4939
F0.01938311369956525
s(I173
I1659
tp4940
F0.028878821729788461
s(I14
I1537
tp4941
F0.0011041537773245702
s(I111
I1543
tp4942
F0.017616328642421387
s(I148
I1651
tp4943
F0.023562155969164542
s(I92
I1613
tp4944
F0.013037185158742266
s(I129
I1021
tp4945
F0.037568653698024722
s(I39
I86
tp4946
F0.27766303101656703
s(I67
I1637
tp4947
F0.0085509563483271572
s(I154
I1368
tp4948
F0.032049945480662159
s(I48
I747
tp4949
F0.015206067706290089
s(I198
I701
tp4950
F0.12314542834126749
s(I129
I1370
tp4951
F0.025164888012967086
s(I73
I776
tp4952
F0.025133186649909028
s(I20
I257
tp4953
F0.01936247101082645
s(I117
I771
tp4954
F0.048574055492702731
s(I45
I1746
tp4955
F0.0048152462029785459
s(I179
I1760
tp4956
F0.027917459855611865
s(I20
I1700
tp4957
F0.0017653318773482836
s(I151
I606
tp4958
F0.10112543200671861
s(I160
I243
tp4959
F0.60926055278013813
s(I70
I522
tp4960
F0.040813409936050253
s(I95
I1005
tp4961
F0.02529651712616262
s(I26
I740
tp4962
F0.0070167284872331209
s(I104
I432
tp4963
F0.095891873476401157
s(I51
I331
tp4964
F0.049636298911336071
s(I185
I1853
tp4965
F0.027227570804773522
s(I182
I1335
tp4966
F0.041765190048233411
s(I23
I1777
tp4967
F0.0020309095508201491
s(I104
I1835
tp4968
F0.012931276271971404
s(I157
I1343
tp4969
F0.033750709186264764
s(I101
I1453
tp4970
F0.016843702536884709
s(I138
I697
tp4971
F0.071408933481192677
s(I32
I172
tp4972
F0.065155285585080311
s(I182
I914
tp4973
F0.072015210401990326
s(I76
I1457
tp4974
F0.011627055062010538
s(I163
I1222
tp4975
F0.040511361901043659
s(I57
I591
tp4976
F0.02598895067338116
s(I138
I1244
tp4977
F0.031413544122791362
s(I82
I1034
tp4978
F0.020024626633472282
s(I135
I1044
tp4979
F0.038797204752499391
s(I126
I751
tp4980
F0.056072839242592709
s(I57
I1508
tp4981
F0.0077387631256364024
s(I54
I1132
tp4982
F0.010376476273047001
s(I188
I406
tp4983
F0.28881059775596341
s(I135
I761
tp4984
F0.060785053601418546
s(I29
I1942
tp4985
F0.0024623160265852405
s(I10
I1230
tp4986
F0.00059968237728798084
s(I107
I206
tp4987
F0.36146341101134577
s(I144
I852
tp4988
F0.05667015451211873
s(I169
I295
tp4989
F0.44328185517436453
s(I79
I812
tp4990
F0.026295387658082127
s(I10
I869
tp4991
F0.0010234062611580456
s(I7
I1263
tp4992
F-0.00020631026215425669
s(I88
I145
tp4993
F0.50335791752906467
s(I141
I185
tp4994
F0.90172879752550805
s(I35
I394
tp4995
F0.023275255888538442
s(I166
I596
tp4996
F0.12042798759287636
s(I60
I1999
tp4997
F0.0058099657913834113
s(I194
I1145
tp4998
F0.056872584047091168
s(I191
I995
tp4999
F0.068220457921184044
s(I16
I45
tp5000
F0.1798114233451695
s(I113
I1135
tp5001
F0.027125081749441546
s(I200
I1422
tp5002
F0.04363140158687813
s(I110
I1169
tp5003
F0.025142271151898883
s(I41
I910
tp5004
F0.0096502649263850177
s(I191
I1412
tp5005
F0.041311535013002845
s(I85
I1153
tp5006
F0.018190619647683478
s(I172
I1996
tp5007
F0.022354494503697319
s(I13
I336
tp5008
F0.0071198106066765656
s(I110
I812
tp5009
F0.041396458627482008
s(I147
I1826
tp5010
F0.020425897284517696
s(I91
I1828
tp5011
F0.010954616295054023
s(I128
I1322
tp5012
F0.026125435365411388
s(I172
I311
tp5013
F0.41128569307924712
s(I66
I1838
tp5014
F0.0072584199785975367
s(I63
I1418
tp5015
F0.0094828004133088433
s(I128
I949
tp5016
F0.041145043954701581
s(I38
I1416
tp5017
F0.0050567688318186119
s(I153
I486
tp5018
F0.14677229742270631
s(I63
I559
tp5019
F0.032099827465471548
s(I178
I1651
tp5020
F0.030216036215023334
s(I72
I242
tp5021
F0.13386405038177465
s(I19
I1485
tp5022
F0.0019346699217228228
s(I153
I1603
tp5023
F0.025627176689324967
s(I97
I1665
tp5024
F0.013397498809007275
s(I150
I501
tp5025
F0.13523589391721713
s(I44
I136
tp5026
F0.15353028985749431
s(I175
I802
tp5027
F0.082567533296488235
s(I69
I1771
tp5028
F0.0080381108909372972
s(I44
I1779
tp5029
F0.0045778993149953396
s(I131
I1480
tp5030
F0.023166986574433085
s(I25
I845
tp5031
F0.0056501730129420421
s(I122
I1483
tp5032
F0.021019468971548317
s(I50
I648
tp5033
F0.01931411446565837
s(I184
I1770
tp5034
F0.028756928222038753
s(I94
I941
tp5035
F0.027248061855288372
s(I181
I1646
tp5036
F0.03103980591189202
s(I22
I1570
tp5037
F0.0022237659687451418
s(I119
I490
tp5038
F0.097192302831325572
s(I156
I1552
tp5039
F0.027477263577470649
s(I100
I1650
tp5040
F0.014097654885843768
s(I181
I195
tp5041
F1.9886620587711845
s(I75
I1600
tp5042
F0.010148527638835891
s(I100
I405
tp5043
F0.099708795526645869
s(I137
I357
tp5044
F0.20524441346525013
s(I47
I750
tp5045
F0.014720105846319871
s(I125
I806
tp5046
F0.050099299825677721
s(I56
I787
tp5047
F0.017366317209896762
s(I53
I1749
tp5048
F0.005878758243216038
s(I187
I1743
tp5049
F0.030015237992924233
s(I81
I448
tp5050
F0.062490926419352243
s(I134
I330
tp5051
F0.22682136931343749
s(I28
I1737
tp5052
F0.0026961069777036131
s(I125
I1355
tp5053
F0.024483241118163027
s(I162
I1719
tp5054
F0.025193659578451787
s(I106
I1941
tp5055
F0.012329973940769356
s(I159
I685
tp5056
F0.090680831013961474
s(I53
I170
tp5057
F0.14444759949039898
s(I81
I1965
tp5058
F0.0086279791388967023
s(I168
I1264
tp5059
F0.040309644548047363
s(I78
I535
tp5060
F0.045897006995422346
s(I9
I12
tp5061
F0.85991637528630993
s(I159
I1030
tp5062
F0.049769469798748224
s(I103
I960
tp5063
F0.030017271883890997
s(I140
I1102
tp5064
F0.037855464833487701
s(I34
I713
tp5065
F0.010363864188293909
s(I59
I1382
tp5066
F0.0090172565277363368
s(I193
I1960
tp5067
F0.026725388305388658
s(I34
I1388
tp5068
F0.0045155740164357231
s(I31
I1268
tp5069
F0.0044970990291985881
s(I112
I1848
tp5070
F0.014097637013539154
s(I165
I258
tp5071
F0.56809145708086062
s(I6
I1806
tp5072
F-0.00042406183648104843
s(I190
I943
tp5073
F0.073284986210076009
s(I84
I438
tp5074
F0.068126817006250895
s(I12
I1255
tp5075
F0.0010259484487414893
s(I109
I165
tp5076
F0.61417722101017247
s(I146
I177
tp5077
F1.1658343991347424
s(I40
I948
tp5078
F0.0088826292783357151
s(I196
I1515
tp5079
F0.038823324280674809
s(I143
I748
tp5080
F0.067811070879843185
s(I37
I1961
tp5081
F0.0032887087928445617
s(I171
I1515
tp5082
F0.032166072259612558
s(I115
I1245
tp5083
F0.024525377762392969
s(I152
I849
tp5084
F0.061602078638596749
s(I62
I500
tp5085
F0.036606165147753618
s(I196
I846
tp5086
F0.090419734376918373
s(I90
I1225
tp5087
F0.018109317402759929
s(I177
I1282
tp5088
F0.042511814477891464
s(I87
I771
tp5089
F0.032154068977873006
s(I18
I774
tp5090
F0.0040297157487045494
s(I152
I1324
tp5091
F0.032922317464699154
s(I96
I1214
tp5092
F0.019949263647215661
s(I149
I1196
tp5093
F0.036844000882084053
s(I87
I1188
tp5094
F0.0180327352867545
s(I68
I1980
tp5095
F0.0068663415967070048
s(I149
I577
tp5096
F0.1068993847026265
s(I43
I1090
tp5097
F0.0081633355047192879
s(I24
I1082
tp5098
F0.0039435033620887454
s(I121
I122
tp5099
F4.1163387874518502
s(I174
I1004
tp5100
F0.058761944412466821
s(I15
I1064
tp5101
F0.0020162455223584189
s(I199
I619
tp5102
F0.15193032180579505
s(I93
I228
tp5103
F0.22865872635351289
s(I24
I917
tp5104
F0.0048395861987377388
s(I21
I1363
tp5105
F0.0024805787634446987
s(I118
I857
tp5106
F0.042349706300640722
s(I155
I1985
tp5107
F0.019619892946015828
s(I49
I326
tp5108
F0.047919507471810702
s(I74
I1811
tp5109
F0.0085333461897779388
s(I136
I946
tp5110
F0.044997716388650445
s(I46
I405
tp5111
F0.032442729472760563
s(I180
I1167
tp5112
F0.049711078496186258
s(I124
I1113
tp5113
F0.031598541374685429
s(I71
I706
tp5114
F0.027496144207098033
s(I99
I1113
tp5115
F0.023319070354942951
s(I186
I1652
tp5116
F0.032056821484003489
s(I27
I568
tp5117
F0.010293568337585574
s(I124
I1020
tp5118
F0.03561857659953533
s(I161
I1646
tp5119
F0.026485601133836849
s(I105
I1660
tp5120
F0.014899014414164887
s(I158
I1526
tp5121
F0.028601032626947187
s(I80
I1658
tp5122
F0.010528119087671067
s(I133
I1408
tp5123
F0.025272404092746305
s(I77
I1790
tp5124
F0.0091039376077444271
s(I158
I877
tp5125
F0.062166821896994504
s(I52
I1776
tp5126
F0.0056343863453720243
s(I183
I298
tp5127
F0.51699439280486659
s(I77
I355
tp5128
F0.08182589744973115
s(I8
I886
tp5129
F0.00025899336569320977
s(I192
I1671
tp5130
F0.032960680197710847
s(I102
I958
tp5131
F0.029705900857537323
s(I33
I645
tp5132
F0.01133411731660368
s(I30
I1631
tp5133
F0.0031738663618044662
s(I183
I1679
tp5134
F0.030667168051407609
s(I127
I1497
tp5135
F0.021895020680401531
s(I164
I1621
tp5136
F0.027720067967503606
s(I5
I1623
tp5137
F-0.00073643923520302229
s(I139
I1581
tp5138
F0.022959798041884714
s(I83
I1631
tp5139
F0.011266171394348184
s(I30
I58
tp5140
F0.35841875622371439
s(I58
I1623
tp5141
F0.0072149449586851174
s(I145
I1152
tp5142
F0.037371596113720158
s(I55
I669
tp5143
F0.021001366819883384
s(I189
I651
tp5144
F0.12868329893362804
s(I64
I880
tp5145
F0.01786991999518435
s(I11
I347
tp5146
F0.0049567004200075961
s(I108
I861
tp5147
F0.037193864043169343
s(I195
I1850
tp5148
F0.029302541589687484
s(I36
I1790
tp5149
F0.00355236760154785
s(I170
I1864
tp5150
F0.024111354496711118
s(I114
I1974
tp5151
F0.013247493126857662
s(I11
I1732
tp5152
F0.0005074949456507948
s(I195
I407
tp5153
F0.30826122231970854
s(I89
I1976
tp5154
F0.0096481694533079605
s(I142
I690
tp5155
F0.075631006460743555
s(I61
I546
tp5156
F0.031719096394302766
s(I86
I991
tp5157
F0.022564853926363707
s(I17
I580
tp5158
F0.0053448282226788487
s(I111
I376
tp5159
F0.13219087196339432
s(I42
I401
tp5160
F0.02905078926281118
s(I120
I1829
tp5161
F0.015623105210304519
s(I173
I1381
tp5162
F0.037126554641169728
s(I14
I1819
tp5163
F0.00088751947512191785
s(I111
I1821
tp5164
F0.014202708037532825
s(I148
I1289
tp5165
F0.032927839191391417
s(I92
I1371
tp5166
F0.016087501390094881
s(I129
I711
tp5167
F0.062809233437389825
s(I39
I380
tp5168
F0.028261453732363051
s(I173
I970
tp5169
F0.061260106296091764
s(I67
I1371
tp5170
F0.010699956918987268
s(I154
I1202
tp5171
F0.038301938509633371
s(I48
I913
tp5172
F0.011744178158868636
s(I198
I423
tp5173
F0.29480253088816766
s(I129
I1196
tp5174
F0.030233607222630965
s(I73
I1058
tp5175
F0.016681608764920343
s(I117
I541
tp5176
F0.081465478236784072
s(I48
I1084
tp5177
F0.0094424057031672944
s(I45
I1084
tp5178
F0.008703982423822856
s(I179
I502
tp5179
F0.18077945404262374
s(I20
I1970
tp5180
F0.0014738271216458098
s(I98
I250
tp5181
F0.21305800547487558
s(I151
I868
tp5182
F0.059084567702323752
s(I123
I277
tp5183
F0.26696313124860477
s(I160
I281
tp5184
F0.43750370775034636
s(I70
I892
tp5185
F0.019749103608577356
s(I95
I219
tp5186
F0.2556813052701809
s(I132
I1879
tp5187
F0.017077840301129677
s(I26
I510
tp5188
F0.011247070931578229
s(I51
I1953
tp5189
F0.0048942766401893307
s(I185
I1111
tp5190
F0.055467656955393817
s(I182
I1049
tp5191
F0.058856156935083427
s(I23
I31
tp5192
F0.8336370122284037
s(I104
I1025
tp5193
F0.027828000214756635
s(I157
I1033
tp5194
F0.048680235782708581
s(I101
I1223
tp5195
F0.021127213199888174
s(I32
I946
tp5196
F0.0067239725889080004
s(I182
I612
tp5197
F0.13376582814038321
s(I76
I1247
tp5198
F0.01419994188276417
s(I101
I892
tp5199
F0.032305483763816874
s(I82
I1780
tp5200
F0.0099274525560540533
s(I135
I1282
tp5201
F0.029264372820665761
s(I126
I257
tp5202
F0.32233841944801372
s(I163
I281
tp5203
F0.45541133625421887
s(I57
I1278
tp5204
F0.0095292044078514725
s(I54
I1398
tp5205
F0.0079516032396570058
s(I135
I999
tp5206
F0.041254344889849692
s(I29
I1376
tp5207
F0.0037419711902968388
s(I126
I1980
tp5208
F0.015016129009010837
s(I107
I436
tp5209
F0.098774087248541934
s(I144
I442
tp5210
F0.15531320753143976
s(I54
I733
tp5211
F0.018174106321416517
s(I169
I1561
tp5212
F0.030387992294580266
s(I10
I543
tp5213
F0.0020666825507746722
s(I144
I1573
tp5214
F0.024232758518483923
s(I88
I1639
tp5215
F0.012064658073114444
s(I141
I419
tp5216
F0.16392651742552489
s(I35
I160
tp5217
F0.082878730186817143
s(I166
I894
tp5218
F0.064969841826987937
s(I60
I1749
tp5219
F0.0068568080022092977
s(I7
I446
tp5220
F0.00030168225698221329
s(I194
I1347
tp5221
F0.045112689845045809
s(I35
I1757
tp5222
F0.0035099053678304495
s(I16
I787
tp5223
F0.0032989124317731283
s(I113
I1297
tp5224
F0.022683697926460779
s(I200
I1700
tp5225
F0.034046343735826733
s(I41
I736
tp5226
F0.012646578375241869
s(I191
I1714
tp5227
F0.031608099789959779
s(I85
I923
tp5228
F0.024426441938690605
s(I172
I1722
tp5229
F0.027244434838442282
s(I13
I1658
tp5230
F0.00085326165686605538
s(I110
I454
tp5231
F0.096843442125532656
s(I147
I1592
tp5232
F0.02451373065961315
s(I91
I1546
tp5233
F0.013576458309001662
s(I66
I1592
tp5234
F0.0086901448979474077
s(I197
I638
tp5235
F0.14219095666538134
s(I91
I407
tp5236
F0.08566411188252003
s(I128
I155
tp5237
F1.1706273869731114
s(I38
I690
tp5238
F0.012460782535287814
s(I116
I834
tp5239
F0.042954262072819202
s(I63
I837
tp5240
F0.018693753866187879
s(I197
I1491
tp5241
F0.039977980463849074
s(I178
I1821
tp5242
F0.026462131137154319
s(I72
I488
tp5243
F0.046675816573193432
s(I19
I1763
tp5244
F0.0015657706640156495
s(I116
I1317
tp5245
F0.023015470011679529
s(I153
I1877
tp5246
F0.020765245966883734
s(I97
I1963
tp5247
F0.010851911530257058
s(I150
I671
tp5248
F0.085640751535761159
s(I72
I1923
tp5249
F0.0076475265262522267
s(I175
I1080
tp5250
F0.053337330456004473
s(I69
I1477
tp5251
F0.010104976159207186
s(I150
I1082
tp5252
F0.042756619921085141
s(I44
I1497
tp5253
F0.0056600779882162921
s(I131
I1086
tp5254
F0.035238399272755641
s(I25
I551
tp5255
F0.0096807478929577875
s(I122
I741
tp5256
F0.05457217151688401
s(I50
I1458
tp5257
F0.0068535411658404771
s(I184
I1920
tp5258
F0.025766991096340411
s(I94
I647
tp5259
F0.045671238953755432
s(I25
I1468
tp5260
F0.002860856198893676
s(I22
I1844
tp5261
F0.0018277194651752239
s(I119
I240
tp5262
F0.32953541915826373
s(I156
I382
tp5263
F0.22914343121141487
s(I181
I989
tp5264
F0.063608509333128768
s(I75
I374
tp5265
F0.072772712419195557
s(I100
I131
tp5266
F0.90597260753485187
s(I137
I159
tp5267
F1.376985880799861
s(I47
I900
tp5268
F0.011643799234375283
s(I125
I560
tp5269
F0.085447850671638639
s(I187
I1493
tp5270
F0.037118192502803564
s(I134
I572
tp5271
F0.091966198023158155
s(I125
I1109
tp5272
F0.032104869344878911
s(I162
I1473
tp5273
F0.03104600082021608
s(I106
I1167
tp5274
F0.023980469968837632
s(I159
I923
tp5275
F0.058251084258859193
s(I53
I388
tp5276
F0.041880271937026869
s(I187
I894
tp5277
F0.077490384330412734
s(I81
I1175
tp5278
F0.016662071324894313
s(I168
I1510
tp5279
F0.031539569701907487
s(I78
I873
tp5280
F0.023458510895004444
s(I9
I806
tp5281
F0.00075311253332020506
s(I159
I1532
tp5282
F0.028693622262249859
s(I103
I1262
tp5283
F0.020800123886063612
s(I140
I1908
tp5284
F0.018078902434903042
s(I78
I1220
tp5285
F0.015107378125501485
s(I59
I1932
tp5286
F0.0059354238601819799
s(I140
I415
tp5287
F0.16460767342730734
s(I34
I1142
tp5288
F0.0057422256772491241
s(I31
I1506
tp5289
F0.0036434938893169142
s(I6
I1520
tp5290
F-0.0004714975931733315
s(I190
I577
tp5291
F0.1580928369799694
s(I84
I204
tp5292
F0.23256798573628076
s(I31
I583
tp5293
F0.011901581382070972
s(I12
I1421
tp5294
F0.00086557365188902921
s(I109
I911
tp5295
F0.034845677998285328
s(I146
I1947
tp5296
F0.018601897301162375
s(I40
I170
tp5297
F0.092584368318800375
s(I65
I1769
tp5298
F0.0074698419206546268
s(I196
I1217
tp5299
F0.052873311579249502
s(I143
I1018
tp5300
F0.043554945128956572
s(I37
I323
tp5301
F0.032822026986052875
s(I171
I1233
tp5302
F0.042779956853376537
s(I115
I1459
tp5303
F0.019863972116338887
s(I62
I750
tp5304
F0.021155287602468872
s(I196
I676
tp5305
F0.12841161600167869
s(I90
I1443
tp5306
F0.014630296492996166
s(I177
I1588
tp5307
F0.031618068247741118
s(I18
I624
tp5308
F0.0052935944516668242
s(I115
I524
tp5309
F0.08328827663212518
s(I152
I1538
tp5310
F0.026857266841434146
s(I96
I1604
tp5311
F0.013871201165348552
s(I149
I1478
tp5312
F0.027586803601303826
s(I177
I209
tp5313
F1.2855629645170259
s(I87
I1458
tp5314
F0.01381751580428912
s(I68
I1706
tp5315
F0.0082712856322955143
s(I149
I859
tp5316
F0.058835968499771102
s(I43
I1704
tp5317
F0.0046915960976420925
s(I121
I268
tp5318
F0.2753769652882781
s(I174
I262
tp5319
F0.6222316497574969
s(I68
I269
tp5320
F0.10340955826728082
s(I15
I774
tp5321
F0.0030336527683644124
s(I199
I1361
tp5322
F0.046084533699519939
s(I93
I974
tp5323
F0.025640350161820508
s(I24
I747
tp5324
F0.0062497165063360623
s(I21
I1645
tp5325
F0.0019697143237037895
s(I174
I1693
tp5326
F0.028316160810749762
s(I118
I1443
tp5327
F0.020853308074781651
s(I155
I1751
tp5328
F0.023169552100151321
s(I49
I104
tp5329
F0.2985021064885231
s(I130
I1759
tp5330
F0.018250477102565641
s(I74
I1549
tp5331
F0.010395799027018492
s(I49
I1557
tp5332
F0.0061601090018191494
s(I136
I1192
tp5333
F0.032643856267696815
s(I46
I687
tp5334
F0.016041473122525792
s(I180
I613
tp5335
F0.13105564739035269
s(I71
I936
tp5336
F0.018885251870153594
s(I99
I847
tp5337
F0.033743042089376882
s(I186
I1806
tp5338
F0.028395971214366392
s(I27
I1294
tp5339
F0.0036850326075151441
s(I124
I266
tp5340
F0.29250547996711923
s(I161
I1904
tp5341
F0.021799947121756123
s(I105
I1878
tp5342
F0.01270751052597663
s(I186
I421
tp5343
F0.26447130526594087
s(I80
I1888
tp5344
F0.0089324857678068827
s(I133
I762
tp5345
F0.0593690594712976
s(I105
I179
tp5346
F0.466667679884741
s(I52
I462
tp5347
F0.032042527003907882
s(I8
I620
tp5348
F0.00060759313049131482
s(I102
I672
tp5349
F0.048589839241145585
s(I33
I431
tp5350
F0.019112114828063499
s(I183
I1941
tp5351
F0.025208189814154222
s(I127
I1271
tp5352
F0.027258207340730159
s(I164
I1347
tp5353
F0.035692735522585374
s(I5
I1857
tp5354
F-0.00066234966514985328
s(I102
I1231
tp5355
F0.021220694633371458
s(I139
I1363
tp5356
F0.028020103872723065
s(I83
I1397
tp5357
F0.013740616095613703
s(I30
I300
tp5358
F0.027277217796831458
s(I164
I998
tp5359
F0.054422870501613901
s(I58
I1377
tp5360
F0.008865485425580414
s(I145
I1386
tp5361
F0.029005800021009991
s(I55
I1003
tp5362
F0.012394895396778915
s(I189
I405
tp5363
F0.29310398847666158
s(I64
I1094
tp5364
F0.013469380429232087
s(I108
I587
tp5365
F0.064103446258511027
s(I55
I1100
tp5366
F0.011015887853349152
s(I36
I1044
tp5367
F0.0068947772365138965
s(I195
I653
tp5368
F0.13466635541601671
s(I89
I146
tp5369
F0.50841905130783172
s(I142
I900
tp5370
F0.051343305503594804
s(I114
I327
tp5371
F0.17398187193982922
s(I167
I467
tp5372
F0.1816700072090334
s(I61
I844
tp5373
F0.01772446700495808
s(I86
I225
tp5374
F0.20381404779285919
s(I17
I302
tp5375
F0.012455909122192943
s(I42
I139
tp5376
F0.1372610323310077
s(I176
I1161
tp5377
F0.048502510288112248
s(I120
I1083
tp5378
F0.03136364742971879
s(I173
I1103
tp5379
F0.05091067099132033
s(I14
I493
tp5380
F0.0048559223676869715
s(I111
I1067
tp5381
F0.028785111562115964
s(I148
I1063
tp5382
F0.043014880544426246
s(I92
I1057
tp5383
F0.022654097339302355
s(I39
I618
tp5384
F0.014852478613002505
s(I173
I564
tp5385
F0.14066139453806031
s(I67
I1073
tp5386
F0.014652055951124078
s(I154
I1932
tp5387
F0.020160243012488054
s(I92
I900
tp5388
F0.028109822386941402
s(I129
I1974
tp5389
F0.015542701101998917
s(I73
I1748
tp5390
F0.0087706189976699926
s(I117
I503
tp5391
F0.090971714698398251
s(I154
I355
tp5392
F0.25569523692431462
s(I48
I1314
tp5393
F0.0074149550574859986
s(I45
I1318
tp5394
F0.0068153711616913918
s(I198
I1908
tp5395
F0.028689003488038007
s(I179
I204
tp5396
F1.4878156966104645
s(I20
I1352
tp5397
F0.0023396073260665527
s(I117
I1868
tp5398
F0.014710417652184716
s(I98
I388
tp5399
F0.10327561902805622
s(I45
I651
tp5400
F0.016721040286042252
s(I123
I571
tp5401
F0.080981749606413203
s(I160
I1583
tp5402
F0.027683710959343629
s(I70
I102
tp5403
F0.67560366896371615
s(I151
I1559
tp5404
F0.026137763166038153
s(I95
I1585
tp5405
F0.013897073671607895
s(I132
I1613
tp5406
F0.020873912642107462
s(I26
I200
tp5407
F0.039063976546227709
s(I51
I1719
tp5408
F0.0057269063569622249
s(I185
I1385
tp5409
F0.040590284877405722
s(I26
I1711
tp5410
F0.0024980919535533908
s(I23
I805
tp5411
F0.0053820417652036276
s(I104
I1399
tp5412
F0.018390995704160487
s(I157
I787
tp5413
F0.072212040062962585
s(I32
I728
tp5414
F0.009342748884917448
s(I182
I334
tp5415
F0.39872808639832441
s(I76
I965
tp5416
F0.019842486759599591
s(I163
I1682
tp5417
F0.026156472650207756
s(I101
I406
tp5418
F0.10087008292636696
s(I138
I1760
tp5419
F0.019727130137772005
s(I57
I1552
tp5420
F0.0074654158672847314
s(I188
I586
tp5421
F0.15140995187931727
s(I135
I205
tp5422
F0.60948707491943188
s(I29
I586
tp5423
F0.010849309926018074
s(I126
I1750
tp5424
F0.017636253156908085
s(I107
I666
tp5425
F0.052689602526581919
s(I54
I935
tp5426
F0.013248369509195395
s(I188
I1517
tp5427
F0.036577108120430558
s(I169
I1907
tp5428
F0.023204467222405573
s(I79
I272
tp5429
F0.12876775207046653
s(I10
I265
tp5430
F0.0058907956660931796
s(I7
I1731
tp5431
F-0.00020840320720597443
s(I144
I1803
tp5432
F0.020212630860899496
s(I88
I1917
tp5433
F0.0098831582200696964
s(I141
I717
tp5434
F0.070695722860614971
s(I79
I1909
tp5435
F0.0086705360150294911
s(I166
I1120
tp5436
F0.046977389913082597
s(I60
I1507
tp5437
F0.0082594840306814705
s(I7
I164
tp5438
F0.0040190034939530852
s(I194
I941
tp5439
F0.075831957090340033
s(I141
I1138
tp5440
F0.036566000702315755
s(I35
I1523
tp5441
F0.004177766546198388
s(I16
I633
tp5442
F0.0043584851642083566
s(I113
I571
tp5443
F0.07135928983954995
s(I41
I1498
tp5444
F0.0051828325629046925
s(I191
I1960
tp5445
F0.026353012027694141
s(I85
I693
tp5446
F0.036058682661456405
s(I16
I1508
tp5447
F0.0014468883994291177
s(I13
I1892
tp5448
F0.00071599918607234182
s(I200
I373
tp5449
F0.38564569567130896
s(I110
I216
tp5450
F0.34742549455226762
s(I147
I334
tp5451
F0.26260559628452135
s(I172
I779
tp5452
F0.084051662922495177
s(I66
I258
tp5453
F0.10534200693122589
s(I91
I253
tp5454
F0.18348187084467665
s(I128
I353
tp5455
F0.18604361768419342
s(I38
I932
tp5456
F0.008506260976191728
s(I116
I600
tp5457
F0.068940908762663358
s(I63
I115
tp5458
F0.40318622347658672
s(I197
I1229
tp5459
F0.052517078017952544
s(I178
I1031
tp5460
F0.058438841534714271
s(I116
I1075
tp5461
F0.030251699567408495
s(I153
I1071
tp5462
F0.044598773285541626
s(I97
I1213
tp5463
F0.020246104151084351
s(I150
I929
tp5464
F0.053067231387274497
s(I178
I682
tp5465
F0.10869407624182192
s(I72
I1209
tp5466
F0.013782466702899364
s(I175
I1494
tp5467
F0.033843012265234618
s(I69
I1215
tp5468
F0.012964815430965358
s(I150
I1484
tp5469
F0.027685294534426492
s(I44
I1223
tp5470
F0.0072745193608021209
s(I131
I1812
tp5471
F0.017731191094744803
s(I122
I1023
tp5472
F0.034688770063790259
s(I69
I788
tp5473
F0.022836154066106853
s(I50
I1884
tp5474
F0.0049923108334598149
s(I94
I377
tp5475
F0.10122727661597214
s(I131
I497
tp5476
F0.1103854246397114
s(I25
I1174
tp5477
F0.0037613093727455783
s(I22
I1502
tp5478
F0.0023474687998133103
s(I181
I567
tp5479
F0.15016990433733166
s(I22
I613
tp5480
F0.0071446335401087885
s(I100
I953
tp5481
F0.029124011677131557
s(I137
I1969
tp5482
F0.016864919062799407
s(I47
I146
tp5483
F0.15226746598941815
s(I56
I319
tp5484
F0.059866917145186826
s(I187
I1275
tp5485
F0.046285320796985011
s(I134
I806
tp5486
F0.055341374549755643
s(I28
I317
tp5487
F0.023082488465215042
s(I125
I1919
tp5488
F0.01547742734850378
s(I162
I1259
tp5489
F0.038532014137886698
s(I106
I1529
tp5490
F0.016785216997453167
s(I53
I670
tp5491
F0.019958224660020282
s(I187
I644
tp5492
F0.12871895718464901
s(I81
I1529
tp5493
F0.01185938605121349
s(I168
I1756
tp5494
F0.025708724435760263
s(I9
I600
tp5495
F0.0012358684682209321
s(I106
I604
tp5496
F0.059841240816366978
s(I159
I1770
tp5497
F0.023628114134846123
s(I103
I1556
tp5498
F0.015804625294636034
s(I140
I1634
tp5499
F0.022184581605005037
s(I78
I1502
tp5500
F0.01156127554556737
s(I59
I1682
tp5501
F0.0070494596764576192
s(I193
I388
tp5502
F0.33161491482782279
s(I34
I1664
tp5503
F0.0036182625473129
s(I112
I340
tp5504
F0.15819058055308219
s(I165
I726
tp5505
F0.087815162422273163
s(I59
I319
tp5506
F0.064596641328815166
s(I6
I730
tp5507
F-0.00066318718968526877
s(I190
I1403
tp5508
F0.041377715593148359
s(I84
I986
tp5509
F0.022017279931912652
s(I31
I829
tp5510
F0.0076187587735775907
s(I12
I1723
tp5511
F0.00066427810019495208
s(I165
I1355
tp5512
F0.035700505045270808
s(I109
I1401
tp5513
F0.019525887865459404
s(I146
I1669
tp5514
F0.022806307443764856
s(I40
I384
tp5515
F0.028835801314982649
s(I12
I222
tp5516
F0.010885117002614969
s(I143
I1232
tp5517
F0.033421821371314886
s(I37
I637
tp5518
F0.013342748280221153
s(I171
I967
tp5519
F0.06050516122057014
s(I62
I896
tp5520
F0.01674416314461713
s(I196
I402
tp5521
F0.31887487165306727
s(I90
I701
tp5522
F0.038413314592169623
s(I177
I1886
tp5523
F0.025053392392385878
s(I18
I1370
tp5524
F0.0019714663138032415
s(I115
I226
tp5525
F0.34686854185049953
s(I152
I1816
tp5526
F0.021506734192798277
s(I96
I1898
tp5527
F0.011178914307430352
s(I177
I507
tp5528
F0.17439509813879772
s(I87
I1880
tp5529
F0.0099845876827365752
s(I96
I245
tp5530
F0.21290148448930316
s(I43
I414
tp5531
F0.028722895934685935
s(I121
I550
tp5532
F0.083594546202422154
s(I68
I123
tp5533
F0.41095910222158499
s(I15
I540
tp5534
F0.0048311711544382829
s(I199
I1087
tp5535
F0.063638735012024994
s(I93
I728
tp5536
F0.038147431184587438
s(I24
I449
tp5537
F0.011926055820647347
s(I121
I1091
tp5538
F0.031403856406873959
s(I174
I1975
tp5539
F0.023023241723872465
s(I118
I1205
tp5540
F0.026526620131541476
s(I155
I1469
tp5541
F0.029343512250014109
s(I93
I1213
tp5542
F0.019152538064223287
s(I130
I1449
tp5543
F0.023588274556762955
s(I74
I1319
tp5544
F0.012763718030713573
s(I21
I284
tp5545
F0.018129479252796152
s(I155
I774
tp5546
F0.072623970231461707
s(I49
I1343
tp5547
F0.0074038379826055264
s(I136
I1374
tp5548
F0.026912766068919652
s(I46
I961
tp5549
F0.010421215652233978
s(I180
I371
tp5550
F0.31584792561103603
s(I71
I1174
tp5551
F0.014058890078737491
s(I99
I613
tp5552
F0.053084594715178443
s(I46
I1116
tp5553
F0.008626572597407638
s(I27
I1044
tp5554
F0.0047986202755478562
s(I186
I703
tp5555
F0.1110426975785236
s(I80
I86
tp5556
F2.0159557864759892
s(I133
I980
tp5557
F0.041501733031300031
s(I105
I421
tp5558
F0.10127087330201422
s(I158
I441
tp5559
F0.18225612793566606
s(I52
I164
tp5560
F0.14850703138829735
s(I77
I823
tp5561
F0.024949899518929435
s(I8
I258
tp5562
F0.0031697792146920287
s(I192
I1267
tp5563
F0.048477797928667757
s(I33
I177
tp5564
F0.065358007431551485
s(I183
I1251
tp5565
F0.046114336390838132
s(I164
I1145
tp5566
F0.044763416928281681
s(I5
I443
tp5567
F-0.0018052024910679089
s(I192
I606
tp5568
F0.14832099031415077
s(I139
I1145
tp5569
F0.035549379236811049
s(I83
I1035
tp5570
F0.02032182700307205
s(I30
I518
tp5571
F0.013278901954500013
s(I164
I540
tp5572
F0.13840344714072092
s(I58
I1147
tp5573
F0.011175245935387337
s(I145
I1628
tp5574
F0.023360210182802578
s(I189
I191
tp5575
F3.8729598208449199
s(I83
I932
tp5576
F0.023356506898501012
s(I64
I1708
tp5577
F0.0076549827674965388
s(I108
I433
tp5578
F0.10128122861873691
s(I145
I185
tp5579
F0.98258549544057538
s(I55
I1370
tp5580
F0.0083459171489456141
s(I36
I1282
tp5581
F0.0053450405577989621
s(I189
I1860
tp5582
F0.027883453098576719
s(I170
I284
tp5583
F0.48804125523427522
s(I11
I1296
tp5584
F0.00077245164010982751
s(I108
I1812
tp5585
F0.01379718174366254
s(I195
I867
tp5586
F0.086435293379878458
s(I89
I484
tp5587
F0.064051447305468759
s(I142
I158
tp5588
F1.6643804586511317
s(I36
I677
tp5589
F0.011911986338214062
s(I114
I625
tp5590
F0.063297535992728263
s(I167
I1785
tp5591
F0.024948922569874025
s(I61
I86
tp5592
F0.73640787208914515
s(I142
I1781
tp5593
F0.020167038630919371
s(I86
I1547
tp5594
F0.012614501871762237
s(I42
I1637
tp5595
F0.0047875853526809604
s(I176
I1471
tp5596
F0.034844775675838283
s(I120
I1361
tp5597
F0.023047365487834738
s(I17
I1661
tp5598
F0.0014177647684203937
s(I14
I711
tp5599
F0.0030066598714628828
s(I111
I1345
tp5600
F0.02110823790211416
s(I148
I829
tp5601
F0.061348971097662651
s(I39
I784
tp5602
F0.010941895765498864
s(I120
I748
tp5603
F0.052580332463998111
s(I173
I286
tp5604
F0.49962634484847301
s(I67
I807
tp5605
F0.021276413769423783
s(I154
I1766
tp5606
F0.022710950761094098
s(I92
I658
tp5607
F0.043270502121174274
s(I129
I1688
tp5608
F0.019071180556385708
s(I73
I1998
tp5609
F0.0074172261634657989
s(I117
I193
tp5610
F0.50208917283296839
s(I48
I1992
tp5611
F0.0044349689746637777
s(I198
I1630
tp5612
F0.035579696214210692
s(I179
I546
tp5613
F0.15693655763339923
s(I73
I107
tp5614
F0.66553791591173272
s(I20
I614
tp5615
F0.0062666155417374246
s(I117
I1574
tp5616
F0.018389078473343878
s(I98
I686
tp5617
F0.044598768928299858
s(I45
I1013
tp5618
F0.0094803236207932524
s(I179
I1471
tp5619
F0.035666007657489195
s(I123
I1217
tp5620
F0.027681583414883668
s(I160
I1845
tp5621
F0.022544029163282926
s(I70
I328
tp5622
F0.079856632455915302
s(I151
I1853
tp5623
F0.020757304687838624
s(I95
I1839
tp5624
F0.011483958070352417
s(I132
I1339
tp5625
F0.02676623160797632
s(I70
I1847
tp5626
F0.0077646878499544377
s(I51
I1421
tp5627
F0.0072535133510664282
s(I185
I899
tp5628
F0.075623950937455692
s(I132
I926
tp5629
F0.044463240933444476
s(I26
I1465
tp5630
F0.0030171329325642754
s(I23
I563
tp5631
F0.008442031422329032
s(I104
I621
tp5632
F0.055926308091920493
s(I157
I509
tp5633
F0.14194326325637344
s(I32
I1518
tp5634
F0.0037538501504582058
s(I76
I755
tp5635
F0.027531480159727211
s(I23
I1492
tp5636
F0.0025130167909683545
s(I101
I128
tp5637
F1.0037750602707196
s(I138
I410
tp5638
F0.1639835041092744
s(I163
I805
tp5639
F0.073825950137916749
s(I57
I298
tp5640
F0.067862595907447018
s(I82
I303
tp5641
F0.11506429356842776
s(I135
I315
tp5642
F0.25006902320231911
s(I29
I852
tp5643
F0.0067646130032327917
s(I126
I1480
tp5644
F0.021997523933861871
s(I107
I896
tp5645
F0.034753860932315007
s(I54
I137
tp5646
F0.21513640046972418
s(I188
I1275
tp5647
F0.046635548221734935
s(I169
I1125
tp5648
F0.047881320830102922
s(I10
I35
tp5649
F0.12294700971548787
s(I107
I1517
tp5650
F0.017168052031602443
s(I144
I1137
tp5651
F0.03769332454013203
s(I88
I1107
tp5652
F0.020088138003301448
s(I141
I1015
tp5653
F0.042879553356283781
s(I169
I706
tp5654
F0.095058305162249099
s(I79
I1091
tp5655
F0.017768077226152396
s(I166
I1418
tp5656
F0.033815677075859002
s(I60
I1161
tp5657
F0.011489914060243463
s(I7
I914
tp5658
F-0.00016353432221730504
s(I141
I1436
tp5659
F0.026623026543158703
s(I35
I1257
tp5660
F0.0052880105726711129
s(I113
I813
tp5661
F0.042912092881524561
s(I60
I812
tp5662
F0.018245944759259121
s(I41
I1228
tp5663
F0.0066271628746280599
s(I191
I198
tp5664
F2.6727790794919475
s(I85
I335
tp5665
F0.10401004330326215
s(I16
I1226
tp5666
F0.0018790683919640198
s(I13
I1422
tp5667
F0.0010460381198537103
s(I200
I619
tp5668
F0.15319461284149949
s(I172
I753
tp5669
F0.088489702562818545
s(I66
I108
tp5670
F0.51130125526615766
s(I13
I563
tp5671
F0.0035728412747128274
s(I91
I963
tp5672
F0.025285375941834744
s(I128
I1655
tp5673
F0.019373876547989742
s(I38
I206
tp5674
F0.064347812407641203
s(I63
I361
tp5675
F0.059356520144180504
s(I197
I1959
tp5676
F0.027494285470480429
s(I178
I1329
tp5677
F0.040743592543694682
s(I19
I271
tp5678
F0.016810564784110433
s(I116
I1801
tp5679
F0.01525285485213603
s(I153
I1281
tp5680
F0.034761188650671362
s(I97
I1479
tp5681
F0.015615432570713413
s(I178
I852
tp5682
F0.077350807782472372
s(I72
I1455
tp5683
F0.010871584502621968
s(I175
I1772
tp5684
F0.026831187762021314
s(I97
I620
tp5685
F0.050728688818226272
s(I150
I1750
tp5686
F0.022196611452253257
s(I44
I941
tp5687
F0.010115720372904313
s(I131
I1546
tp5688
F0.021860214967155664
s(I69
I526
tp5689
F0.039579233191077937
s(I50
I1606
tp5690
F0.0060784741737711845
s(I184
I428
tp5691
F0.25149667438006229
s(I131
I231
tp5692
F0.43373543313175467
s(I25
I1640
tp5693
F0.002499810973869919
s(I122
I1708
tp5694
F0.017453311245148411
s(I119
I1700
tp5695
F0.016998466429198458
s(I156
I850
tp5696
F0.063870846221873348
s(I50
I493
tp5697
F0.027811822598164455
s(I94
I1742
tp5698
F0.012142299653610611
s(I181
I1281
tp5699
F0.043914562031369161
s(I75
I770
tp5700
F0.02633612756828984
s(I22
I783
tp5701
F0.0052518903023787995
s(I156
I1333
tp5702
F0.03380099432711333
s(I100
I1367
tp5703
F0.018007102549152512
s(I137
I1707
tp5704
F0.020343428014123241
s(I47
I424
tp5705
F0.031381239750601995
s(I47
I1997
tp5706
F0.0043089528946723236
s(I134
I1032
tp5707
F0.039020395949051538
s(I28
I523
tp5708
F0.011992274017275133
s(I125
I1545
tp5709
F0.020560977323463243
s(I162
I1013
tp5710
F0.052342844369871876
s(I53
I1000
tp5711
F0.011866205340970637
s(I187
I426
tp5712
F0.26133507410824186
s(I81
I739
tp5713
F0.030902893189526815
s(I168
I1970
tp5714
F0.022046980725923336
s(I9
I1394
tp5715
F0.00027681578450361037
s(I106
I182
tp5716
F0.45943324591160084
s(I159
I1984
tp5717
F0.020304379774275259
s(I103
I1794
tp5718
F0.013148075112784454
s(I168
I301
tp5719
F0.41929507178062486
s(I78
I1840
tp5720
F0.0089373979418683001
s(I193
I878
tp5721
F0.083490043117250501
s(I103
I167
tp5722
F0.52214619233328918
s(I140
I947
tp5723
F0.046807537972600226
s(I34
I426
tp5724
F0.020189573398650781
s(I112
I634
tp5725
F0.060416007297806953
s(I59
I69
tp5726
F1.3350250116949374
s(I6
I972
tp5727
F-0.0005965613736237487
s(I193
I1227
tp5728
F0.051118837732819632
s(I190
I1133
tp5729
F0.056034369877282844
s(I84
I752
tp5730
F0.031711544161073524
s(I31
I43
tp5731
F0.76944324487369242
s(I12
I1953
tp5732
F0.00055884798257647896
s(I165
I1125
tp5733
F0.04628530397604938
s(I109
I1123
tp5734
F0.026212060181095974
s(I146
I1519
tp5735
F0.025869152803706538
s(I84
I1163
tp5736
F0.017709098378827941
s(I65
I1221
tp5737
F0.011933635249150155
s(I12
I452
tp5738
F0.0041153281423851806
s(I146
I850
tp5739
F0.058006892569444732
s(I40
I1233
tp5740
F0.0063940572507683755
s(I143
I1326
tp5741
F0.030227355734007672
s(I37
I791
tp5742
F0.0101172406929374
s(I171
I301
tp5743
F0.4353846295092681
s(I62
I1210
tp5744
F0.011365248447416224
s(I90
I919
tp5745
F0.026529247837566824
s(I37
I1164
tp5746
F0.00623207434627492
s(I18
I1092
tp5747
F0.0026156389318653895
s(I115
I504
tp5748
F0.088345375727564263
s(I177
I749
tp5749
F0.09320009126761121
s(I87
I102
tp5750
F1.3218485797965644
s(I96
I411
tp5751
F0.091553082837772012
s(I149
I399
tp5752
F0.19572677663927579
s(I43
I132
tp5753
F0.155286108453764
s(I121
I824
tp5754
F0.046364710053988463
s(I68
I849
tp5755
F0.020288669729001806
s(I15
I362
tp5756
F0.0081463491698560171
s(I199
I1829
tp5757
F0.030594063071807783
s(I24
I215
tp5758
F0.03163642484856817
s(I121
I1365
tp5759
F0.023212790723171908
s(I174
I1225
tp5760
F0.044240522811237457
s(I118
I1951
tp5761
F0.014060347722915565
s(I155
I1155
tp5762
F0.040855690910311562
s(I199
I398
tp5763
F0.33500870426603901
s(I93
I1927
tp5764
F0.010531080246525605
s(I130
I1203
tp5765
F0.030311313268917828
s(I74
I1105
tp5766
F0.01604508798353128
s(I21
I566
tp5767
F0.0074256228817068583
s(I155
I748
tp5768
F0.076411969970404919
s(I49
I1057
tp5769
F0.010006421670286092
s(I136
I1652
tp5770
F0.021039340255337002
s(I74
I1012
tp5771
F0.017997309231917342
s(I71
I1660
tp5772
F0.0090384139697230886
s(I99
I411
tp5773
F0.095974668216846956
s(I136
I239
tp5774
F0.43691517022127335
s(I46
I1398
tp5775
F0.0065095979417004466
s(I27
I1786
tp5776
F0.0024890603975219116
s(I180
I1964
tp5777
F0.024269906608494596
s(I124
I1854
tp5778
F0.016018308278012171
s(I161
I300
tp5779
F0.38634722677087235
s(I99
I1844
tp5780
F0.012063614003223862
s(I186
I841
tp5781
F0.084264234220245968
s(I80
I316
tp5782
F0.10364901150920122
s(I133
I206
tp5783
F0.58105345522520657
s(I27
I327
tp5784
F0.021094790895723723
s(I105
I671
tp5785
F0.050743142728754353
s(I158
I1683
tp5786
F0.025064353892006723
s(I52
I946
tp5787
F0.012433322746845804
s(I133
I1699
tp5788
F0.019684763432860589
s(I77
I545
tp5789
F0.043909557106755211
s(I8
I56
tp5790
F0.038001893327874542
s(I192
I1497
tp5791
F0.03835869684913594
s(I33
I1627
tp5792
F0.0035839148593056632
s(I183
I1481
tp5793
F0.036428817372313856
s(I127
I1691
tp5794
F0.018639819016510253
s(I8
I1619
tp5795
F6.7896415544295329e-06
s(I5
I661
tp5796
F-0.001414884563491184
s(I192
I932
tp5797
F0.075746923460090834
s(I102
I1691
tp5798
F0.014011597458611349
s(I139
I879
tp5799
F0.051509012745634582
s(I30
I888
tp5800
F0.0067063757569013659
s(I127
I316
tp5801
F0.22268849331220719
s(I164
I266
tp5802
F0.52171036416247396
s(I58
I789
tp5803
F0.018122681424614224
s(I145
I1862
tp5804
F0.019549599918982377
s(I83
I698
tp5805
F0.034550369066119524
s(I64
I1970
tp5806
F0.0064082461296847675
s(I108
I159
tp5807
F0.65815819071662496
s(I145
I419
tp5808
F0.17182470688389026
s(I55
I1952
tp5809
F0.0053739794484867973
s(I189
I1646
tp5810
F0.032930235879435943
s(I170
I1014
tp5811
F0.056013423615441038
s(I11
I518
tp5812
F0.0028292662146650808
s(I108
I1538
tp5813
F0.017068599735634293
s(I195
I1113
tp5814
F0.059695605004222628
s(I89
I766
tp5815
F0.033467888847473801
s(I36
I979
tp5816
F0.0074709758371495055
s(I170
I1133
tp5817
F0.04780087774923867
s(I114
I1179
tp5818
F0.026077957712066193
s(I61
I352
tp5819
F0.058756397567687531
s(I142
I1999
tp5820
F0.017327808598051518
s(I86
I1821
tp5821
F0.010245246268028868
s(I61
I1797
tp5822
F0.0067674528657541977
s(I42
I1375
tp5823
F0.0059351611426293402
s(I176
I677
tp5824
F0.10802592701988413
s(I17
I1383
tp5825
F0.0017823553706408299
s(I14
I985
tp5826
F0.001966882116471854
s(I111
I607
tp5827
F0.063534099374412373
s(I148
I459
tp5828
F0.15267604975643512
s(I39
I1086
tp5829
F0.0072558472944991665
s(I67
I541
tp5830
F0.03654280996775866
s(I14
I1076
tp5831
F0.001753585338435185
s(I92
I120
tp5832
F0.91783800198437437
s(I129
I482
tp5833
F0.11306498025594104
s(I154
I855
tp5834
F0.062145367715102685
s(I48
I254
tp5835
F0.066666977741652006
s(I198
I1344
tp5836
F0.04657762400450189
s(I73
I285
tp5837
F0.1055515353294197
s(I20
I892
tp5838
F0.0039189781172551084
s(I117
I1328
tp5839
F0.023023640972043433
s(I98
I952
tp5840
F0.028377740954359482
s(I45
I223
tp5841
F0.073452028453582771
s(I179
I1173
tp5842
F0.048960545361941665
s(I123
I1495
tp5843
F0.021022366865373086
s(I160
I1115
tp5844
F0.044880702233279668
s(I98
I1503
tp5845
F0.015497445462757381
s(I151
I1099
tp5846
F0.042223963864031308
s(I95
I1029
tp5847
F0.024508736875946489
s(I132
I1041
tp5848
F0.037756092384675671
s(I160
I742
tp5849
F0.081107192731629502
s(I70
I1049
tp5850
F0.015970894970454792
s(I51
I1251
tp5851
F0.0085084209140222963
s(I132
I628
tp5852
F0.078055668077327126
s(I26
I1171
tp5853
F0.0039690591212516975
s(I104
I835
tp5854
F0.036831287024923866
s(I157
I199
tp5855
F1.0032955645661303
s(I51
I892
tp5856
F0.013077694909349078
s(I32
I1268
tp5857
F0.0046790984606401151
s(I182
I1850
tp5858
F0.026692095083058354
s(I76
I281
tp5859
F0.11495395892979339
s(I23
I1250
tp5860
F0.0031213100285783606
s(I157
I1836
tp5861
F0.022127009590073802
s(I101
I1978
tp5862
F0.011314936929111737
s(I138
I180
tp5863
F0.91783800198437437
s(I76
I1980
tp5864
F0.0078891897203365001
s(I163
I731
tp5865
F0.085313406946104051
s(I57
I60
tp5866
F2.3359196395055033
s(I82
I537
tp5867
F0.049006157101459405
s(I135
I1569
tp5868
F0.022309559863939617
s(I29
I62
tp5869
F0.29439092594791078
s(I126
I1250
tp5870
F0.02758238485807591
s(I54
I403
tp5871
F0.040768971696085322
s(I188
I1921
tp5872
F0.026504857992468531
s(I169
I1375
tp5873
F0.036161841317293823
s(I10
I1757
tp5874
F0.00033942392823860696
s(I107
I1747
tp5875
F0.014290789226406196
s(I144
I1383
tp5876
F0.028819441352663813
s(I88
I1321
tp5877
F0.015935406470320827
s(I169
I820
tp5878
F0.075795708411021734
s(I79
I1369
tp5879
F0.013234378488686123
s(I166
I1724
tp5880
F0.025931356066973939
s(I7
I760
tp5881
F-0.00010764764482976843
s(I194
I385
tp5882
F0.34019030556883106
s(I88
I644
tp5883
F0.041900876171429291
s(I141
I1670
tp5884
F0.021756251091495149
s(I35
I927
tp5885
F0.0077206866237788611
s(I113
I215
tp5886
F0.37020088040900062
s(I60
I570
tp5887
F0.029248884139075775
s(I41
I1574
tp5888
F0.0048769459366359387
s(I194
I1636
tp5889
F0.034418829630596032
s(I191
I508
tp5890
F0.19805262969980494
s(I85
I89
tp5891
F2.4391582361845527
s(I16
I1584
tp5892
F0.0013599538211058067
s(I113
I1660
tp5893
F0.016390358906330053
s(I200
I897
tp5894
F0.085303686281333835
s(I110
I1668
tp5895
F0.015727646037732825
s(I147
I890
tp5896
F0.054822955487631886
s(I41
I387
tp5897
F0.029505275201360225
s(I85
I1790
tp5898
F0.010316661477823948
s(I172
I1503
tp5899
F0.032778670324363997
s(I66
I886
tp5900
F0.018440787354703857
s(I13
I861
tp5901
F0.0020334146326473849
s(I147
I1303
tp5902
F0.032144763951455886
s(I91
I1321
tp5903
F0.016646637360379343
s(I128
I1885
tp5904
F0.016337749097103647
s(I38
I496
tp5905
F0.019132103347575962
s(I63
I1927
tp5906
F0.0064586891143014165
s(I197
I1681
tp5907
F0.033865612583428524
s(I38
I1951
tp5908
F0.0034188933795138003
s(I19
I549
tp5909
F0.0067274829914195314
s(I116
I1639
tp5910
F0.017244733285151678
s(I153
I539
tp5911
F0.12412493653448031
s(I72
I709
tp5912
F0.027860653112713563
s(I97
I886
tp5913
F0.030854190523870763
s(I44
I667
tp5914
F0.015733226963879472
s(I122
I291
tp5915
F0.24024982702399875
s(I175
I287
tp5916
F0.50873464279476888
s(I69
I248
tp5917
F0.12022346946763754
s(I184
I834
tp5918
F0.083952557315268392
s(I131
I989
tp5919
F0.040117618582007755
s(I25
I322
tp5920
F0.019424838151175936
s(I122
I1990
tp5921
F0.014308488266644661
s(I119
I1458
tp5922
F0.020800868668909924
s(I50
I151
tp5923
F0.15956371770525987
s(I184
I1245
tp5924
F0.046787798600457751
s(I94
I1440
tp5925
F0.015520537600708031
s(I181
I1051
tp5926
F0.058227887711912618
s(I75
I552
tp5927
F0.041568168157260894
s(I156
I1027
tp5928
F0.048641217630767231
s(I100
I1101
tp5929
F0.023978817751769823
s(I137
I1501
tp5930
F0.024136389283717512
s(I75
I1109
tp5931
F0.016251310963740991
s(I56
I1259
tp5932
F0.0094964907150664971
s(I137
I890
tp5933
F0.049569419578492223
s(I47
I1243
tp5934
F0.0077416417587837603
s(I134
I1522
tp5935
F0.023002632904885845
s(I28
I785
tp5936
F0.0071666955519374877
s(I125
I275
tp5937
F0.27887934625475702
s(I162
I287
tp5938
F0.42943717198049713
s(I53
I1218
tp5939
F0.0092367491351206584
s(I81
I981
tp5940
F0.021122109081178189
s(I28
I1268
tp5941
F0.0039565135292563775
s(I9
I1124
tp5942
F0.00041710541201362994
s(I106
I416
tp5943
F0.10469737066010801
s(I159
I190
tp5944
F1.2287083996186294
s(I168
I515
tp5945
F0.15564688050882206
s(I103
I461
tp5946
F0.085571371763383225
s(I140
I601
tp5947
F0.091175249780285891
s(I34
I180
tp5948
F0.066621073034448322
s(I112
I864
tp5949
F0.038930451456950947
s(I59
I875
tp5950
F0.016188756278952863
s(I6
I182
tp5951
F0.00061363178692814809
s(I193
I1501
tp5952
F0.038493488704805907
s(I190
I1799
tp5953
F0.029381376730890554
s(I31
I257
tp5954
F0.035231444980956157
s(I112
I1291
tp5955
F0.022555657815761118
s(I165
I1823
tp5956
F0.023867240665481446
s(I109
I1869
tp5957
F0.013415769476009372
s(I146
I1241
tp5958
F0.034046337816832542
s(I190
I418
tp5959
F0.27887934625475702
s(I84
I1953
tp5960
F0.0091023290361507605
s(I65
I1455
tp5961
F0.0095488671192359934
s(I12
I754
tp5962
F0.0020534976914009361
s(I146
I700
tp5963
F0.077157889649711459
s(I40
I1479
tp5964
F0.0051067924935712505
s(I143
I1540
tp5965
F0.02469896705661697
s(I65
I564
tp5966
F0.033097171978503162
s(I62
I1452
tp5967
F0.0090193916192695834
s(I90
I97
tp5968
F1.9837674387937116
s(I143
I153
tp5969
F2.0782815335018339
s(I37
I1446
tp5970
F0.0047683098089128934
s(I18
I1710
tp5971
F0.0014973743382343683
s(I115
I1742
tp5972
F0.015748997935231802
s(I152
I324
tp5973
F0.29606539069072968
s(I90
I1732
tp5974
F0.011570454137647001
s(I177
I791
tp5975
F0.085768680067395228
s(I87
I268
tp5976
F0.15439365911820263
s(I18
I277
tp5977
F0.015141905636723171
s(I96
I673
tp5978
F0.044505506746184961
s(I149
I1689
tp5979
F0.023063878942489856
s(I43
I1002
tp5980
F0.0090753099890427211
s(I68
I591
tp5981
F0.033022795589985762
s(I15
I64
tp5982
F0.091656308889591143
s(I199
I1555
tp5983
F0.038241558062277352
s(I24
I1581
tp5984
F0.0024776572085910631
s(I121
I1647
tp5985
F0.018108506988272568
s(I174
I1507
tp5986
F0.033181050844322948
s(I118
I1761
tp5987
F0.016057254739343069
s(I15
I1573
tp5988
F0.0012235289931769049
s(I93
I1681
tp5989
F0.012536776408387252
s(I130
I925
tp5990
F0.04358502110344286
s(I21
I832
tp5991
F0.0045719865357860181
s(I118
I332
tp5992
F0.1797846331833465
s(I155
I498
tp5993
F0.14405356693281726
s(I49
I843
tp5994
F0.013358061131860647
s(I136
I1898
tp5995
F0.017525538578676267
s(I74
I750
tp5996
F0.026797569734485136
s(I71
I1898
tp5997
F0.0076389190964525665
s(I99
I177
tp5998
F0.42117669252491108
s(I136
I389
tp5999
F0.17482027960876398
s(I46
I1928
tp6000
F0.0043812737900966771
s(I180
I1722
tp6001
F0.028972699084228264
s(I124
I1604
tp6002
F0.01936242774936766
s(I161
I566
tp6003
F0.12453968153055604
s(I71
I207
tp6004
F0.16926334122091538
s(I99
I1578
tp6005
F0.0147420080567458
s(I186
I1123
tp6006
F0.055042235590103232
s(I80
I546
tp6007
F0.046220000218532453
s(I27
I45
tp6008
F0.49060799925561338
s(I161
I1107
tp6009
F0.04573876666281522
s(I105
I1137
tp6010
F0.024517867121248243
s(I158
I1925
tp6011
F0.020955962029798721
s(I52
I648
tp6012
F0.020339749914502568
s(I133
I1949
tp6013
F0.016443046630680139
s(I77
I1227
tp6014
F0.014747178283978906
s(I52
I1251
tp6015
F0.0087188467110186178
s(I33
I1389
tp6016
F0.0043474200800320472
s(I183
I727
tp6017
F0.10273132229798287
s(I8
I1353
tp6018
F5.3631530125473754e-05
s(I5
I911
tp6019
F-0.0011353973700690895
s(I102
I397
tp6020
F0.10605735622263121
s(I139
I405
tp6021
F0.16944191626841393
s(I30
I1106
tp6022
F0.0051069141884949572
s(I58
I559
tp6023
F0.028682672063611834
s(I5
I1124
tp6024
F-0.00097445092974089232
s(I145
I661
tp6025
F0.083230428326868028
s(I55
I142
tp6026
F0.20860440766380078
s(I189
I1400
tp6027
F0.041196709668397481
s(I64
I355
tp6028
F0.062228205916198959
s(I11
I812
tp6029
F0.0015034721702246756
s(I108
I1384
tp6030
F0.019603022855660273
s(I195
I1359
tp6031
F0.044876318691100495
s(I89
I976
tp6032
F0.024106686032590755
s(I36
I201
tp6033
F0.061636928925081838
s(I170
I1351
tp6034
F0.037357064178130936
s(I114
I1413
tp6035
F0.020484809946034778
s(I167
I1165
tp6036
F0.044814560543107521
s(I89
I1453
tp6037
F0.01429222037772008
s(I142
I1185
tp6038
F0.03491887046260108
s(I86
I1063
tp6039
F0.020559961029974396
s(I167
I566
tp6040
F0.13207546854469082
s(I61
I1071
tp6041
F0.013013521052616725
s(I42
I1097
tp6042
F0.0078623478271225462
s(I17
I1097
tp6043
F0.0023833141903570388
s(I111
I885
tp6044
F0.03718900778467045
s(I148
I225
tp6045
F0.60777661569932773
s(I42
I940
tp6046
F0.0095493738372746887
s(I39
I1316
tp6047
F0.0057156290688149501
s(I120
I280
tp6048
F0.25006902320231911
s(I173
I1906
tp6049
F0.023957449495818673
s(I67
I499
tp6050
F0.040885216868195982
s(I14
I1294
tp6051
F0.0013802053451941665
s(I148
I1796
tp6052
F0.021066745553276801
s(I92
I1862
tp6053
F0.010850540572533327
s(I129
I244
tp6054
F0.37466977042197186
s(I67
I1900
tp6055
F0.0070960922262347619
s(I154
I673
tp6056
F0.088729370840276822
s(I48
I484
tp6057
F0.026983277847191421
s(I198
I938
tp6058
F0.078554553117984968
s(I73
I567
tp6059
F0.038562892498278843
s(I117
I1034
tp6060
F0.032275860119655241
s(I45
I457
tp6061
F0.02672479294930161
s(I123
I1789
tp6062
F0.016604498693405134
s(I160
I1377
tp6063
F0.03347051300867758
s(I98
I1769
tp6064
F0.012558372365888124
s(I151
I1361
tp6065
F0.031419475154996317
s(I95
I1395
tp6066
F0.016399183538040329
s(I160
I780
tp6067
F0.075264940343454115
s(I70
I1283
tp6068
F0.012315095649727169
s(I185
I431
tp6069
F0.25077718459542736
s(I95
I724
tp6070
F0.039594674063925986
s(I132
I354
tp6071
F0.19522548313193516
s(I26
I1005
tp6072
F0.0047924508845091432
s(I104
I185
tp6073
F0.42572577912537835
s(I51
I594
tp6074
F0.02224627160735736
s(I32
I1562
tp6075
F0.0036253593775878255
s(I185
I1604
tp6076
F0.033132004438016359
s(I182
I1548
tp6077
F0.034016126193253782
s(I23
I1544
tp6078
F0.0024100651165425099
s(I104
I1556
tp6079
F0.016004490374519929
s(I157
I1590
tp6080
F0.026825201602088684
s(I101
I1748
tp6081
F0.013256199843558811
s(I138
I942
tp6082
F0.046209606638225549
s(I32
I421
tp6083
F0.018927574050376317
s(I76
I1706
tp6084
F0.0095151449807651459
s(I163
I1521
tp6085
F0.029969602363280456
s(I57
I854
tp6086
F0.015975395070861854
s(I138
I1477
tp6087
F0.024904335195976714
s(I82
I771
tp6088
F0.029661769276404286
s(I135
I1807
tp6089
F0.018511480832001586
s(I29
I264
tp6090
F0.030984059323599055
s(I126
I788
tp6091
F0.0523322927459694
s(I54
I1893
tp6092
F0.005456274954393203
s(I188
I1711
tp6093
F0.031006596516259588
s(I29
I1901
tp6094
F0.0025266032222355777
s(I10
I1527
tp6095
F0.0004258893266792025
s(I107
I1977
tp6096
F0.012188831825696203
s(I144
I589
tp6097
F0.098196627751161253
s(I79
I567
tp6098
F0.043058751644623229
s(I166
I1958
tp6099
F0.021875850697006188
s(I7
I1510
tp6100
F-0.0002107506366479691
s(I88
I922
tp6101
F0.025626682628975009
s(I141
I1968
tp6102
F0.017522970833634549
s(I35
I693
tp6103
F0.011151819884117649
s(I113
I505
tp6104
F0.085765773894974001
s(I166
I333
tp6105
F0.33302829421796987
s(I60
I192
tp6106
F0.14500611408037237
s(I194
I1870
tp6107
F0.028677671536748276
s(I191
I746
tp6108
F0.10548206850556283
s(I16
I294
tp6109
F0.011814576059016854
s(I113
I1894
tp6110
F0.013814938148706289
s(I200
I1207
tp6111
F0.055076800461153368
s(I110
I1438
tp6112
F0.019095274800569342
s(I41
I245
tp6113
F0.055866160575588235
s(I191
I1167
tp6114
F0.054108761894786868
s(I85
I1416
tp6115
F0.013924388930382274
s(I172
I1221
tp6116
F0.043727837782677706
s(I66
I576
tp6117
F0.032835777818263308
s(I13
I71
tp6118
F0.062636169984348816
s(I147
I1069
tp6119
F0.042273078233239968
s(I91
I1087
tp6120
F0.021512269993132872
s(I128
I1059
tp6121
F0.03533612222771907
s(I66
I1063
tp6122
F0.014544863205460527
s(I63
I1213
tp6123
F0.011563123333630148
s(I197
I395
tp6124
F0.33333852768829697
s(I128
I654
tp6125
F0.070199958884697003
s(I38
I1153
tp6126
F0.0065192909920761882
s(I19
I827
tp6127
F0.0040080669388391716
s(I116
I381
tp6128
F0.13896587235092858
s(I153
I237
tp6129
F0.58092131914931222
s(I178
I360
tp6130
F0.32772645799344452
s(I72
I1019
tp6131
F0.017207371971690553
s(I19
I1236
tp6132
F0.0024280788111851726
s(I97
I408
tp6133
F0.09406578578731363
s(I44
I385
tp6134
F0.03271886327919362
s(I175
I565
tp6135
F0.14291178239885152
s(I131
I563
tp6136
F0.09101809811888957
s(I25
I84
tp6137
F0.13393291050460066
s(I122
I1232
tp6138
F0.02692922955541991
s(I119
I1176
tp6139
F0.027726850976894538
s(I50
I897
tp6140
F0.012657987090074036
s(I184
I1523
tp6141
F0.035314124566275744
s(I94
I1178
tp6142
F0.020189034127559589
s(I181
I1909
tp6143
F0.025399540140694291
s(I22
I315
tp6144
F0.016842645841382387
s(I119
I765
tp6145
F0.050315100784233999
s(I156
I1897
tp6146
F0.021009110991746884
s(I100
I1915
tp6147
F0.011643390618071674
s(I137
I1271
tp6148
F0.030206753777848875
s(I181
I458
tp6149
F0.21613755377263269
s(I75
I1915
tp6150
F0.0080907919686441891
s(I56
I1409
tp6151
F0.0082413070332975121
s(I137
I620
tp6152
F0.084150535211986843
s(I47
I1521
tp6153
F0.0060219887948083951
s(I134
I1764
tp6154
F0.018920964800667052
s(I56
I540
tp6155
F0.028662813753192729
s(I53
I1500
tp6156
F0.0071135150447016529
s(I187
I1990
tp6157
F0.025096534536218389
s(I28
I1474
tp6158
F0.0032915045195452356
s(I9
I1694
tp6159
F0.00018574516932972983
s(I162
I1996
tp6160
F0.020647122416856584
s(I106
I1690
tp6161
F0.014737211906338197
s(I159
I404
tp6162
F0.21456155188804066
s(I81
I1700
tp6163
F0.010361074924280849
s(I168
I1017
tp6164
F0.054834028112499239
s(I78
I284
tp6165
F0.11777951619456667
s(I9
I315
tp6166
F0.0034443455473815777
s(I103
I763
tp6167
F0.041193908800432937
s(I140
I1351
tp6168
F0.028634073936508266
s(I34
I990
tp6169
F0.006856971448434418
s(I59
I625
tp6170
F0.025250776402122845
s(I6
I408
tp6171
F-0.00065054441116871038
s(I193
I1703
tp6172
F0.032344822756696083
s(I190
I1593
tp6173
F0.034694649490485938
s(I112
I1585
tp6174
F0.017208929815737121
s(I165
I1545
tp6175
F0.029828929163042105
s(I109
I1591
tp6176
F0.016527990621371103
s(I6
I1543
tp6177
F-0.00046729675068561476
s(I84
I1727
tp6178
F0.010635942779731001
s(I12
I920
tp6179
F0.0015667650824261205
s(I109
I412
tp6180
F0.11103130822766144
s(I146
I422
tp6181
F0.17174879960139672
s(I40
I701
tp6182
F0.013042699948174552
s(I143
I1810
tp6183
F0.0199253115866007
s(I65
I798
tp6184
F0.020745229658235744
s(I62
I1862
tp6185
F0.0066072550874445198
s(I196
I1756
tp6186
F0.031678645692588797
s(I90
I379
tp6187
F0.093897147070082065
s(I143
I503
tp6188
F0.12442912342176983
s(I37
I1872
tp6189
F0.0034792796238122662
s(I171
I1762
tp6190
F0.026207449538671577
s(I115
I1956
tp6191
F0.013556207910166752
s(I152
I602
tp6192
F0.10322122889014457
s(I62
I253
tp6193
F0.098554512057810906
s(I177
I1081
tp6194
F0.054141868318886489
s(I87
I538
tp6195
F0.053183139276052574
s(I18
I127
tp6196
F0.043881220031356076
s(I152
I1077
tp6197
F0.043843329996326598
s(I96
I951
tp6198
F0.02763651511140254
s(I149
I1971
tp6199
F0.018800669440394727
s(I43
I720
tp6200
F0.01383206000336459
s(I68
I1189
tp6201
F0.013082540008574804
s(I43
I1213
tp6202
F0.00714131526681204
s(I24
I1283
tp6203
F0.003197998988013867
s(I121
I1793
tp6204
F0.016206303661926574
s(I174
I757
tp6205
F0.089337151572786239
s(I15
I1331
tp6206
F0.0015142620044694256
s(I199
I866
tp6207
F0.089300133054357786
s(I93
I507
tp6208
F0.063821289485034238
s(I130
I359
tp6209
F0.1856132437235152
s(I21
I1114
tp6210
F0.003181088713718516
s(I155
I216
tp6211
F0.75978903150494981
s(I49
I637
tp6212
F0.019235879955700134
s(I136
I699
tp6213
F0.069589062093398296
s(I46
I162
tp6214
F0.1241889282312716
s(I180
I1424
tp6215
F0.037592468547089447
s(I124
I1362
tp6216
F0.024055117107968257
s(I71
I437
tp6217
F0.053542388212934305
s(I99
I1344
tp6218
F0.018171180244361602
s(I186
I1405
tp6219
F0.040086938498055169
s(I80
I776
tp6220
F0.028434341209895925
s(I27
I819
tp6221
F0.0064873038723227616
s(I161
I1381
tp6222
F0.033623815784597673
s(I105
I1387
tp6223
F0.018835588744517788
s(I158
I1279
tp6224
F0.036416125563690838
s(I80
I1395
tp6225
F0.013128663952190558
s(I133
I1271
tp6226
F0.029014981524071084
s(I158
I602
tp6227
F0.10964883236055836
s(I33
I1143
tp6228
F0.0055260130466247819
s(I8
I1151
tp6229
F0.00011333056281514811
s(I192
I400
tp6230
F0.30935997819273836
s(I102
I183
tp6231
F0.41808559859187167
s(I139
I187
tp6232
F0.83807566671372014
s(I33
I924
tp6233
F0.0071981685296196663
s(I30
I1348
tp6234
F0.0040042451268487112
s(I127
I704
tp6235
F0.062286580523562646
s(I164
I1886
tp6236
F0.022625615255311329
s(I58
I313
tp6237
F0.064775895004013359
s(I5
I1374
tp6238
F-0.00083762651050203057
s(I139
I1828
tp6239
F0.018945752870217158
s(I83
I1894
tp6240
F0.0093196648836224531
s(I58
I1884
tp6241
F0.0059949116160011723
s(I145
I895
tp6242
F0.05332511960340329
s(I55
I404
tp6243
F0.041683341117573366
s(I189
I898
tp6244
F0.078209490477255672
s(I64
I585
tp6245
F0.030823808269932411
s(I11
I82
tp6246
F0.038627537395047901
s(I108
I1110
tp6247
F0.026297796483606636
s(I195
I1573
tp6248
F0.036592659066038889
s(I36
I487
tp6249
F0.018252561317686784
s(I170
I1585
tp6250
F0.030003530299942037
s(I114
I1711
tp6251
F0.015938994727392398
s(I167
I1467
tp6252
F0.032543534388780888
s(I89
I1671
tp6253
F0.011941243237364436
s(I142
I1467
tp6254
F0.026115706987913233
s(I86
I1353
tp6255
F0.014993532812566638
s(I167
I988
tp6256
F0.05667704602514792
s(I61
I1337
tp6257
F0.0098067252985071154
s(I176
I369
tp6258
F0.30560180384801761
s(I86
I724
tp6259
F0.034499760924685548
s(I17
I819
tp6260
F0.0034456464222034477
s(I111
I131
tp6261
F1.2881371365113927
s(I42
I646
tp6262
F0.015438695399556619
s(I176
I1692
tp6263
F0.028780968851060833
s(I120
I1582
tp6264
F0.018884810165698478
s(I173
I1628
tp6265
F0.029627662480461784
s(I67
I233
tp6266
F0.126719754435382
s(I111
I1572
tp6267
F0.017192455335129295
s(I148
I1554
tp6268
F0.025552202403487753
s(I92
I1580
tp6269
F0.013388493146948285
s(I129
I990
tp6270
F0.039211993627811699
s(I39
I119
tp6271
F0.15685085975728652
s(I67
I1602
tp6272
F0.0087866643110570755
s(I154
I1467
tp6273
F0.029140714693605199
s(I48
I650
tp6274
F0.018231057662861348
s(I198
I668
tp6275
F0.13305535849943356
s(I129
I1467
tp6276
F0.022965204218446094
s(I73
I809
tp6277
F0.023770292405931301
s(I20
I288
tp6278
F0.016648871919013798
s(I117
I996
tp6279
F0.033975922025940054
s(I45
I1843
tp6280
F0.0045066065046180234
s(I179
I1729
tp6281
F0.028597074141714116
s(I123
I1923
tp6282
F0.015115977348887821
s(I20
I1723
tp6283
F0.0017364863484548064
s(I151
I639
tp6284
F0.093195037051823568
s(I70
I629
tp6285
F0.031550976569674205
s(I95
I962
tp6286
F0.026829039107712335
s(I26
I711
tp6287
F0.0073780352657099122
s(I104
I431
tp6288
F0.096234249886796089
s(I51
I168
tp6289
F0.13830546249368675
s(I185
I1886
tp6290
F0.026587169793763295
s(I182
I1302
tp6291
F0.043256292241462928
s(I23
I278
tp6292
F0.021101593738977412
s(I104
I1802
tp6293
F0.01323654435500366
s(I157
I1280
tp6294
F0.036059132590979585
s(I101
I1486
tp6295
F0.016357571965907616
s(I32
I203
tp6296
F0.051275057101092286
s(I182
I893
tp6297
F0.074544463955374993
s(I76
I1488
tp6298
F0.011318778253833607
s(I163
I1255
tp6299
F0.039035232114506623
s(I57
I616
tp6300
F0.024583349648600684
s(I138
I1279
tp6301
F0.030247821003160296
s(I82
I1517
tp6302
F0.012169108073297442
s(I135
I1141
tp6303
F0.034313246957252672
s(I126
I526
tp6304
F0.095160140092912973
s(I57
I1029
tp6305
F0.012556886449797751
s(I54
I1103
tp6306
F0.010724376141362122
s(I188
I437
tp6307
F0.25181761486684218
s(I135
I734
tp6308
F0.064071528462735713
s(I29
I1143
tp6309
F0.0046986452344772245
s(I10
I1249
tp6310
F0.00058545934919693198
s(I107
I175
tp6311
F0.5119043515830719
s(I144
I179
tp6312
F1.0693263656522294
s(I169
I256
tp6313
F0.6131546291603045
s(I79
I781
tp6314
F0.027712759290984545
s(I10
I772
tp6315
F0.0012237239969640945
s(I7
I1228
tp6316
F-0.00020459856811587014
s(I88
I368
tp6317
F0.094908144600853436
s(I141
I218
tp6318
F0.58354874765591935
s(I35
I427
tp6319
F0.020914966068998283
s(I166
I631
tp6320
F0.11005255852817435
s(I194
I1112
tp6321
F0.059329488171144466
s(I35
I1988
tp6322
F0.0030218264253182615
s(I113
I1032
tp6323
F0.030860077973640019
s(I200
I1453
tp6324
F0.042331026444687399
s(I110
I1200
tp6325
F0.024275941208304053
s(I41
I1007
tp6326
F0.008492915797208447
s(I191
I1445
tp6327
F0.040000695830586845
s(I85
I1186
tp6328
F0.01753036764874491
s(I172
I1971
tp6329
F0.022732665735606616
s(I13
I369
tp6330
F0.0062786414711108003
s(I110
I719
tp6331
F0.049138498868160824
s(I147
I1859
tp6332
F0.019948371086588909
s(I91
I1797
tp6333
F0.011195932095658031
s(I128
I1289
tp6334
F0.027030430410791156
s(I172
I278
tp6335
F0.52591374899559074
s(I66
I1841
tp6336
F0.0072436654763241067
s(I63
I1451
tp6337
F0.0092112720334488318
s(I197
I869
tp6338
F0.087477688843818929
s(I128
I916
tp6339
F0.043235897067950807
s(I38
I1451
tp6340
F0.0049072262188785739
s(I153
I455
tp6341
F0.16372117460581839
s(I63
I588
tp6342
F0.029960674091854642
s(I178
I1554
tp6343
F0.032819990752850484
s(I19
I1514
tp6344
F0.0018890034223172209
s(I153
I1628
tp6345
F0.025100300873966953
s(I97
I1698
tp6346
F0.013063456590564317
s(I150
I404
tp6347
F0.19378283181390751
s(I44
I111
tp6348
F0.21730097014388705
s(I72
I1676
tp6349
F0.0090886249386410156
s(I175
I963
tp6350
F0.06295533258563793
s(I69
I1740
tp6351
F0.0082181354481071483
s(I44
I1746
tp6352
F0.0046841082270810104
s(I131
I1321
tp6353
F0.026981057102859311
s(I25
I814
tp6354
F0.0059197851989776784
s(I122
I1514
tp6355
F0.020451874402086487
s(I50
I683
tp6356
F0.01802428500248061
s(I184
I1673
tp6357
F0.031046944345944627
s(I94
I908
tp6358
F0.028595635782561361
s(I181
I1615
tp6359
F0.031855987786393591
s(I22
I1997
tp6360
F0.0016589254754255372
s(I119
I459
tp6361
F0.10756427579640636
s(I156
I1655
tp6362
F0.025200486616657528
s(I100
I1553
tp6363
F0.0152475967120933
s(I75
I1633
tp6364
F0.0098893440776443523
s(I100
I436
tp6365
F0.089043289651024496
s(I137
I390
tp6366
F0.17623728828060545
s(I47
I655
tp6367
F0.017557758303056462
s(I134
I1998
tp6368
F0.016075885057356857
s(I125
I967
tp6369
F0.038778634423263798
s(I56
I818
tp6370
F0.016512004212021217
s(I53
I1846
tp6371
F0.0054997781046007364
s(I187
I1772
tp6372
F0.029349744580415196
s(I81
I289
tp6373
F0.12163633642069009
s(I134
I309
tp6374
F0.25553718946393428
s(I28
I1832
tp6375
F0.002527760313036264
s(I125
I1388
tp6376
F0.023707956962228188
s(I162
I1750
tp6377
F0.024597233951561066
s(I159
I642
tp6378
F0.1001775234238924
s(I53
I139
tp6379
F0.2029510045913327
s(I81
I1934
tp6380
F0.0088023945622088245
s(I168
I1263
tp6381
F0.040354150038857256
s(I78
I630
tp6382
F0.036528436211344328
s(I9
I45
tp6383
F0.06793377210879635
s(I159
I1255
tp6384
F0.037711538903913697
s(I103
I993
tp6385
F0.028671217067309587
s(I140
I1133
tp6386
F0.036429050793880105
s(I34
I744
tp6387
F0.009818865730308303
s(I59
I1159
tp6388
F0.01127091597796223
s(I193
I1929
tp6389
F0.02730629463306183
s(I34
I1167
tp6390
F0.0055904748707211495
s(I31
I1237
tp6391
F0.0046359710008132722
s(I112
I1831
tp6392
F0.014266937719973991
s(I165
I291
tp6393
F0.43358948644381118
s(I6
I1257
tp6394
F-0.00052528954582389798
s(I190
I846
tp6395
F0.086244740675335857
s(I84
I469
tp6396
F0.06163729344109032
s(I12
I1158
tp6397
F0.0011451172039257849
s(I109
I134
tp6398
F1.1102657665367734
s(I40
I915
tp6399
F0.0092886778390093121
s(I65
I480
tp6400
F0.041374529149126961
s(I196
I1482
tp6401
F0.040031810314950664
s(I143
I717
tp6402
F0.072185420149319571
s(I37
I74
tp6403
F0.33500870426603901
s(I171
I1480
tp6404
F0.033212323139007398
s(I115
I1210
tp6405
F0.02548132788787251
s(I62
I407
tp6406
F0.048839346288843295
s(I196
I941
tp6407
F0.077001847010466098
s(I90
I1192
tp6408
F0.018770346446203526
s(I177
I1315
tp6409
F0.041026589888252613
s(I87
I800
tp6410
F0.03057391582855825
s(I18
I873
tp6411
F0.0034628271001644877
s(I152
I1291
tp6412
F0.034082583750219358
s(I96
I1373
tp6413
F0.016973047857904752
s(I149
I1229
tp6414
F0.035484552642879127
s(I87
I1349
tp6415
F0.015278523693798486
s(I68
I1939
tp6416
F0.0070476020633509868
s(I149
I610
tp6417
F0.098060426304902609
s(I43
I1955
tp6418
F0.0039665034080970715
s(I24
I1049
tp6419
F0.0040971657935614482
s(I15
I1033
tp6420
F0.0020940959343612666
s(I199
I584
tp6421
F0.16740554356890847
s(I93
I197
tp6422
F0.29962684013623786
s(I24
I1012
tp6423
F0.0042831030071666379
s(I21
I1396
tp6424
F0.0024087024119330809
s(I118
I696
tp6425
F0.05692485664944965
s(I155
I1966
tp6426
F0.019870357411316531
s(I49
I359
tp6427
F0.041834061570478066
s(I74
I1842
tp6428
F0.0083532707087491543
s(I49
I1804
tp6429
F0.0051365061188475341
s(I136
I849
tp6430
F0.052468122007885504
s(I46
I436
tp6431
F0.02933987487829906
s(I180
I878
tp6432
F0.07520109617128036
s(I124
I1144
tp6433
F0.030436783672600332
s(I71
I675
tp6434
F0.029219486539990611
s(I99
I1142
tp6435
F0.022533367658212518
s(I186
I1559
tp6436
F0.034708839283344221
s(I27
I537
tp6437
F0.011058370863078437
s(I124
I515
tp6438
F0.095913900013245429
s(I161
I1551
tp6439
F0.028700388556199431
s(I105
I1629
tp6440
F0.015267631094698751
s(I158
I1489
tp6441
F0.029569385243255988
s(I80
I1625
tp6442
F0.010800699391638476
s(I133
I1505
tp6443
F0.02311763685460775
s(I77
I1695
tp6444
F0.0097532491329112899
s(I158
I844
tp6445
F0.065751368448477426
s(I52
I1751
tp6446
F0.0057338721052815926
s(I183
I267
tp6447
F0.67338937871435844
s(I77
I260
tp6448
F0.13287174424794984
s(I8
I789
tp6449
F0.00034936659152617552
s(I192
I1766
tp6450
F0.030562532128025535
s(I102
I857
tp6451
F0.034593822232659797
s(I33
I678
tp6452
F0.010635473318572246
s(I30
I1982
tp6453
F0.002506666819546797
s(I183
I1772
tp6454
F0.028501729943695535
s(I127
I1534
tp6455
F0.021197145148040043
s(I164
I1652
tp6456
F0.027020082127168697
s(I58
I211
tp6457
F0.1179382982508615
s(I5
I1608
tp6458
F-0.00074178816426338529
s(I102
I1476
tp6459
F0.01671553704748804
s(I139
I1610
tp6460
F0.022410777853153725
s(I83
I1660
tp6461
F0.01101597270588252
s(I58
I1654
tp6462
F0.0070467559396771573
s(I145
I1121
tp6463
F0.038813267025719696
s(I55
I738
tp6464
F0.018451700755502554
s(I189
I684
tp6465
F0.11891551951841631
s(I64
I863
tp6466
F0.018332919575635234
s(I11
I376
tp6467
F0.0044302359379714802
s(I108
I956
tp6468
F0.0322048355437961
s(I195
I1819
tp6469
F0.029983064820925796
s(I36
I1821
tp6470
F0.0034790318242151667
s(I170
I1835
tp6471
F0.024622714485092102
s(I11
I1765
tp6472
F0.00049371110126868287
s(I195
I372
tp6473
F0.36821883839267833
s(I89
I1945
tp6474
F0.0098431884554843006
s(I142
I653
tp6475
F0.08214223429566174
s(I114
I124
tp6476
F1.8783181538863731
s(I167
I202
tp6477
F1.1753403513625338
s(I61
I579
tp6478
F0.02928316197169914
s(I86
I1022
tp6479
F0.021659712792958547
s(I17
I549
tp6480
F0.0057343206615279923
s(I111
I409
tp6481
F0.11557941648133838
s(I42
I112
tp6482
F0.19715309021575214
s(I176
I1922
tp6483
F0.024242126444822324
s(I120
I1860
tp6484
F0.015285886478124157
s(I173
I1350
tp6485
F0.038313703865765263
s(I14
I250
tp6486
F0.011965249345489976
s(I111
I1842
tp6487
F0.013994000268773989
s(I148
I1320
tp6488
F0.031874211460898874
s(I92
I1338
tp6489
F0.016606347430140309
s(I39
I285
tp6490
F0.041984727042952141
s(I173
I811
tp6491
F0.079801742090730987
s(I67
I1336
tp6492
F0.011057978936406284
s(I154
I1173
tp6493
F0.039624866472978207
s(I48
I944
tp6494
F0.011254093437194246
s(I198
I390
tp6495
F0.34529919312468094
s(I129
I1165
tp6496
F0.031335175923354719
s(I73
I1475
tp6497
F0.010873534228928056
s(I117
I766
tp6498
F0.049024999396280265
s(I48
I1499
tp6499
F0.0062938500584031349
s(I45
I1053
tp6500
F0.0090280042879641101
s(I179
I471
tp6501
F0.20178891166166227
s(I20
I1105
tp6502
F0.0030024465451942771
s(I98
I157
tp6503
F0.53674271285121256
s(I123
I306
tp6504
F0.22274972971447279
s(I160
I312
tp6505
F0.35229654073799266
s(I70
I863
tp6506
F0.020630328558474013
s(I95
I312
tp6507
F0.13898462188219085
s(I132
I1846
tp6508
F0.017478059494989033
s(I26
I465
tp6509
F0.012664868600047579
s(I51
I1982
tp6510
F0.0048065762015093638
s(I185
I1136
tp6511
F0.053722410546822176
s(I26
I1972
tp6512
F0.0021036742618340087
s(I23
I60
tp6513
F0.20484971814179034
s(I104
I1120
tp6514
F0.024698974077476572
s(I157
I1002
tp6515
F0.050837396127188648
s(I101
I1272
tp6516
F0.020057587341064363
s(I32
I977
tp6517
F0.006459257736727831
s(I182
I583
tp6518
F0.14476166636189625
s(I76
I1278
tp6519
F0.013756990047712397
s(I163
I1949
tp6520
F0.02148363613454958
s(I101
I669
tp6521
F0.048220402174975766
s(I82
I1751
tp6522
F0.010136278619364813
s(I135
I1379
tp6523
F0.026516287018185217
s(I126
I288
tp6524
F0.25972409530761575
s(I163
I310
tp6525
F0.37052310239902053
s(I57
I1823
tp6526
F0.0061111833776557713
s(I54
I1361
tp6527
F0.0082236066222334484
s(I188
I835
tp6528
F0.086572975276602501
s(I135
I964
tp6529
F0.043367804130879102
s(I29
I1345
tp6530
F0.0038477285146950885
s(I107
I405
tp6531
F0.11079054705959479
s(I144
I409
tp6532
F0.17691624909008472
s(I54
I700
tp6533
F0.019308356804725882
s(I169
I1658
tp6534
F0.02800119214963712
s(I10
I574
tp6535
F0.0019038475369900535
s(I7
I1594
tp6536
F-0.00021031526566162267
s(I144
I1540
tp6537
F0.024930734882701124
s(I88
I1606
tp6538
F0.012383071840610533
s(I141
I452
tp6539
F0.14458587732192979
s(I35
I65
tp6540
F0.38901529088818171
s(I79
I1660
tp6541
F0.010345429153232598
s(I166
I921
tp6542
F0.062206671129576979
s(I60
I1780
tp6543
F0.0067085791316055556
s(I7
I415
tp6544
F0.00040131663363453593
s(I194
I674
tp6545
F0.12691770506175964
s(I35
I1786
tp6546
F0.0034408015428726434
s(I16
I882
tp6547
F0.0028531161339384933
s(I113
I1330
tp6548
F0.021938244015339614
s(I200
I1731
tp6549
F0.033212167288964353
s(I41
I705
tp6550
F0.013365883763917683
s(I191
I1747
tp6551
F0.030796381303035997
s(I85
I956
tp6552
F0.023306248549221111
s(I172
I1689
tp6553
F0.027966049389387352
s(I13
I1947
tp6554
F0.00068921809585273473
s(I110
I481
tp6555
F0.088649192802654361
s(I147
I1625
tp6556
F0.023850102648765529
s(I91
I1643
tp6557
F0.012554884782860189
s(I172
I252
tp6558
F0.66627313079907335
s(I66
I1563
tp6559
F0.008893621233069849
s(I197
I607
tp6560
F0.15433069584757361
s(I91
I500
tp6561
F0.063095025045186937
s(I38
I733
tp6562
F0.011532908670652899
s(I116
I929
tp6563
F0.036960063508737873
s(I63
I890
tp6564
F0.017248438056314822
s(I197
I1460
tp6565
F0.041167492037428928
s(I178
I1852
tp6566
F0.02586786497110526
s(I72
I263
tp6567
F0.11717997289535621
s(I19
I1792
tp6568
F0.0015346512111146927
s(I116
I1284
tp6569
F0.023808239699218348
s(I153
I1846
tp6570
F0.021228312777901544
s(I97
I1972
tp6571
F0.010788937759732352
s(I150
I702
tp6572
F0.080003032256291837
s(I72
I1954
tp6573
F0.0074961557491389618
s(I175
I1241
tp6574
F0.043792048976677087
s(I69
I1446
tp6575
F0.010380632097138151
s(I150
I1221
tp6576
F0.036137877190189648
s(I44
I1464
tp6577
F0.0058181159798012944
s(I131
I1055
tp6578
F0.036675834775228781
s(I25
I512
tp6579
F0.010631753384991883
s(I122
I516
tp6580
F0.093271998023554265
s(I50
I1109
tp6581
F0.0096601424922070338
s(I184
I1951
tp6582
F0.025218705603148862
s(I94
I614
tp6583
F0.049186081077961026
s(I25
I1437
tp6584
F0.0029363369640122892
s(I22
I1239
tp6585
F0.0029727460207090613
s(I119
I209
tp6586
F0.43747564352624463
s(I156
I349
tp6587
F0.27027076265136751
s(I181
I830
tp6588
F0.082492152303834554
s(I75
I279
tp6589
F0.11385283449955065
s(I100
I162
tp6590
F0.52314938141700851
s(I137
I184
tp6591
F0.84212015791040762
s(I47
I933
tp6592
F0.011120930415306244
s(I125
I721
tp6593
F0.05879315586484412
s(I56
I456
tp6594
F0.036120369555640339
s(I187
I1522
tp6595
F0.036143795923444806
s(I134
I543
tp6596
F0.099623649748403875
s(I28
I54
tp6597
F0.36020314169883116
s(I125
I1142
tp6598
F0.030845067605199318
s(I162
I1504
tp6599
F0.030177646890988181
s(I106
I1262
tp6600
F0.021606774906430284
s(I53
I485
tp6601
F0.030776431007843691
s(I187
I927
tp6602
F0.07341541692305377
s(I81
I1264
tp6603
F0.015152688645070495
s(I168
I1477
tp6604
F0.032506877420578784
s(I78
I840
tp6605
F0.024698965534361319
s(I9
I839
tp6606
F0.00070276957976737279
s(I159
I1501
tp6607
F0.029500502797508273
s(I103
I1295
tp6608
F0.02010234795882496
s(I140
I1819
tp6609
F0.019249919171463296
s(I78
I1319
tp6610
F0.013657987986787063
s(I59
I1965
tp6611
F0.0058124530877854824
s(I140
I446
tp6612
F0.1460738789560212
s(I34
I1945
tp6613
F0.0029942500570976503
s(I31
I1475
tp6614
F0.0037371094543749354
s(I165
I989
tp6615
F0.055620439535022777
s(I6
I1491
tp6616
F-0.00047690922243098479
s(I190
I608
tp6617
F0.14500611408037237
s(I84
I227
tp6618
F0.19266257617074886
s(I31
I548
tp6619
F0.01288629438528833
s(I12
I1452
tp6620
F0.00084033040171764344
s(I109
I624
tp6621
F0.05943751463576917
s(I40
I137
tp6622
F0.12985981078450978
s(I65
I1738
tp6623
F0.0076367526897627514
s(I40
I1764
tp6624
F0.0041151968428600871
s(I143
I987
tp6625
F0.045492850707922985
s(I37
I356
tp6626
F0.028747218130042222
s(I171
I830
tp6627
F0.075755426497740808
s(I115
I1424
tp6628
F0.020511341155648927
s(I62
I649
tp6629
F0.025658038733885842
s(I196
I667
tp6630
F0.13121046909545195
s(I90
I1410
tp6631
F0.015075315448253503
s(I177
I1621
tp6632
F0.030743268001392047
s(I18
I595
tp6633
F0.0056239785383427748
s(I115
I1005
tp6634
F0.032774770528296686
s(I152
I1633
tp6635
F0.024778514676505641
s(I96
I1635
tp6636
F0.013533104349697608
s(I149
I1511
tp6637
F0.026776887763607364
s(I177
I242
tp6638
F0.80068849968786604
s(I87
I1619
tp6639
F0.012077776082245854
s(I68
I1673
tp6640
F0.0084767170772610517
s(I149
I892
tp6641
F0.055718934973949877
s(I43
I1673
tp6642
F0.0047984313531740375
s(I121
I301
tp6643
F0.22278188544727764
s(I174
I289
tp6644
F0.49441425655849547
s(I68
I364
tp6645
F0.065550348844164455
s(I15
I871
tp6646
F0.0026063059521795624
s(I199
I1334
tp6647
F0.047409222501060291
s(I93
I815
tp6648
F0.032650303794915146
s(I24
I714
tp6649
F0.006614076218929058
s(I21
I1934
tp6650
F0.0016165276371604858
s(I174
I1724
tp6651
F0.027629757480332189
s(I118
I1410
tp6652
F0.021502478099695067
s(I155
I1716
tp6653
F0.023802484845476739
s(I49
I137
tp6654
F0.18172424336075674
s(I93
I1460
tp6655
F0.015035165015058631
s(I130
I1726
tp6656
F0.018710011216401645
s(I74
I1580
tp6657
F0.010137672227881162
s(I21
I35
tp6658
F0.49060795057921408
s(I49
I1590
tp6659
F0.0060022033617163567
s(I136
I1095
tp6660
F0.036688220943875575
s(I46
I718
tp6661
F0.015147593972689683
s(I180
I580
tp6662
F0.14337252240623297
s(I71
I905
tp6663
F0.01974171722758811
s(I99
I876
tp6664
F0.032221609543671953
s(I186
I1825
tp6665
F0.027996653569184533
s(I27
I1263
tp6666
F0.0037961642772578446
s(I124
I297
tp6667
F0.23845223431511756
s(I161
I1809
tp6668
F0.023336796799401531
s(I105
I1847
tp6669
F0.012982083812635487
s(I186
I324
tp6670
F0.44527399849482258
s(I80
I1871
tp6671
F0.0090348977235418289
s(I133
I731
tp6672
F0.06306594861474811
s(I105
I172
tp6673
F0.51007612546576109
s(I158
I166
tp6674
F2.3715287077770548
s(I52
I429
tp6675
F0.035474583792115134
s(I8
I523
tp6676
F0.0008653345472064653
s(I192
I1996
tp6677
F0.025896848452471626
s(I102
I579
tp6678
F0.060172647421677924
s(I33
I72
tp6679
F0.28326938652874473
s(I127
I1172
tp6680
F0.030425379420551499
s(I164
I1378
tp6681
F0.034591106035746201
s(I5
I162
tp6682
F-0.0023387049066240497
s(I102
I1262
tp6683
F0.020533401160629045
s(I139
I1392
tp6684
F0.027234279034768667
s(I83
I1298
tp6685
F0.015110462107834515
s(I30
I271
tp6686
F0.031315616313589215
s(I164
I773
tp6687
F0.07915367936259414
s(I58
I1280
tp6688
F0.0097218991773967891
s(I145
I1355
tp6689
F0.029910590019000129
s(I55
I968
tp6690
F0.012973000518445276
s(I189
I438
tp6691
F0.25321530697310346
s(I64
I1445
tp6692
F0.0094455622186561707
s(I108
I682
tp6693
F0.051613019320939611
s(I55
I1453
tp6694
F0.0077526421678508492
s(I36
I1035
tp6695
F0.0069695908963299299
s(I11
I1035
tp6696
F0.0010656248423989447
s(I195
I618
tp6697
F0.14732346175920735
s(I89
I243
tp6698
F0.18927291040207095
s(I114
I358
tp6699
F0.14955926496626692
s(I167
I496
tp6700
F0.16407179950397111
s(I61
I877
tp6701
F0.016857588054985686
s(I86
I256
tp6702
F0.16345533426557698
s(I17
I271
tp6703
F0.014371616596367716
s(I42
I1898
tp6704
F0.0039954876796366766
s(I176
I1192
tp6705
F0.046725049368792182
s(I120
I1114
tp6706
F0.03018037677860896
s(I17
I1908
tp6707
F0.0011928091878963998
s(I14
I460
tp6708
F0.0053192409703304647
s(I111
I1096
tp6709
F0.027759060967738964
s(I148
I966
tp6710
F0.049238455430340305
s(I92
I1024
tp6711
F0.023632784623864502
s(I39
I523
tp6712
F0.018464526809933803
s(I173
I533
tp6713
F0.15435505647711817
s(I67
I1070
tp6714
F0.014705247461545206
s(I198
I232
tp6715
F1.3249644093591928
s(I92
I619
tp6716
F0.047162566381998727
s(I129
I1943
tp6717
F0.015865738814275217
s(I73
I1781
tp6718
F0.008566642445091692
s(I117
I456
tp6719
F0.10583342640600792
s(I154
I322
tp6720
F0.30720240848684033
s(I48
I1729
tp6721
F0.0052762816562722968
s(I45
I1287
tp6722
F0.0070204145135752951
s(I198
I1879
tp6723
F0.029291156157351693
s(I179
I813
tp6724
F0.083693340899903684
s(I20
I1391
tp6725
F0.0022590071854446236
s(I117
I1837
tp6726
F0.015032768964905853
s(I98
I423
tp6727
F0.090419734376918373
s(I151
I403
tp6728
F0.19687013946709161
s(I45
I748
tp6729
F0.013963469062229672
s(I123
I984
tp6730
F0.037015187819019531
s(I160
I1614
tp6731
F0.026968325966684043
s(I151
I1588
tp6732
F0.02549820406042606
s(I95
I1558
tp6733
F0.014208756052355307
s(I132
I1580
tp6734
F0.021453544345671097
s(I26
I43
tp6735
F0.49917329067014476
s(I70
I1580
tp6736
F0.0094491077106169368
s(I51
I1684
tp6737
F0.005874331666407614
s(I185
I650
tp6738
F0.12465383028671258
s(I26
I1678
tp6739
F0.0025578351723742534
s(I23
I842
tp6740
F0.0050886107266717544
s(I104
I1366
tp6741
F0.018976992414413318
s(I157
I756
tp6742
F0.076661341742482986
s(I32
I743
tp6743
F0.0091048882238669495
s(I182
I297
tp6744
F0.51450709042877363
s(I76
I996
tp6745
F0.01903292411939779
s(I163
I1715
tp6746
F0.025482185180644365
s(I101
I439
tp6747
F0.089463647283295214
s(I138
I1667
tp6748
F0.021194896392156406
s(I82
I1985
tp6749
F0.0086512759546696922
s(I57
I1585
tp6750
F0.0072718577755412498
s(I188
I617
tp6751
F0.1391428339799908
s(I29
I555
tp6752
F0.011630065382938344
s(I126
I1777
tp6753
F0.017286531713577021
s(I107
I635
tp6754
F0.056423668278002805
s(I54
I902
tp6755
F0.01387608774486785
s(I188
I1420
tp6756
F0.040091174814045769
s(I169
I1900
tp6757
F0.023318583637648379
s(I79
I497
tp6758
F0.051890763139041236
s(I10
I296
tp6759
F0.0050171871028547336
s(I107
I1252
tp6760
F0.022110239818960823
s(I144
I1898
tp6761
F0.0188900382936639
s(I88
I1884
tp6762
F0.010103020614540067
s(I141
I750
tp6763
F0.066161966699119987
s(I79
I1866
tp6764
F0.0089228384782641668
s(I166
I1155
tp6765
F0.044979940493066188
s(I60
I1410
tp6766
F0.0089803951465640564
s(I7
I133
tp6767
F0.0059954557367776001
s(I194
I908
tp6768
F0.079992459116061496
s(I141
I1171
tp6769
F0.035151366819625607
s(I35
I1424
tp6770
F0.0045360541403216227
s(I16
I600
tp6771
F0.004668618972539347
s(I113
I548
tp6772
F0.075854301720232345
s(I41
I1083
tp6773
F0.0077519309269780531
s(I191
I1993
tp6774
F0.025767762093086594
s(I85
I598
tp6775
F0.044284195781506615
s(I16
I1475
tp6776
F0.0014878183844061418
s(I13
I1157
tp6777
F0.0013748051696334874
s(I200
I404
tp6778
F0.32851357851124396
s(I110
I251
tp6779
F0.26054346269081169
s(I147
I367
tp6780
F0.22135492077417318
s(I172
I1002
tp6781
F0.057954151710278068
s(I66
I357
tp6782
F0.064556251689755081
s(I91
I218
tp6783
F0.23837245912375829
s(I128
I320
tp6784
F0.22081959951296862
s(I38
I967
tp6785
F0.0081212159279935425
s(I116
I703
tp6786
F0.054745969734050742
s(I63
I400
tp6787
F0.051214326056933102
s(I197
I1198
tp6788
F0.05447619708440312
s(I178
I1062
tp6789
F0.05599196139881548
s(I19
I22
tp6790
F1.3902190014894404
s(I116
I1042
tp6791
F0.031565147226803036
s(I153
I1032
tp6792
F0.046996043408834426
s(I97
I1246
tp6793
F0.0195416129979522
s(I178
I589
tp6794
F0.13729708324084497
s(I72
I1240
tp6795
F0.013340165943820209
s(I175
I1527
tp6796
F0.032843816908833055
s(I69
I1168
tp6797
F0.013640025179812158
s(I150
I1519
tp6798
F0.026827792977389697
s(I44
I1190
tp6799
F0.0075273710202706703
s(I131
I1909
tp6800
F0.016563203466754644
s(I122
I798
tp6801
F0.049089181671082997
s(I69
I757
tp6802
F0.024092810476938641
s(I50
I1919
tp6803
F0.0048807545613281014
s(I94
I344
tp6804
F0.11683572687097898
s(I131
I494
tp6805
F0.11143965753171826
s(I25
I1911
tp6806
F0.0020766658424742116
s(I22
I1529
tp6807
F0.0022968561020623598
s(I119
I1983
tp6808
F0.013918959053462221
s(I156
I939
tp6809
F0.05528444332780616
s(I94
I1975
tp6810
F0.010346702286613453
s(I181
I520
tp6811
F0.17351996596174793
s(I22
I516
tp6812
F0.0088915144781712089
s(I100
I600
tp6813
F0.055539596081937793
s(I47
I179
tp6814
F0.10972176542470802
s(I56
I1758
tp6815
F0.00625366661330015
s(I47
I1748
tp6816
F0.0050726038133825846
s(I134
I769
tp6817
F0.059226929952819224
s(I28
I284
tp6818
F0.02675255617056374
s(I125
I1792
tp6819
F0.016920641332562134
s(I162
I778
tp6820
F0.076967133047402644
s(I106
I1496
tp6821
F0.017270458649209147
s(I53
I767
tp6822
F0.016713797456036707
s(I187
I677
tp6823
F0.11884917930331441
s(I81
I1498
tp6824
F0.012174325550056818
s(I168
I1723
tp6825
F0.026373182982047046
s(I9
I633
tp6826
F0.0011314368022220169
s(I106
I959
tp6827
F0.031258806623682737
s(I159
I1739
tp6828
F0.024192767457809489
s(I103
I1589
tp6829
F0.015379577349362314
s(I140
I1537
tp6830
F0.024070648877412851
s(I78
I1593
tp6831
F0.010726354683066758
s(I59
I1715
tp6832
F0.0068809498536004498
s(I193
I613
tp6833
F0.14679542192165315
s(I140
I164
tp6834
F1.3262598170282613
s(I34
I1699
tp6835
F0.0035277910048284915
s(I112
I371
tp6836
F0.13706090418611322
s(I165
I759
tp6837
F0.082104348824229983
s(I59
I348
tp6838
F0.05692485664944965
s(I6
I709
tp6839
F-0.00066850336330364908
s(I190
I1306
tp6840
F0.045758428297718978
s(I84
I1017
tp6841
F0.021131286332668135
s(I31
I786
tp6842
F0.0081458083403086728
s(I12
I1882
tp6843
F0.00058816755091500991
s(I165
I1388
tp6844
F0.034536343510582164
s(I109
I1370
tp6845
F0.020110801454227552
s(I146
I1764
tp6846
F0.021189140214859507
s(I40
I383
tp6847
F0.028937936301325851
s(I84
I1436
tp6848
F0.013467887123234681
s(I12
I253
tp6849
F0.009091880910644003
s(I143
I1073
tp6850
F0.04046193389697221
s(I37
I542
tp6851
F0.016448273340426124
s(I171
I548
tp6852
F0.14465944044851467
s(I62
I931
tp6853
F0.015928822055565853
s(I196
I497
tp6854
F0.21533487283376898
s(I90
I668
tp6855
F0.041081850824932035
s(I177
I1919
tp6856
F0.024477782946837189
s(I18
I1213
tp6857
F0.0022940720149691395
s(I115
I195
tp6858
F0.47219687289146955
s(I152
I1911
tp6859
F0.020103287884300037
s(I96
I1801
tp6860
F0.011953340443825147
s(I177
I484
tp6861
F0.1887815899132701
s(I87
I1913
tp6862
F0.0097669833114333218
s(I96
I148
tp6863
F0.5875788883062053
s(I149
I150
tp6864
F4.3219329576884498
s(I43
I511
tp6865
F0.021659279882413854
s(I121
I711
tp6866
F0.057236568225150795
s(I68
I90
tp6867
F0.87874783920687261
s(I15
I637
tp6868
F0.0039003534976886039
s(I199
I1052
tp6869
F0.066763945517412521
s(I93
I569
tp6870
F0.054003049409046086
s(I24
I32
tp6871
F0.85999074345925919
s(I121
I1116
tp6872
F0.030448774806037412
s(I118
I1172
tp6873
F0.027539007012252939
s(I155
I1434
tp6874
F0.030321284295083045
s(I93
I1182
tp6875
F0.019817128646835821
s(I130
I1416
tp6876
F0.024325994532216903
s(I74
I1350
tp6877
F0.012388958909119703
s(I21
I317
tp6878
F0.01568372869954417
s(I155
I999
tp6879
F0.0501307277512048
s(I49
I1368
tp6880
F0.0072353475470989881
s(I136
I1405
tp6881
F0.026116065417013487
s(I46
I992
tp6882
F0.010009800399055739
s(I180
I338
tp6883
F0.3802767201472424
s(I71
I1399
tp6884
F0.011227091271527444
s(I99
I642
tp6885
F0.049694553812956371
s(I46
I1151
tp6886
F0.0082981730604422994
s(I186
I606
tp6887
F0.1408058055954057
s(I105
I390
tp6888
F0.11412907510401649
s(I158
I408
tp6889
F0.20853909346305041
s(I52
I187
tp6890
F0.12011983983765752
s(I77
I728
tp6891
F0.029439943562237066
s(I8
I289
tp6892
F0.0026047671283337026
s(I192
I1234
tp6893
F0.050331702512151806
s(I33
I1874
tp6894
F0.0030189513218753304
s(I183
I1216
tp6895
F0.048003926745042939
s(I127
I1922
tp6896
F0.015767886144821438
s(I8
I1884
tp6897
F-2.0681106906817794e-05
s(I5
I412
tp6898
F-0.0018774740343405951
s(I192
I701
tp6899
F0.11726820177036353
s(I102
I1936
tp6900
F0.011776483517557888
s(I139
I1126
tp6901
F0.036380192845659125
s(I83
I1064
tp6902
F0.019594026200117513
s(I30
I609
tp6903
F0.010790472810852943
s(I164
I563
tp6904
F0.12937788064041228
s(I58
I1050
tp6905
F0.012511725666754474
s(I145
I1597
tp6906
F0.023967787265372804
s(I189
I192
tp6907
F3.4761528346702444
s(I83
I581
tp6908
F0.044598768928299858
s(I64
I1675
tp6909
F0.0078441943332006221
s(I108
I400
tp6910
F0.11464379992205412
s(I145
I154
tp6911
F2.1855439069393796
s(I55
I1723
tp6912
F0.0062698868547200887
s(I36
I1313
tp6913
F0.0051899116138081625
s(I189
I1893
tp6914
F0.027228832767178066
s(I170
I767
tp6915
F0.084539360196002195
s(I11
I1329
tp6916
F0.00074500011641732804
s(I108
I1915
tp6917
F0.012849589265136173
s(I195
I832
tp6918
F0.092031775111977965
s(I89
I453
tp6919
F0.070597548249434067
s(I142
I377
tp6920
F0.19866971860615254
s(I36
I708
tp6921
F0.01124957250517728
s(I114
I912
tp6922
F0.037015187819019531
s(I167
I1694
tp6923
F0.026767036619933481
s(I61
I119
tp6924
F0.35200028730232968
s(I142
I1748
tp6925
F0.020671822826397492
s(I86
I1578
tp6926
F0.012297678939818623
s(I17
I241
tp6927
F0.016798472144397732
s(I61
I1564
tp6928
F0.0080488385170602809
s(I42
I1604
tp6929
F0.0049087670481087154
s(I176
I606
tp6930
F0.12875910813459979
s(I120
I1392
tp6931
F0.022366427007584174
s(I17
I1630
tp6932
F0.0014514969783921289
s(I14
I678
tp6933
F0.0031990786441826596
s(I111
I1382
tp6934
F0.020363734795145038
s(I148
I732
tp6935
F0.073664170787368907
s(I39
I817
tp6936
F0.010382865542893823
s(I120
I779
tp6937
F0.049620310726745075
s(I173
I383
tp6938
F0.27561068986763565
s(I67
I772
tp6939
F0.022567109630362792
s(I154
I1785
tp6940
F0.022389772758223337
s(I92
I369
tp6941
F0.10121822444101639
s(I129
I1785
tp6942
F0.017722547809708448
s(I117
I162
tp6943
F0.77321863422834858
s(I198
I1465
tp6944
F0.041262209651479365
s(I179
I515
tp6945
F0.17309489395520009
s(I20
I517
tp6946
F0.0077972895080072662
s(I117
I1543
tp6947
F0.018875973189448784
s(I98
I689
tp6948
F0.044325690777366381
s(I45
I982
tp6949
F0.0098605350486534928
s(I179
I1436
tp6950
F0.03687259602659388
s(I123
I1262
tp6951
F0.02635861287971325
s(I160
I1876
tp6952
F0.022049969110637408
s(I70
I427
tp6953
F0.054235488990666346
s(I98
I1236
tp6954
F0.020019396185486461
s(I151
I1858
tp6955
F0.020683439029170428
s(I95
I1804
tp6956
F0.011769289736693367
s(I132
I1306
tp6957
F0.027682986957275033
s(I70
I1814
tp6958
F0.0079419735428230085
s(I51
I1514
tp6959
F0.0067028048090700563
s(I185
I924
tp6960
F0.072601393223152136
s(I132
I893
tp6961
F0.046799058938993887
s(I26
I1432
tp6962
F0.0031021547849416332
s(I23
I592
tp6963
F0.0079209837917356401
s(I104
I588
tp6964
F0.060522638347440157
s(I157
I478
tp6965
F0.15742463163189638
s(I32
I1037
tp6966
F0.0059981365532105844
s(I76
I530
tp6967
F0.044835967645300852
s(I23
I1525
tp6968
F0.0024467737565208106
s(I101
I161
tp6969
F0.54299314714602476
s(I138
I445
tp6970
F0.1431969257856977
s(I163
I962
tp6971
F0.056875658705273384
s(I57
I331
tp6972
F0.058222274686270191
s(I82
I270
tp6973
F0.13840344714072092
s(I135
I280
tp6974
F0.31203404465560897
s(I29
I821
tp6975
F0.0070854887385046472
s(I126
I1515
tp6976
F0.021325618340448473
s(I107
I865
tp6977
F0.036483538872694926
s(I54
I360
tp6978
F0.047780949681083075
s(I188
I1178
tp6979
F0.052189140102353725
s(I169
I1094
tp6980
F0.049819963434141155
s(I10
I1986
tp6981
F0.00027732990032514429
s(I107
I1482
tp6982
F0.017700341352039451
s(I144
I1104
tp6983
F0.039267166935141068
s(I88
I1074
tp6984
F0.020908211502083898
s(I169
I547
tp6985
F0.14232675805795203
s(I79
I1056
tp6986
F0.018544390838109156
s(I166
I1461
tp6987
F0.032458678560195527
s(I60
I1192
tp6988
F0.011110207131009147
s(I7
I1011
tp6989
F-0.00018308125777355066
s(I141
I1469
tp6990
F0.02582133150630353
s(I35
I1158
tp6991
F0.0058521492398141669
s(I113
I974
tp6992
F0.033400094577695313
s(I60
I819
tp6993
F0.018041687643315867
s(I41
I1837
tp6994
F0.0040369515682467461
s(I191
I231
tp6995
F1.1758873832370633
s(I85
I352
tp6996
F0.096343457054435519
s(I16
I1833
tp6997
F0.001131620011569227
s(I13
I1455
tp6998
F0.001014716548103806
s(I200
I650
tp6999
F0.14137614059206696
s(I110
I1933
tp7000
F0.012998940940878972
s(I147
I901
tp7001
F0.053864401024703981
s(I85
I1925
tp7002
F0.0094092684063328547
s(I172
I720
tp7003
F0.09476100453666518
s(I66
I79
tp7004
F1.2211039809412914
s(I13
I596
tp7005
F0.0033123379810885384
s(I91
I544
tp7006
F0.055833795554877275
s(I128
I1622
tp7007
F0.01989518102020562
s(I38
I233
tp7008
F0.053834805481375488
s(I63
I1678
tp7009
F0.0076738853758138107
s(I197
I1944
tp7010
F0.027781314322458932
s(I38
I1684
tp7011
F0.0040892367239755987
s(I19
I300
tp7012
F0.014699298011624966
s(I116
I1896
tp7013
F0.014270761178177391
s(I153
I738
tp7014
F0.076465822059141889
s(I97
I1504
tp7015
F0.015279300375332438
s(I178
I887
tp7016
F0.07284901507431496
s(I72
I1486
tp7017
F0.010583978298984179
s(I175
I1677
tp7018
F0.028906351345572106
s(I97
I909
tp7019
F0.029796503340701427
s(I150
I1777
tp7020
F0.021749679772370103
s(I44
I908
tp7021
F0.010584735822169011
s(I131
I1643
tp7022
F0.020167616176508283
s(I69
I495
tp7023
F0.043086567591328367
s(I50
I1641
tp7024
F0.0059184661775091409
s(I184
I587
tp7025
F0.14573579927074079
s(I131
I196
tp7026
F0.63210307211497696
s(I25
I1609
tp7027
F0.0025584867853022377
s(I122
I1743
tp7028
F0.016996645789460522
s(I119
I1669
tp7029
F0.017412286416483097
s(I156
I689
tp7030
F0.087312352583200192
s(I50
I396
tp7031
F0.037533984524552554
s(I94
I1705
tp7032
F0.012480921041560327
s(I181
I1378
tp7033
F0.039651138814905208
s(I75
I803
tp7034
F0.024892579529822566
s(I22
I814
tp7035
F0.0050031246335319138
s(I156
I1300
tp7036
F0.034986630481640517
s(I100
I1398
tp7037
F0.017485994195173982
s(I137
I1732
tp7038
F0.019956546088538661
s(I47
I329
tp7039
F0.044598753347522967
s(I75
I1356
tp7040
F0.01253257251065106
s(I134
I1259
tp7041
F0.029691425390981678
s(I28
I618
tp7042
F0.0096907235176768546
s(I125
I1578
tp7043
F0.019994816369198771
s(I162
I532
tp7044
F0.13900251559831206
s(I53
I969
tp7045
F0.012354327252663354
s(I187
I459
tp7046
F0.22816957623360312
s(I81
I716
tp7047
F0.032266377495181686
s(I168
I1937
tp7048
F0.022547894332673474
s(I9
I1171
tp7049
F0.00038657549520972918
s(I106
I169
tp7050
F0.5427714521469662
s(I159
I1953
tp7051
F0.020731604775685673
s(I103
I1827
tp7052
F0.012843665408004693
s(I168
I268
tp7053
F0.54206171766664202
s(I78
I1811
tp7054
F0.0091181863010694961
s(I193
I847
tp7055
F0.088162042639892232
s(I103
I196
tp7056
F0.3700989977733718
s(I140
I850
tp7057
F0.054602418388087874
s(I34
I461
tp7058
F0.018195684625497859
s(I112
I665
tp7059
F0.05638365468693509
s(I59
I98
tp7060
F0.49434929660168087
s(I6
I943
tp7061
F-0.00060451381652601379
s(I193
I1236
tp7062
F0.050588800589741967
s(I190
I1036
tp7063
F0.063803860479819535
s(I84
I535
tp7064
F0.050986805651744412
s(I112
I1028
tp7065
F0.030650291439883171
s(I165
I1030
tp7066
F0.052470794495857828
s(I109
I1092
tp7067
F0.027219751774620229
s(I146
I1486
tp7068
F0.026645294531904267
s(I84
I1194
tp7069
F0.017110113800219449
s(I65
I1190
tp7070
F0.012333092787883769
s(I12
I491
tp7071
F0.0036773786648900083
s(I146
I949
tp7072
F0.049529835885261927
s(I40
I1200
tp7073
F0.0066132388008467036
s(I143
I1295
tp7074
F0.031217510276330889
s(I37
I776
tp7075
F0.010366167819816936
s(I171
I266
tp7076
F0.5751191733305665
s(I62
I1365
tp7077
F0.0097514643575855129
s(I196
I239
tp7078
F1.1421237834617641
s(I90
I886
tp7079
F0.027871286744557609
s(I37
I1197
tp7080
F0.0060197570204716822
s(I18
I1959
tp7081
F0.0012656731905432367
s(I115
I473
tp7082
F0.097359937835378454
s(I177
I526
tp7083
F0.16391540487389769
s(I96
I442
tp7084
F0.081992480206784277
s(I149
I416
tp7085
F0.18216612294107906
s(I43
I229
tp7086
F0.066044735768387916
s(I121
I985
tp7087
F0.036134845593965723
s(I68
I688
tp7088
F0.02686003495942901
s(I15
I331
tp7089
F0.0091665436864397844
s(I199
I1802
tp7090
F0.03122064782375043
s(I24
I1846
tp7091
F0.0020524072334521205
s(I121
I1398
tp7092
F0.022485707514180539
s(I174
I1256
tp7093
F0.042714622689755406
s(I15
I1836
tp7094
F0.0010046894605502759
s(I199
I367
tp7095
F0.39467347958004551
s(I130
I1170
tp7096
F0.031482615146580961
s(I74
I1136
tp7097
F0.015478290825036673
s(I21
I599
tp7098
F0.0069108061341459177
s(I155
I717
tp7099
F0.081415801633401674
s(I49
I1090
tp7100
F0.0096244500153856629
s(I136
I1555
tp7101
F0.022800162359591862
s(I74
I535
tp7102
F0.042620721412709624
s(I71
I1629
tp7103
F0.0092559260072357825
s(I99
I440
tp7104
F0.086485707385618046
s(I136
I142
tp7105
F2.4990901169553368
s(I46
I1681
tp7106
F0.0051832593122090312
s(I27
I1755
tp7107
F0.0025424104471048598
s(I180
I1923
tp7108
F0.024965492847193124
s(I124
I1885
tp7109
F0.015676610982113405
s(I161
I717
tp7110
F0.08622170786364082
s(I99
I1877
tp7111
F0.011793004007469434
s(I186
I872
tp7112
F0.079793817855841651
s(I80
I283
tp7113
F0.12330675043100388
s(I133
I303
tp7114
F0.26130949164296535
s(I27
I292
tp7115
F0.024535014868803384
s(I105
I888
tp7116
F0.034283721810216689
s(I158
I1778
tp7117
F0.023289392055311466
s(I52
I913
tp7118
F0.013013125782641671
s(I133
I1668
tp7119
F0.020168966511175095
s(I77
I1474
tp7120
F0.011648923926194382
s(I8
I215
tp7121
F0.0043185859392290468
s(I52
I1524
tp7122
F0.0068107340661728898
s(I33
I1636
tp7123
F0.0035599326811167659
s(I183
I558
tp7124
F0.15703056179704047
s(I127
I1720
tp7125
F0.018228335367243553
s(I8
I1650
tp7126
F2.8319764883426557e-06
s(I5
I758
tp7127
F-0.0012908959450172637
s(I192
I899
tp7128
F0.079944259926784805
s(I102
I1722
tp7129
F0.013687102617035443
s(I139
I652
tp7130
F0.079730619891821453
s(I30
I859
tp7131
F0.0069903331298253185
s(I127
I221
tp7132
F0.44625658970676896
s(I164
I297
tp7133
F0.4099345704280245
s(I58
I820
tp7134
F0.017230973413782599
s(I145
I1831
tp7135
F0.019987304514303278
s(I83
I347
tp7136
F0.094946321654415494
s(I64
I1937
tp7137
F0.0065440299045664329
s(I108
I254
tp7138
F0.24648543994144204
s(I145
I396
tp7139
F0.18918970755365871
s(I55
I1921
tp7140
F0.0054810306650170289
s(I189
I1423
tp7141
F0.040270134533441602
s(I170
I1001
tp7142
F0.057065413005337753
s(I64
I124
tp7143
F0.3568703875081643
s(I11
I551
tp7144
F0.0025946229022388656
s(I108
I1633
tp7145
F0.015786173313251731
s(I195
I1078
tp7146
F0.062534754501780337
s(I89
I735
tp7147
F0.035424685343244847
s(I36
I1010
tp7148
F0.0071855161834775425
s(I170
I1100
tp7149
F0.049850483404180169
s(I114
I1210
tp7150
F0.025184370013136659
s(I167
I1924
tp7151
F0.022570826313585052
s(I61
I385
tp7152
F0.051652042228144242
s(I89
I1204
tp7153
F0.018255221830512834
s(I142
I1966
tp7154
F0.01770938520662076
s(I86
I1852
tp7155
F0.010028274707930692
s(I61
I1830
tp7156
F0.0066160835743739399
s(I42
I1342
tp7157
F0.0061163937223764168
s(I176
I836
tp7158
F0.078242088332297136
s(I17
I1344
tp7159
F0.0018473235999597051
s(I14
I952
tp7160
F0.0020559465083091763
s(I111
I636
tp7161
F0.059362955819542033
s(I148
I490
tp7162
F0.13717442315258904
s(I39
I1503
tp7163
F0.0048527013389376037
s(I67
I762
tp7164
F0.022962393627659724
s(I14
I1047
tp7165
F0.0018169303938104628
s(I92
I95
tp7166
F2.7831703331741418
s(I129
I451
tp7167
F0.12564693228203538
s(I154
I950
tp7168
F0.053369506343346695
s(I48
I157
tp7169
F0.1399111152420143
s(I198
I1187
tp7170
F0.055606942094214691
s(I73
I318
tp7171
F0.089162661660243184
s(I20
I787
tp7172
F0.0045837226495964575
s(I117
I1297
tp7173
F0.023760898216344625
s(I98
I859
tp7174
F0.032640789286193773
s(I45
I192
tp7175
F0.092031775111977965
s(I179
I1266
tp7176
F0.043955798984886787
s(I123
I1524
tp7177
F0.020494635719253293
s(I160
I1146
tp7178
F0.043182951994231382
s(I98
I1534
tp7179
F0.015092297807159949
s(I151
I1128
tp7180
F0.040713860046011456
s(I95
I1146
tp7181
F0.021233441114625027
s(I160
I517
tp7182
F0.14271822007053309
s(I70
I1144
tp7183
F0.014272982276328106
s(I51
I1216
tp7184
F0.0088176846441751448
s(I132
I619
tp7185
F0.079762605696194977
s(I26
I1266
tp7186
F0.0036066414059942515
s(I104
I930
tp7187
F0.031760350129150204
s(I157
I168
tp7188
F2.0765751536103143
s(I51
I861
tp7189
F0.01368696650758241
s(I32
I1811
tp7190
F0.0030291202297710687
s(I182
I1797
tp7191
F0.027759979369642761
s(I76
I312
tp7192
F0.097644441317614974
s(I23
I1795
tp7193
F0.0020061821308624958
s(I157
I1805
tp7194
F0.022633957778846189
s(I138
I855
tp7195
F0.053038775037553179
s(I76
I1955
tp7196
F0.0080157927868611274
s(I163
I760
tp7197
F0.080452421411558062
s(I57
I93
tp7198
F0.51471457827005251
s(I82
I1016
tp7199
F0.020494633565199614
s(I135
I1542
tp7200
F0.022830998636737793
s(I29
I31
tp7201
F2.0907063121326037
s(I126
I1053
tp7202
F0.034849430284828294
s(I54
I1650
tp7203
F0.0064668746896214997
s(I188
I1952
tp7204
F0.02593996805845401
s(I29
I1636
tp7205
F0.0030305094761927998
s(I10
I1788
tp7206
F0.00032985332689210915
s(I107
I1712
tp7207
F0.014669753841557377
s(I144
I1350
tp7208
F0.029779798751973289
s(I88
I1288
tp7209
F0.016469066028396623
s(I169
I789
tp7210
F0.08029555708424084
s(I79
I1342
tp7211
F0.013578176615954854
s(I166
I1759
tp7212
F0.025240654729808569
s(I7
I729
tp7213
F-9.0632205739582579e-05
s(I194
I480
tp7214
F0.22493438661891729
s(I88
I867
tp7215
F0.027841347384247497
s(I141
I1703
tp7216
F0.021198853713602053
s(I35
I956
tp7217
F0.0074286253309022486
s(I113
I240
tp7218
F0.29811411182397385
s(I60
I473
tp7219
F0.037776213775057292
s(I41
I1543
tp7220
F0.0049975702803401675
s(I194
I1607
tp7221
F0.035276936577515634
s(I191
I541
tp7222
F0.1777469756863341
s(I85
I122
tp7223
F0.70246805250403677
s(I16
I1567
tp7224
F0.0013785582502690589
s(I113
I1565
tp7225
F0.017701871326817355
s(I200
I928
tp7226
F0.081041487851763738
s(I110
I1703
tp7227
F0.015309179027655937
s(I147
I667
tp7228
F0.083818282050856036
s(I41
I508
tp7229
F0.020493842660800964
s(I85
I1695
tp7230
F0.011057377045953677
s(I172
I1470
tp7231
F0.033792071235682411
s(I66
I857
tp7232
F0.019265547584381967
s(I13
I894
tp7233
F0.0019345730388746205
s(I147
I1332
tp7234
F0.031192679656853683
s(I91
I1334
tp7235
F0.016435432069598164
s(I128
I1852
tp7236
F0.016718305452117652
s(I38
I275
tp7237
F0.042561539909825981
s(I66
I1340
tp7238
F0.010807098251548009
s(I63
I1956
tp7239
F0.0063400979382162515
s(I197
I370
tp7240
F0.38011296014933565
s(I38
I1982
tp7241
F0.0033541677827093022
s(I19
I578
tp7242
F0.0063008343389342972
s(I116
I1606
tp7243
F0.017709773721537481
s(I153
I1012
tp7244
F0.048317483290115877
s(I72
I740
tp7245
F0.026297804775045827
s(I175
I1947
tp7246
F0.023646175382785291
s(I97
I151
tp7247
F0.57411326977031363
s(I150
I1947
tp7248
F0.019275026704397749
s(I44
I634
tp7249
F0.01680818564419103
s(I122
I322
tp7250
F0.20071598856731626
s(I175
I316
tp7251
F0.41244750701077459
s(I69
I217
tp7252
F0.1492009415715933
s(I184
I865
tp7253
F0.079465138473687039
s(I131
I826
tp7254
F0.051723815716631705
s(I25
I291
tp7255
F0.022219836852665091
s(I119
I1427
tp7256
F0.021401611428186869
s(I50
I182
tp7257
F0.11783208868814554
s(I184
I1276
tp7258
F0.045190785664282848
s(I94
I1411
tp7259
F0.015936419165407639
s(I181
I1148
tp7260
F0.051291154340750968
s(I75
I713
tp7261
F0.029221051526096182
s(I22
I48
tp7262
F0.28326873376467365
s(I119
I1012
tp7263
F0.03402323528130851
s(I156
I1122
tp7264
F0.042932019969346744
s(I100
I1132
tp7265
F0.023106192687096384
s(I137
I1534
tp7266
F0.023445178715772525
s(I75
I1138
tp7267
F0.015714583530235537
s(I56
I1162
tp7268
F0.010511945669629565
s(I137
I923
tp7269
F0.047073750604053263
s(I47
I1272
tp7270
F0.0075215052549133746
s(I134
I1501
tp7271
F0.023432853929256463
s(I28
I880
tp7272
F0.0062133553088608096
s(I125
I308
tp7273
F0.22660518405613092
s(I162
I318
tp7274
F0.34766320161365999
s(I53
I1315
tp7275
F0.0083871900277442697
s(I187
I209
tp7276
F1.6283322147526871
s(I81
I822
tp7277
F0.026751270535800439
s(I28
I1243
tp7278
F0.004054341998763364
s(I9
I1925
tp7279
F0.00014016029907032432
s(I106
I387
tp7280
F0.11727319482586947
s(I168
I738
tp7281
F0.088032229156315228
s(I78
I101
tp7282
F0.93842622977098489
s(I103
I498
tp7283
F0.076196381558837317
s(I140
I632
tp7284
F0.084467997547026705
s(I34
I215
tp7285
F0.051510361984792731
s(I112
I911
tp7286
F0.036175138594847493
s(I59
I648
tp7287
F0.02405750423820658
s(I6
I145
tp7288
F0.0016500175544685283
s(I193
I1470
tp7289
F0.039627057424933193
s(I190
I1830
tp7290
F0.028708319402465633
s(I31
I1766
tp7291
F0.0030022178797403792
s(I112
I1322
tp7292
F0.021855190602682793
s(I165
I1840
tp7293
F0.023573143419511045
s(I109
I1838
tp7294
F0.013707983617792742
s(I6
I1788
tp7295
F-0.00042676962366310984
s(I190
I349
tp7296
F0.39797149576705088
s(I84
I1984
tp7297
F0.0089234312797956492
s(I65
I1416
tp7298
F0.0098828527451076727
s(I12
I657
tp7299
F0.0024758878306761103
s(I146
I671
tp7300
F0.082214968070575836
s(I40
I1446
tp7301
F0.0052506043049266099
s(I143
I1637
tp7302
F0.022763752072563533
s(I65
I533
tp7303
F0.035773331808995397
s(I62
I1615
tp7304
F0.0078907744919399486
s(I196
I1989
tp7305
F0.026751932488454852
s(I143
I254
tp7306
F0.42706313372167692
s(I37
I1607
tp7307
F0.0041900213648557822
s(I18
I1681
tp7308
F0.0015294389456738194
s(I115
I1711
tp7309
F0.016121152656489939
s(I152
I675
tp7310
F0.086593676318357168
s(I90
I1703
tp7311
F0.01182279701755809
s(I177
I816
tp7312
F0.081831767807204248
s(I87
I301
tp7313
F0.12776931245374881
s(I18
I372
tp7314
F0.010287832269696529
s(I96
I832
tp7315
F0.033150882286432939
s(I149
I1722
tp7316
F0.022477086481885102
s(I43
I971
tp7317
F0.0094426263207962255
s(I68
I1454
tp7318
F0.010119037732831909
s(I15
I161
tp7319
F0.024170754213735938
s(I43
I1460
tp7320
F0.0056740329200802124
s(I24
I1548
tp7321
F0.0025421526489920821
s(I121
I1544
tp7322
F0.019713462379625481
s(I174
I514
tp7323
F0.16556784313209713
s(I118
I1728
tp7324
F0.016457777691057964
s(I15
I1594
tp7325
F0.0012030012143178657
s(I93
I1778
tp7326
F0.011668065428535336
s(I130
I636
tp7327
F0.074868703225503291
s(I21
I865
tp7328
F0.0043553123243639628
s(I118
I175
tp7329
F0.6461403900091538
s(I155
I467
tp7330
F0.16019081779790204
s(I49
I884
tp7331
F0.01256724915184604
s(I136
I1801
tp7332
F0.018773692921802268
s(I74
I257
tp7333
F0.1269911641514368
s(I71
I1867
tp7334
F0.0077979579885242055
s(I99
I174
tp7335
F0.43679645720218829
s(I136
I420
tp7336
F0.15375038934640958
s(I46
I1963
tp7337
F0.0042860104163694361
s(I180
I1689
tp7338
F0.029743848477157782
s(I124
I1643
tp7339
F0.018759991157185817
s(I161
I983
tp7340
F0.054164211423061576
s(I71
I172
tp7341
F0.23361182389754928
s(I99
I1611
tp7342
F0.014352522611523229
s(I186
I1026
tp7343
F0.062734504436378041
s(I80
I513
tp7344
F0.050494884296503145
s(I161
I1148
tp7345
F0.043455853571950143
s(I105
I1106
tp7346
F0.025443661631307277
s(I52
I623
tp7347
F0.021427210320980536
s(I80
I1132
tp7348
F0.017211786783296264
s(I77
I1260
tp7349
F0.014249561069030183
s(I52
I1218
tp7350
F0.0090174145990108943
s(I33
I1294
tp7351
F0.0047422837944696497
s(I183
I820
tp7352
F0.085422612693735897
s(I8
I1384
tp7353
F4.6725427975356913e-05
s(I5
I992
tp7354
F-0.0010679545497887038
s(I192
I233
tp7355
F1.1616887281900168
s(I102
I428
tp7356
F0.094413547641459677
s(I139
I434
tp7357
F0.15098746650274161
s(I30
I1101
tp7358
F0.0051355501859008746
s(I127
I971
tp7359
F0.039417319922476761
s(I58
I718
tp7360
F0.020518558718924048
s(I5
I1093
tp7361
F-0.000994823668175782
s(I83
I113
tp7362
F0.81024827177120584
s(I145
I630
tp7363
F0.089517196468638066
s(I55
I239
tp7364
F0.089497526669002458
s(I189
I1177
tp7365
F0.052650671374094168
s(I64
I322
tp7366
F0.071818659635913634
s(I11
I845
tp7367
F0.001421112315454398
s(I108
I1359
tp7368
F0.020080166259167892
s(I195
I1324
tp7369
F0.046559555548060468
s(I89
I817
tp7370
F0.030644822205988975
s(I36
I232
tp7371
F0.050138044364140093
s(I170
I1318
tp7372
F0.038660920377657497
s(I114
I1444
tp7373
F0.019905973048341036
s(I167
I1202
tp7374
F0.042887730983209187
s(I89
I1422
tp7375
F0.014696476030030258
s(I142
I1152
tp7376
F0.036306126613112812
s(I86
I1094
tp7377
F0.019794026131255284
s(I167
I727
tp7378
F0.089252216311717383
s(I61
I1072
tp7379
F0.012997923450692223
s(I42
I1064
tp7380
F0.00816931256610034
s(I17
I1066
tp7381
F0.0024707922656587535
s(I111
I906
tp7382
F0.036002452494499244
s(I42
I911
tp7383
F0.0099357669368000303
s(I39
I1733
tp7384
F0.0040765963900141443
s(I120
I311
tp7385
F0.20721507889937299
s(I173
I1875
tp7386
F0.024488836432665587
s(I67
I464
tp7387
F0.04527737057645765
s(I14
I1769
tp7388
F0.00092017826896567938
s(I148
I1819
tp7389
F0.020714815473606572
s(I92
I1829
tp7390
F0.011100432181342473
s(I129
I213
tp7391
F0.50100058569229422
s(I67
I1869
tp7392
F0.007243154528919455
s(I154
I640
tp7393
F0.095820991667057043
s(I48
I387
tp7394
F0.036618793386006203
s(I198
I917
tp7395
F0.081270213125749668
s(I73
I976
tp7396
F0.01853934620969034
s(I20
I41
tp7397
F0.31918263088752769
s(I117
I1259
tp7398
F0.024725263442366821
s(I45
I1578
tp7399
F0.0054531634904463975
s(I179
I1992
tp7400
F0.023638289849754714
s(I123
I1690
tp7401
F0.017887259143451129
s(I20
I1612
tp7402
F0.0018843069816647884
s(I98
I1672
tp7403
F0.013502477051710402
s(I151
I1398
tp7404
F0.03029156689931628
s(I95
I1360
tp7405
F0.016951838029176412
s(I160
I811
tp7406
F0.071033418598927131
s(I70
I1378
tp7407
F0.011240565922255134
s(I185
I456
tp7408
F0.2264630301014581
s(I95
I821
tp7409
F0.033280156202304706
s(I132
I321
tp7410
F0.23200994200385669
s(I26
I972
tp7411
F0.0049946632856205705
s(I104
I152
tp7412
F0.67042996360198426
s(I51
I435
tp7413
F0.033885140493539086
s(I32
I1593
tp7414
F0.0035396232638637776
s(I185
I1637
tp7415
F0.032220794182867808
s(I182
I1519
tp7416
F0.034912629845399147
s(I23
I1577
tp7417
F0.0023486860964013171
s(I104
I1651
tp7418
F0.01481946585725495
s(I157
I1559
tp7419
F0.027547492014548421
s(I101
I1781
tp7420
F0.012941229070262187
s(I138
I577
tp7421
F0.09493109981328518
s(I32
I452
tp7422
F0.017242570993942323
s(I76
I1737
tp7423
F0.0093011523571070575
s(I163
I1518
tp7424
F0.030050173387952378
s(I57
I887
tp7425
F0.01520765630303402
s(I138
I1508
tp7426
F0.024221113933582929
s(I82
I1250
tp7427
F0.015620133503268583
s(I135
I1900
tp7428
F0.017333274645939672
s(I29
I489
tp7429
F0.013687087359709854
s(I126
I823
tp7430
F0.049187896759758973
s(I57
I1292
tp7431
F0.0093989231688075322
s(I54
I1860
tp7432
F0.0055758851605281958
s(I188
I334
tp7433
F0.4268729652375825
s(I29
I1870
tp7434
F0.0025773042091255722
s(I10
I1430
tp7435
F0.00047292876508243703
s(I107
I1958
tp7436
F0.012340539760001625
s(I144
I940
tp7437
F0.049230394046865349
s(I79
I532
tp7438
F0.047103927714877876
s(I166
I1985
tp7439
F0.02148179290483276
s(I7
I1479
tp7440
F-0.00021072804771459885
s(I88
I121
tp7441
F0.78818682912676652
s(I35
I594
tp7442
F0.013589247236616392
s(I113
I410
tp7443
F0.11843395229499629
s(I166
I364
tp7444
F0.28061014169558796
s(I60
I231
tp7445
F0.10787639607293692
s(I194
I1873
tp7446
F0.028615454817884363
s(I191
I779
tp7447
F0.098633268072638738
s(I16
I261
tp7448
F0.013835187510611231
s(I113
I1799
tp7449
F0.014764817918432965
s(I200
I1238
tp7450
F0.053108182388030001
s(I110
I1465
tp7451
F0.01863390922918011
s(I41
I214
tp7452
F0.068026374140379792
s(I191
I1196
tp7453
F0.052238936421918306
s(I85
I1449
tp7454
F0.013516917979916226
s(I172
I1188
tp7455
F0.045447544201416466
s(I66
I675
tp7456
F0.026472801207824942
s(I13
I104
tp7457
F0.035869968803067941
s(I110
I980
tp7458
F0.031922274412703115
s(I147
I1098
tp7459
F0.040720022621950791
s(I91
I1052
tp7460
F0.022468294938381653
s(I128
I1026
tp7461
F0.036915380382731469
s(I66
I1030
tp7462
F0.015151254764184935
s(I63
I1234
tp7463
F0.011312612103983977
s(I128
I621
tp7464
F0.075807555395816351
s(I38
I1184
tp7465
F0.0063079562383132719
s(I19
I856
tp7466
F0.003838513273048566
s(I116
I348
tp7467
F0.16134232329835196
s(I153
I206
tp7468
F0.8361517868164039
s(I178
I267
tp7469
F0.62812895617661024
s(I72
I794
tp7470
F0.023927158234632349
s(I19
I1269
tp7471
F0.0023500297446125019
s(I97
I441
tp7472
F0.083568528756881033
s(I150
I173
tp7473
F1.413307055099901
s(I44
I352
tp7474
F0.037015079577564641
s(I175
I714
tp7475
F0.098578570712779992
s(I69
I1971
tp7476
F0.0070320762335790345
s(I44
I1995
tp7477
F0.0039800743605159028
s(I131
I528
tp7478
F0.10045460829678592
s(I25
I53
tp7479
F0.29916175369833814
s(I122
I1267
tp7480
F0.025932359827356137
s(I119
I1145
tp7481
F0.028747665899063524
s(I50
I928
tp7482
F0.012118569748640506
s(I184
I1426
tp7483
F0.038681322960097256
s(I94
I1141
tp7484
F0.021059475810171341
s(I181
I1878
tp7485
F0.025964468575227342
s(I22
I1754
tp7486
F0.001942532236052664
s(I119
I706
tp7487
F0.056448437146308331
s(I156
I1864
tp7488
F0.021503515938273616
s(I100
I1818
tp7489
F0.012444227705077159
s(I181
I299
tp7490
F0.5004743718319381
s(I75
I1816
tp7491
F0.0086485842256361876
s(I56
I1440
tp7492
F0.0080193719025610059
s(I137
I653
tp7493
F0.077838968002824138
s(I47
I1430
tp7494
F0.0065006669095460934
s(I134
I1735
tp7495
F0.019338265513958293
s(I125
I222
tp7496
F0.42717759024017943
s(I56
I571
tp7497
F0.026580709008120422
s(I53
I1597
tp7498
F0.0065798932680500594
s(I28
I1569
tp7499
F0.0030504692007350363
s(I9
I1727
tp7500
F0.00017823375506636235
s(I106
I1789
tp7501
F0.013692318925956157
s(I159
I629
tp7502
F0.1034058071956641
s(I81
I1669
tp7503
F0.010606134822660864
s(I168
I984
tp7504
F0.057503362456791253
s(I78
I383
tp7505
F0.074461722947037109
s(I9
I340
tp7506
F0.0030588527749213349
s(I103
I792
tp7507
F0.039106324673500066
s(I140
I1382
tp7508
F0.027768350262855072
s(I34
I993
tp7509
F0.0068311504327818618
s(I59
I1438
tp7510
F0.0085773856105800291
s(I6
I379
tp7511
F-0.00061998664686171924
s(I193
I1664
tp7512
F0.033387906898075428
s(I34
I1412
tp7513
F0.004421644887649288
s(I112
I1616
tp7514
F0.016779069358872863
s(I165
I1578
tp7515
F0.028985164692608659
s(I109
I1560
tp7516
F0.016957809831648692
s(I84
I1758
tp7517
F0.010398226880073932
s(I12
I959
tp7518
F0.0014806841208856373
s(I109
I125
tp7519
F1.4479333107332113
s(I146
I393
tp7520
F0.19397622414610183
s(I40
I668
tp7521
F0.013878475028533017
s(I143
I1907
tp7522
F0.018601814569362513
s(I65
I255
tp7523
F0.10475768217430916
s(I62
I1889
tp7524
F0.0064901582844483418
s(I196
I1331
tp7525
F0.046549151892703589
s(I90
I346
tp7526
F0.10812025855234152
s(I143
I468
tp7527
F0.13977927443847088
s(I37
I1905
tp7528
F0.0034062701559305726
s(I171
I1731
tp7529
F0.026841564706777631
s(I115
I1925
tp7530
F0.013838276791488368
s(I152
I953
tp7531
F0.052144172211712171
s(I62
I156
tp7532
F0.21831217200535349
s(I90
I1969
tp7533
F0.0098295939361820201
s(I177
I1114
tp7534
F0.051859589413648446
s(I87
I571
tp7535
F0.048853068792162335
s(I18
I94
tp7536
F0.067812266881027566
s(I152
I1044
tp7537
F0.045807914881605225
s(I96
I1110
tp7538
F0.022462993097502281
s(I43
I561
tp7539
F0.019145241915786936
s(I87
I1116
tp7540
F0.019577315074491192
s(I68
I1156
tp7541
F0.01356515305415021
s(I43
I1178
tp7542
F0.0074071306469297594
s(I24
I1378
tp7543
F0.0029301295326669818
s(I121
I1826
tp7544
F0.015826258353870484
s(I174
I788
tp7545
F0.084061047265812455
s(I15
I1296
tp7546
F0.0015666896683232216
s(I199
I835
tp7547
F0.094416953977347604
s(I93
I476
tp7548
F0.070019618498803435
s(I130
I326
tp7549
F0.21961737523215696
s(I21
I1147
tp7550
F0.003068334805767358
s(I118
I945
tp7551
F0.03696099124197548
s(I155
I185
tp7552
F1.2341652563885375
s(I49
I670
tp7553
F0.018000980806951349
s(I136
I602
tp7554
F0.087018987448005625
s(I46
I189
tp7555
F0.097518746473939558
s(I180
I1143
tp7556
F0.051205184021693009
s(I124
I1393
tp7557
F0.023342763323819644
s(I71
I410
tp7558
F0.058695178880112532
s(I99
I1377
tp7559
F0.01760274190730432
s(I186
I1308
tp7560
F0.044311110036730314
s(I80
I1015
tp7561
F0.019862854685974315
s(I27
I784
tp7562
F0.0068515251241061809
s(I124
I788
tp7563
F0.051149552432611073
s(I161
I1286
tp7564
F0.037094902474713747
s(I105
I1348
tp7565
F0.019556193249163467
s(I158
I1246
tp7566
F0.037757995271262702
s(I80
I1362
tp7567
F0.013539481521238649
s(I133
I1256
tp7568
F0.029486254008342788
s(I77
I1942
tp7569
F0.0082167657647956548
s(I158
I693
tp7570
F0.088239219429634377
s(I33
I1040
tp7571
F0.0062120036948372865
s(I8
I1054
tp7572
F0.00015463964939271574
s(I192
I511
tp7573
F0.19782354191860643
s(I139
I216
tp7574
F0.57652850385459231
s(I33
I957
tp7575
F0.0068895900006139587
s(I30
I1703
tp7576
F0.0030117184345660962
s(I127
I737
tp7577
F0.058278425689933196
s(I164
I1917
tp7578
F0.022140195201679022
s(I58
I472
tp7579
F0.036150573266929449
s(I5
I1727
tp7580
F-0.00070144804168679185
s(I139
I1861
tp7581
F0.018505482057256037
s(I83
I1799
tp7582
F0.0099463758826916337
s(I58
I1919
tp7583
F0.0058599979731475951
s(I145
I856
tp7584
F0.056853308274685176
s(I55
I501
tp7585
F0.030969350258757175
s(I189
I931
tp7586
F0.074109660571334238
s(I64
I936
tp7587
F0.01648575090322037
s(I11
I115
tp7588
F0.023602664386486408
s(I108
I1205
tp7589
F0.023556525645742583
s(I195
I1538
tp7590
F0.037750681585836734
s(I36
I1542
tp7591
F0.0042605575961920097
s(I170
I1552
tp7592
F0.030875410811750714
s(I114
I1742
tp7593
F0.01557128422518895
s(I11
I1564
tp7594
F0.00058878564595549502
s(I89
I1760
tp7595
F0.01117569096758071
s(I142
I1434
tp7596
F0.026928394617671457
s(I86
I1384
tp7597
F0.014560128450648096
s(I167
I1021
tp7598
F0.054060187307460747
s(I61
I1370
tp7599
F0.0095088912657036243
s(I176
I272
tp7600
F0.58413178069286797
s(I86
I759
tp7601
F0.032336049586367745
s(I17
I796
tp7602
F0.0035722131860823135
s(I111
I160
tp7603
F0.69470963992585677
s(I42
I377
tp7604
F0.031596421964540995
s(I176
I1723
tp7605
F0.028082003383985123
s(I120
I1613
tp7606
F0.018409417432194118
s(I173
I1469
tp7607
F0.034094140768613911
s(I67
I198
tp7608
F0.16545497582066288
s(I14
I1987
tp7609
F0.00079146607208322698
s(I111
I1605
tp7610
F0.016732327325532273
s(I148
I1585
tp7611
F0.024883881973478621
s(I92
I1587
tp7612
F0.01331252915914592
s(I129
I575
tp7613
F0.08610598332345458
s(I67
I1571
tp7614
F0.0090056480230822165
s(I154
I1434
tp7615
F0.030055424314259782
s(I48
I681
tp7616
F0.017152158912395042
s(I198
I767
tp7617
F0.10684534430307853
s(I129
I1412
tp7618
F0.024167260035889225
s(I73
I1226
tp7619
F0.013779434892091852
s(I20
I455
tp7620
F0.0091823341114677503
s(I117
I965
tp7621
F0.035487274945765951
s(I48
I1236
tp7622
F0.0080050472425714763
s(I45
I1812
tp7623
F0.0046011799949008357
s(I179
I1758
tp7624
F0.027960408592827925
s(I123
I1952
tp7625
F0.014825625165512142
s(I20
I1882
tp7626
F0.0015585418979270971
s(I98
I1938
tp7627
F0.011175539032074164
s(I151
I924
tp7628
F0.053991332122048027
s(I123
I461
tp7629
F0.11251786522855094
s(I70
I596
tp7630
F0.033967890248838256
s(I26
I550
tp7631
F0.01021215237606932
s(I104
I398
tp7632
F0.1088959007758291
s(I51
I137
tp7633
F0.19466493289107878
s(I185
I1919
tp7634
F0.025973634464247115
s(I182
I1265
tp7635
F0.045046368009645919
s(I23
I311
tp7636
F0.018185866591155661
s(I104
I1897
tp7637
F0.012391439256990719
s(I157
I1249
tp7638
F0.037302741408641787
s(I101
I1519
tp7639
F0.015896489199697758
s(I32
I234
tp7640
F0.041943344609212826
s(I182
I860
tp7641
F0.078856086841784134
s(I76
I1527
tp7642
F0.010951690682740729
s(I163
I1156
tp7643
F0.043786866004577756
s(I57
I649
tp7644
F0.0229279201076803
s(I101
I900
tp7645
F0.031913459125055839
s(I138
I1182
tp7646
F0.033690783660376734
s(I82
I1484
tp7647
F0.012516972842743416
s(I135
I1114
tp7648
F0.035463605201195514
s(I126
I553
tp7649
F0.088153254433398387
s(I57
I1062
tp7650
F0.012059160321031857
s(I54
I1070
tp7651
F0.011147189072732371
s(I135
I575
tp7652
F0.092276657124907999
s(I29
I1112
tp7653
F0.0048606401215128886
s(I10
I1152
tp7654
F0.0006641115435063557
s(I107
I140
tp7655
F0.90927756699912221
s(I144
I146
tp7656
F3.6064447316429091
s(I169
I353
tp7657
F0.30781245681118113
s(I79
I994
tp7658
F0.020082383422614127
s(I10
I807
tp7659
F0.0011446542645576069
s(I7
I1837
tp7660
F-0.00020622385603216581
s(I88
I335
tp7661
F0.10979824609526607
s(I141
I251
tp7662
F0.42506778993268263
s(I35
I328
tp7663
F0.029792972422643463
s(I166
I662
tp7664
F0.10212135579082689
s(I60
I1933
tp7665
F0.0060562819350248633
s(I194
I1467
tp7666
F0.040027160921135035
s(I16
I107
tp7667
F0.047160270130825591
s(I113
I1065
tp7668
F0.02956629533166466
s(I200
I1484
tp7669
F0.041099036090851616
s(I110
I1107
tp7670
F0.027054622593732064
s(I41
I968
tp7671
F0.0089258983895951459
s(I191
I1498
tp7672
F0.038046388984045075
s(I85
I1091
tp7673
F0.01956181326262452
s(I172
I1938
tp7674
F0.023250032495532157
s(I13
I1682
tp7675
F0.00083713388280680096
s(I110
I750
tp7676
F0.046285313702208335
s(I147
I1888
tp7677
F0.019545262720601392
s(I91
I1890
tp7678
F0.010499651499306529
s(I172
I501
tp7679
F0.1695280291846552
s(I66
I1808
tp7680
F0.0074090669275324967
s(I63
I1480
tp7681
F0.0089842186610420479
s(I197
I838
tp7682
F0.092457624360215998
s(I128
I883
tp7683
F0.045526910142716037
s(I38
I1482
tp7684
F0.0047814689430526348
s(I116
I170
tp7685
F0.66581026317626957
s(I153
I416
tp7686
F0.19064016754587076
s(I63
I621
tp7687
F0.027822762142206973
s(I178
I1589
tp7688
F0.031834937564124755
s(I19
I1547
tp7689
F0.0018394072078900901
s(I153
I1597
tp7690
F0.025756622289182299
s(I97
I1731
tp7691
F0.0127444026124999
s(I150
I439
tp7692
F0.16817663985196907
s(I44
I78
tp7693
F0.42885812062504208
s(I72
I1707
tp7694
F0.008881107519624943
s(I175
I992
tp7695
F0.06029443074753086
s(I69
I1709
tp7696
F0.0084057420488886161
s(I44
I1713
tp7697
F0.0047949951494205608
s(I131
I1286
tp7698
F0.027977510312991297
s(I25
I783
tp7699
F0.0062140150466463775
s(I122
I1293
tp7700
F0.025234348359284037
s(I50
I1354
tp7701
F0.0075161832672604794
s(I184
I1704
tp7702
F0.03028002551617642
s(I94
I879
tp7703
F0.029883459969962937
s(I25
I1380
tp7704
F0.0030851499747676439
s(I119
I424
tp7705
F0.12190153868277015
s(I156
I1622
tp7706
F0.025891496042569878
s(I100
I1584
tp7707
F0.01486188894425626
s(I75
I1550
tp7708
F0.0105658877402148
s(I100
I427
tp7709
F0.091921975941917353
s(I137
I423
tp7710
F0.15380349710109181
s(I47
I684
tp7711
F0.016591647000295976
s(I134
I1961
tp7712
F0.016472060907576105
s(I125
I1000
tp7713
F0.037015187819019531
s(I56
I209
tp7714
F0.11326977500344546
s(I53
I1815
tp7715
F0.0056158732797175022
s(I187
I1293
tp7716
F0.045378387935151948
s(I81
I258
tp7717
F0.1461136980864646
s(I134
I276
tp7718
F0.31626766233894937
s(I28
I1807
tp7719
F0.0025701358305457132
s(I125
I1293
tp7720
F0.026071517804809295
s(I162
I1785
tp7721
F0.023954047682085412
s(I159
I867
tp7722
F0.063800466858172866
s(I53
I236
tp7723
F0.086238909328004015
s(I168
I1230
tp7724
F0.041874878201441382
s(I78
I593
tp7725
F0.039728830556768874
s(I9
I78
tp7726
F0.028861936080482171
s(I159
I1220
tp7727
F0.03922240031676285
s(I103
I1030
tp7728
F0.027287197393130305
s(I140
I1036
tp7729
F0.041254346721370121
s(I34
I523
tp7730
F0.015431688844765687
s(I78
I1068
tp7731
F0.017968652801506158
s(I59
I1188
tp7732
F0.010921564248060732
s(I34
I1198
tp7733
F0.0054122645953270298
s(I31
I1226
tp7734
F0.0046871762829864333
s(I112
I1862
tp7735
F0.013960960506386856
s(I165
I196
tp7736
F1.2564649090502567
s(I6
I1224
tp7737
F-0.00053284012410913099
s(I190
I873
tp7738
F0.082246062726472335
s(I84
I500
tp7739
F0.056180600144378173
s(I12
I1189
tp7740
F0.0011045548789996701
s(I109
I871
tp7741
F0.037074026515433255
s(I146
I243
tp7742
F0.49211367107211434
s(I40
I882
tp7743
F0.0097302809338421468
s(I65
I449
tp7744
F0.045440890471745161
s(I196
I1065
tp7745
F0.064129523715344583
s(I143
I546
tp7746
F0.1092865905029617
s(I37
I107
tp7747
F0.17160025740452012
s(I171
I1065
tp7748
F0.052643929902871575
s(I115
I1179
tp7749
F0.026386269133906293
s(I62
I438
tp7750
F0.044026759682736352
s(I196
I908
tp7751
F0.081234865811146292
s(I90
I1163
tp7752
F0.019388618012045424
s(I177
I1356
tp7753
F0.039307451080855059
s(I87
I961
tp7754
F0.023874490447924925
s(I18
I840
tp7755
F0.0036348445368729648
s(I115
I756
tp7756
F0.048740227527306376
s(I152
I1386
tp7757
F0.030926172617431864
s(I96
I1404
tp7758
F0.016485761652675322
s(I149
I1262
tp7759
F0.034213330486275222
s(I87
I1386
tp7760
F0.014752003562853404
s(I149
I643
tp7761
F0.090448198022067994
s(I43
I1920
tp7762
F0.0040547852522427978
s(I24
I1144
tp7763
F0.0036817987540351204
s(I15
I1134
tp7764
F0.0018583335030455234
s(I199
I553
tp7765
F0.18363163357263554
s(I24
I979
tp7766
F0.004462476072072276
s(I21
I1685
tp7767
F0.0019126742522481356
s(I118
I667
tp7768
F0.06054291789651297
s(I155
I1935
tp7769
F0.020291735565094133
s(I49
I384
tp7770
F0.038088126827006297
s(I130
I1975
tp7771
F0.015689095254958787
s(I74
I1877
tp7772
F0.0081582515514892016
s(I49
I1837
tp7773
F0.0050233380322468194
s(I136
I880
tp7774
F0.049850480671704202
s(I46
I471
tp7775
F0.026431397817409222
s(I180
I845
tp7776
F0.079633877936493139
s(I124
I1183
tp7777
F0.029081273688162369
s(I71
I640
tp7778
F0.031415498494675023
s(I99
I1175
tp7779
F0.021696140521936871
s(I186
I1590
tp7780
F0.03378190369567588
s(I27
I1510
tp7781
F0.0030518754746344523
s(I124
I546
tp7782
F0.087717440013182976
s(I161
I1576
tp7783
F0.028085709072770554
s(I105
I1598
tp7784
F0.015653270907745903
s(I80
I1592
tp7785
F0.011086521679092838
s(I133
I1474
tp7786
F0.023768828106786152
s(I77
I1664
tp7787
F0.00998390330456091
s(I158
I943
tp7788
F0.055964097142805938
s(I52
I1718
tp7789
F0.0058702540460884491
s(I183
I360
tp7790
F0.34616778398346065
s(I77
I293
tp7791
F0.10987168900886329
s(I8
I820
tp7792
F0.00031722897838319208
s(I192
I1733
tp7793
F0.031358698204229811
s(I102
I888
tp7794
F0.032946376493919183
s(I33
I327
tp7795
F0.027621472240791173
s(I30
I1945
tp7796
F0.0025643496003183346
s(I183
I1741
tp7797
F0.029191901532152779
s(I127
I1439
tp7798
F0.023077076703489661
s(I164
I1643
tp7799
F0.027219963952387405
s(I58
I242
tp7800
F0.095236859093524751
s(I5
I1961
tp7801
F-0.00063424685432927951
s(I102
I1511
tp7802
F0.016212651469449554
s(I139
I1643
tp7803
F0.021814511586465711
s(I83
I1565
tp7804
F0.011876370485938703
s(I30
I116
tp7805
F0.10714997531873553
s(I58
I1545
tp7806
F0.0076727472989322259
s(I145
I1090
tp7807
F0.040358766571882226
s(I55
I707
tp7808
F0.019523190146802469
s(I189
I717
tp7809
F0.11039647382794356
s(I64
I1214
tp7810
F0.01178572292438451
s(I11
I409
tp7811
F0.0039383660415334542
s(I108
I931
tp7812
F0.033395302929350397
s(I55
I1188
tp7813
F0.0099899038475482083
s(I36
I1852
tp7814
F0.0034084683505557988
s(I170
I1802
tp7815
F0.025229110999087281
s(I11
I1794
tp7816
F0.00048206276898234948
s(I195
I341
tp7817
F0.44156142735584242
s(I142
I876
tp7818
F0.053367242949163451
s(I114
I415
tp7819
F0.11781410040336339
s(I167
I235
tp7820
F0.74011941811143367
s(I61
I612
tp7821
F0.027166907460623498
s(I17
I518
tp7822
F0.0061783448485263565
s(I111
I446
tp7823
F0.10093944438632756
s(I42
I83
tp7824
F0.34304675850306715
s(I176
I1953
tp7825
F0.023729096898583525
s(I120
I1891
tp7826
F0.014961745834345966
s(I173
I1191
tp7827
F0.045658000164533474
s(I14
I213
tp7828
F0.014854656490397673
s(I111
I1875
tp7829
F0.013677123567950729
s(I148
I1231
tp7830
F0.035078020831188703
s(I92
I1305
tp7831
F0.01715664102550769
s(I39
I258
tp7832
F0.048306802029458661
s(I173
I780
tp7833
F0.084627090857867196
s(I67
I1305
tp7834
F0.011393941301885488
s(I154
I1268
tp7835
F0.035571090323056796
s(I48
I863
tp7836
F0.012622508828465898
s(I198
I481
tp7837
F0.23244376318699647
s(I92
I892
tp7838
F0.028451619336747485
s(I129
I1262
tp7839
F0.028108510763505411
s(I73
I1532
tp7840
F0.010361933399495014
s(I117
I735
tp7841
F0.051998089989938948
s(I48
I1530
tp7842
F0.0061361913056203121
s(I45
I1150
tp7843
F0.0080810560259550971
s(I20
I1136
tp7844
F0.0029012170569705986
s(I98
I188
tp7845
F0.36408102216881927
s(I151
I170
tp7846
F1.5727366760023982
s(I123
I723
tp7847
F0.057208229662606545
s(I160
I327
tp7848
F0.32108816304192733
s(I70
I958
tp7849
F0.017980013563905984
s(I95
I281
tp7850
F0.16520444149790839
s(I132
I1813
tp7851
F0.017895754891879567
s(I26
I304
tp7852
F0.022097575679886922
s(I51
I1951
tp7853
F0.0049004398630491091
s(I185
I1425
tp7854
F0.039011868732012726
s(I26
I1943
tp7855
F0.0021416574890213802
s(I23
I93
tp7856
F0.099943922447239708
s(I104
I1119
tp7857
F0.024728533694970856
s(I157
I971
tp7858
F0.053173223094657975
s(I101
I1049
tp7859
F0.02592935499139663
s(I32
I1008
tp7860
F0.0062131453923839524
s(I182
I550
tp7861
F0.15938971145141428
s(I76
I1053
tp7862
F0.017692331532149965
s(I163
I1978
tp7863
F0.021067127372449777
s(I101
I702
tp7864
F0.045046863388928056
s(I138
I1928
tp7865
F0.017500714896634621
s(I82
I1718
tp7866
F0.010383950178207573
s(I135
I1344
tp7867
F0.027451791978054758
s(I126
I323
tp7868
F0.21123428430918328
s(I163
I471
tp7869
F0.17183321805965687
s(I57
I1848
tp7870
F0.006009014418153988
s(I54
I1328
tp7871
F0.0084810723727949643
s(I188
I866
tp7872
F0.081933073288689678
s(I135
I805
tp7873
F0.056037000322459347
s(I29
I1314
tp7874
F0.0039591423851487745
s(I107
I370
tp7875
F0.12787761572954362
s(I144
I504
tp7876
F0.12542435021460169
s(I54
I671
tp7877
F0.020416838945147325
s(I169
I1627
tp7878
F0.028725939134919786
s(I79
I248
tp7879
F0.14964643430582131
s(I10
I465
tp7880
F0.0025964605084648315
s(I7
I1563
tp7881
F-0.00021056655774720124
s(I144
I1635
tp7882
F0.02301354970963463
s(I88
I1573
tp7883
F0.012717268573100481
s(I141
I485
tp7884
F0.128967617313378
s(I35
I126
tp7885
F0.11991593910471877
s(I79
I1629
tp7886
F0.010596131470818646
s(I166
I952
tp7887
F0.05928479758238777
s(I60
I1691
tp7888
F0.0071510000800796957
s(I7
I508
tp7889
F0.00015458914392983434
s(I194
I645
tp7890
F0.13624306668783195
s(I35
I1691
tp7891
F0.0036771787126274654
s(I16
I849
tp7892
F0.0029950169808292356
s(I113
I1491
tp7893
F0.018863436239489863
s(I200
I1762
tp7894
F0.032414325182740955
s(I41
I1314
tp7895
F0.0060931710725472769
s(I191
I1776
tp7896
F0.030113732546458057
s(I85
I861
tp7897
F0.026817987979583752
s(I16
I1340
tp7898
F0.0016794030470516901
s(I13
I1980
tp7899
F0.00067397972014756485
s(I110
I384
tp7900
F0.12594750935780619
s(I147
I1654
tp7901
F0.023293416634544997
s(I91
I1608
tp7902
F0.012906755626033625
s(I172
I227
tp7903
F0.88615711504755856
s(I66
I1658
tp7904
F0.0082576495670590618
s(I197
I560
tp7905
F0.17666661442488665
s(I91
I469
tp7906
F0.06930750950576689
s(I38
I764
tp7907
F0.010939394961456466
s(I116
I896
tp7908
F0.038861433815456675
s(I63
I155
tp7909
F0.22721222899485319
s(I197
I1429
tp7910
F0.042422576206971291
s(I178
I1247
tp7911
F0.044548432286319356
s(I72
I294
tp7912
F0.0984544026946612
s(I19
I1825
tp7913
F0.0015005840976935229
s(I116
I1307
tp7914
F0.02325059311965124
s(I153
I1815
tp7915
F0.021710572385013727
s(I150
I857
tp7916
F0.059610136070197203
s(I72
I1985
tp7917
F0.0073502337271230678
s(I175
I1278
tp7918
F0.04202401444487925
s(I69
I1415
tp7919
F0.01067041034492461
s(I150
I1252
tp7920
F0.034909675352709703
s(I44
I1439
tp7921
F0.0059433612004585832
s(I131
I1148
tp7922
F0.032650723725902844
s(I25
I737
tp7923
F0.0067034654837504013
s(I122
I551
tp7924
F0.084408410961173699
s(I69
I1020
tp7925
F0.016257110389797363
s(I50
I1140
tp7926
F0.009329345963270199
s(I184
I1982
tp7927
F0.02469126550830739
s(I94
I577
tp7928
F0.053750552614886433
s(I25
I1150
tp7929
F0.0038580942750299496
s(I22
I1270
tp7930
F0.0028837430123543309
s(I119
I182
tp7931
F0.59899271694715317
s(I156
I188
tp7932
F1.1910873855443749
s(I181
I799
tp7933
F0.087381495493517064
s(I75
I308
tp7934
F0.09759301804335907
s(I100
I833
tp7935
F0.03500591133317512
s(I137
I217
tp7936
F0.55111072986469778
s(I47
I954
tp7937
F0.010810145050405119
s(I125
I754
tp7938
F0.055116188385000993
s(I56
I487
tp7939
F0.032995458382324122
s(I187
I1043
tp7940
F0.061730518236486766
s(I134
I766
tp7941
F0.059563494505614621
s(I125
I1047
tp7942
F0.034741467270960148
s(I162
I1027
tp7943
F0.051326199084602668
s(I106
I1217
tp7944
F0.022675124269964774
s(I53
I454
tp7945
F0.033686340921393144
s(I187
I956
tp7946
F0.070140641001968373
s(I81
I1233
tp7947
F0.015649046126498246
s(I168
I1444
tp7948
F0.033529372837577932
s(I78
I939
tp7949
F0.021291209275325667
s(I9
I864
tp7950
F0.00066786204692550978
s(I106
I676
tp7951
F0.050892052117094633
s(I159
I1458
tp7952
F0.030690189790322321
s(I103
I1324
tp7953
F0.019523555862059585
s(I140
I1850
tp7954
F0.018826676630764063
s(I78
I1286
tp7955
F0.014111790303117613
s(I59
I1994
tp7956
F0.0057082155944018663
s(I193
I380
tp7957
F0.34557329932406733
s(I140
I349
tp7958
F0.22194646992452507
s(I34
I1976
tp7959
F0.0029375599104263204
s(I31
I1440
tp7960
F0.0038483056218219102
s(I165
I1022
tp7961
F0.053059778520186417
s(I6
I1458
tp7962
F-0.00048321078129999164
s(I190
I515
tp7963
F0.19166386497674981
s(I31
I517
tp7964
F0.013891121683266366
s(I12
I1619
tp7965
F0.00072369414564783265
s(I109
I593
tp7966
F0.064014193378376272
s(I40
I104
tp7967
F0.20605228944479226
s(I65
I1707
tp7968
F0.0078106667361148348
s(I40
I1731
tp7969
F0.0042111737659019568
s(I143
I824
tp7970
F0.058878308821803158
s(I37
I261
tp7971
F0.044118014988211447
s(I171
I799
tp7972
F0.080195547524800112
s(I115
I1393
tp7973
F0.021117646169205466
s(I62
I680
tp7974
F0.024102427178199683
s(I196
I762
tp7975
F0.10624471252762943
s(I90
I1381
tp7976
F0.015487317665066606
s(I177
I1654
tp7977
F0.029911421174683792
s(I18
I1458
tp7978
F0.0018246938222638591
s(I115
I970
tp7979
F0.034408777598925119
s(I152
I1600
tp7980
F0.025466447773950268
s(I96
I1538
tp7981
F0.014645080031562074
s(I149
I1528
tp7982
F0.026376345559674951
s(I87
I1648
tp7983
F0.011806579742617456
s(I68
I1768
tp7984
F0.007909199618196824
s(I149
I925
tp7985
F0.052887110539431112
s(I43
I1782
tp7986
F0.0044414066845048904
s(I121
I462
tp7987
F0.1092865905029617
s(I174
I320
tp7988
F0.39696585107426019
s(I68
I323
tp7989
F0.078242088332297136
s(I15
I836
tp7990
F0.0027473499594060876
s(I199
I1303
tp7991
F0.049017248239035499
s(I93
I816
tp7992
F0.032595542723904851
s(I24
I297
tp7993
F0.020468138608361764
s(I21
I1967
tp7994
F0.0015835321458285768
s(I174
I1759
tp7995
F0.026890300127354445
s(I118
I1517
tp7996
F0.01952042685149611
s(I155
I1685
tp7997
F0.024389938350789692
s(I49
I170
tp7998
F0.12720164027953565
s(I93
I1429
tp7999
F0.015459650816070213
s(I130
I1665
tp8000
F0.019617396227968726
s(I74
I1615
tp8001
F0.0098600825470434358
s(I21
I68
tp8002
F0.14221160484701895
s(I49
I1623
tp8003
F0.0058516311071030811
s(I136
I1126
tp8004
F0.035300970345062507
s(I46
I745
tp8005
F0.014440506505875101
s(I180
I603
tp8006
F0.13458295402278492
s(I71
I1134
tp8007
F0.014703245111987957
s(I99
I909
tp8008
F0.030635541865438515
s(I46
I1156
tp8009
F0.0082531362284140233
s(I27
I1228
tp8010
F0.0039292902090858626
s(I124
I328
tp8011
F0.1999478803925101
s(I161
I1842
tp8012
F0.022781124673608193
s(I105
I1808
tp8013
F0.013343344448558172
s(I186
I359
tp8014
F0.35962579154884339
s(I80
I1838
tp8015
F0.0092400084015707429
s(I133
I828
tp8016
F0.052674272270655798
s(I105
I141
tp8017
F0.84249556245810053
s(I52
I396
tp8018
F0.039635711357731356
s(I77
I975
tp8019
F0.019914946784938648
s(I8
I554
tp8020
F0.00076975489644548478
s(I192
I1067
tp8021
F0.062058329621683013
s(I102
I610
tp8022
F0.055801935783499637
s(I33
I105
tp8023
F0.1463674809797707
s(I127
I1205
tp8024
F0.029298304126332921
s(I164
I1153
tp8025
F0.044326787638498323
s(I5
I131
tp8026
F-0.0020600706459556616
s(I102
I1161
tp8027
F0.022937622286976128
s(I139
I1169
tp8028
F0.034547918921969512
s(I83
I1331
tp8029
F0.01462697451426208
s(I30
I366
tp8030
F0.020905760370588736
s(I164
I804
tp8031
F0.07463849905855402
s(I58
I1315
tp8032
F0.0093959272395198815
s(I145
I1332
tp8033
F0.030615609442136142
s(I55
I809
tp8034
F0.016363007271613446
s(I189
I471
tp8035
F0.22207231643152636
s(I83
I844
tp8036
F0.026678512423975412
s(I64
I1412
tp8037
F0.0097255349574435629
s(I108
I649
tp8038
F0.055416468875027908
s(I55
I1458
tp8039
F0.0077193880227098936
s(I36
I1066
tp8040
F0.0067179521800203893
s(I170
I484
tp8041
F0.17620119211422944
s(I11
I1064
tp8042
F0.001024468196990796
s(I195
I587
tp8043
F0.16042582371733696
s(I89
I204
tp8044
F0.25838378878521995
s(I114
I649
tp8045
F0.059919505843240663
s(I167
I401
tp8046
F0.2373695710132879
s(I61
I910
tp8047
F0.016065231399367708
s(I86
I291
tp8048
F0.13242209300465466
s(I17
I488
tp8049
F0.0066710030109998451
s(I42
I1869
tp8050
F0.004071172736523427
s(I176
I1367
tp8051
F0.038563428868632947
s(I120
I1145
tp8052
F0.029075707103475783
s(I17
I1877
tp8053
F0.0012173900760980661
s(I14
I431
tp8054
F0.0057958286047609551
s(I111
I1129
tp8055
F0.026669707053780148
s(I148
I997
tp8056
F0.047081076123343196
s(I92
I1255
tp8057
F0.018056771639632065
s(I39
I552
tp8058
F0.01720401903463617
s(I120
I532
tp8059
F0.086814671207398955
s(I173
I630
tp8060
F0.11774914074571867
s(I67
I1039
tp8061
F0.015276339952711295
s(I154
I1998
tp8062
F0.019286728683339603
s(I198
I203
tp8063
F3.0270414861240722
s(I92
I586
tp8064
F0.050980894073154079
s(I73
I1686
tp8065
F0.0091790102933598308
s(I117
I425
tp8066
F0.1182189905671597
s(I154
I421
tp8067
F0.18886443483268586
s(I48
I1760
tp8068
F0.0051621795290375267
s(I45
I1384
tp8069
F0.0064138202029309158
s(I198
I1718
tp8070
F0.033097996431900811
s(I179
I778
tp8071
F0.089468845633009858
s(I20
I1294
tp8072
F0.0024696491152448948
s(I117
I1806
tp8073
F0.015368307824518031
s(I98
I326
tp8074
F0.13612432625525955
s(I151
I432
tp8075
F0.1747547215250104
s(I45
I717
tp8076
F0.014748777816249415
s(I123
I1017
tp8077
F0.035366422174314523
s(I160
I1645
tp8078
F0.026285860115688096
s(I70
I160
tp8079
F0.25972409530761575
s(I151
I1621
tp8080
F0.024804252806664644
s(I95
I1655
tp8081
F0.013144600234139586
s(I132
I1539
tp8082
F0.022215799527674853
s(I70
I1551
tp8083
F0.0096730144630874527
s(I51
I1781
tp8084
F0.0054819363731712116
s(I185
I683
tp8085
F0.11522326372172342
s(I26
I1761
tp8086
F0.0024123593934679047
s(I23
I875
tp8087
F0.0048507265086578325
s(I104
I1461
tp8088
F0.017375240508337268
s(I157
I725
tp8089
F0.081627392919401132
s(I32
I1286
tp8090
F0.0045987547603523367
s(I182
I264
tp8091
F0.68350553786859625
s(I76
I779
tp8092
F0.026393790458473905
s(I23
I1292
tp8093
F0.0029972081734380694
s(I101
I424
tp8094
F0.094346569643895151
s(I138
I1698
tp8095
F0.020684076731496817
s(I82
I1952
tp8096
F0.0088357614433321793
s(I163
I205
tp8097
F1.0288733470604425
s(I57
I1618
tp8098
F0.007087365000819479
s(I188
I520
tp8099
F0.1851051047818629
s(I29
I524
tp8100
F0.012520306478649398
s(I126
I1552
tp8101
F0.020654956346342918
s(I107
I600
tp8102
F0.061251519671797976
s(I54
I97
tp8103
F0.41701580049992798
s(I188
I1427
tp8104
F0.039817368150263932
s(I169
I1869
tp8105
F0.023836435721523826
s(I79
I470
tp8106
F0.056221614437951928
s(I10
I203
tp8107
F0.0086690925138820894
s(I107
I1221
tp8108
F0.022860344063102878
s(I144
I1865
tp8109
F0.019331125975679198
s(I88
I1851
tp8110
F0.010332062043567314
s(I141
I783
tp8111
F0.06212510321212187
s(I79
I1835
tp8112
F0.009113285856718386
s(I166
I1186
tp8113
F0.04333510956067279
s(I60
I1441
tp8114
F0.0087377573258791696
s(I7
I234
tp8115
F0.0019246296973335442
s(I194
I1007
tp8116
F0.068582820798186298
s(I141
I1204
tp8117
F0.033832858620727137
s(I35
I1457
tp8118
F0.0044104786332325053
s(I16
I583
tp8119
F0.0048443327941074575
s(I113
I709
tp8120
F0.052089526234585959
s(I60
I964
tp8121
F0.014591016553033697
s(I41
I1044
tp8122
F0.0081165872202459757
s(I85
I631
tp8123
F0.041071743399927488
s(I16
I1058
tp8124
F0.0022645199787503902
s(I13
I1190
tp8125
F0.0013245405087465457
s(I200
I435
tp8126
F0.28494756730610343
s(I110
I154
tp8127
F0.75036183997630179
s(I172
I969
tp8128
F0.060837057172416033
s(I66
I324
tp8129
F0.074488034294819511
s(I91
I827
tp8130
F0.031067814433666557
s(I128
I303
tp8131
F0.24358645230385453
s(I38
I998
tp8132
F0.0078061350336963899
s(I116
I670
tp8133
F0.058677307017009198
s(I63
I433
tp8134
F0.045764703516789795
s(I197
I1167
tp8135
F0.056570954858261337
s(I178
I1481
tp8136
F0.035062590348611346
s(I19
I55
tp8137
F0.17129319390244582
s(I116
I1137
tp8138
F0.02803569611406808
s(I153
I1513
tp8139
F0.027702091736177787
s(I97
I1279
tp8140
F0.018880613325006644
s(I178
I620
tp8141
F0.12639733545652834
s(I72
I1271
tp8142
F0.012923226430006849
s(I175
I1428
tp8143
F0.036015617706462028
s(I69
I1137
tp8144
F0.014121654226513472
s(I97
I644
tp8145
F0.048061696101659383
s(I150
I1422
tp8146
F0.02933266390782888
s(I44
I1157
tp8147
F0.0077969168475135299
s(I131
I1874
tp8148
F0.016968008822828472
s(I122
I817
tp8149
F0.047477390154998231
s(I69
I726
tp8150
F0.025481335234650921
s(I50
I1822
tp8151
F0.0052019199636339315
s(I184
I340
tp8152
F0.39308008896463598
s(I94
I315
tp8153
F0.13451382751856125
s(I131
I463
tp8154
F0.12348210879355422
s(I25
I1872
tp8155
F0.002129136654523097
s(I22
I1432
tp8156
F0.0024886915269059407
s(I119
I1948
tp8157
F0.014242696673660338
s(I156
I906
tp8158
F0.058212482147753278
s(I94
I1942
tp8159
F0.010570506006265244
s(I181
I617
tp8160
F0.13085229025932743
s(I75
I218
tp8161
F0.17013062103116999
s(I22
I551
tp8162
F0.0081787393838407569
s(I100
I639
tp8163
F0.050748535564505329
s(I47
I80
tp8164
F0.46825441662142164
s(I56
I1789
tp8165
F0.0061196994415791666
s(I47
I1781
tp8166
F0.0049573835731989199
s(I134
I992
tp8167
F0.041231098613329138
s(I28
I355
tp8168
F0.019859282668888638
s(I125
I1825
tp8169
F0.016522571690534126
s(I162
I813
tp8170
F0.072088796778112155
s(I106
I1339
tp8171
F0.019977947792148947
s(I53
I720
tp8172
F0.018155092913351774
s(I187
I706
tp8173
F0.11123530381923315
s(I81
I1339
tp8174
F0.014063666279581576
s(I168
I1690
tp8175
F0.027069529916644394
s(I9
I1434
tp8176
F0.00026172150238418647
s(I106
I926
tp8177
F0.032791631080536066
s(I159
I1704
tp8178
F0.024860468163814313
s(I103
I1626
tp8179
F0.014927297686710616
s(I140
I1568
tp8180
F0.023437015293852972
s(I168
I245
tp8181
F0.67419510326041299
s(I78
I1560
tp8182
F0.011015976344372467
s(I59
I1744
tp8183
F0.0067388880630718708
s(I193
I582
tp8184
F0.15995695121984307
s(I34
I1730
tp8185
F0.0034511158487552877
s(I112
I402
tp8186
F0.12048537244950078
s(I165
I744
tp8187
F0.084615171360498148
s(I59
I381
tp8188
F0.049992975478920454
s(I6
I676
tp8189
F-0.00067635099651633249
s(I190
I1333
tp8190
F0.044457551872252178
s(I84
I792
tp8191
F0.029550136583304281
s(I31
I243
tp8192
F0.03806990742650828
s(I12
I1913
tp8193
F0.00057504885301198699
s(I165
I1293
tp8194
F0.038090652126444816
s(I109
I1339
tp8195
F0.020728508364299372
s(I146
I1735
tp8196
F0.021660108265938262
s(I40
I350
tp8197
F0.032718539946992309
s(I84
I1459
tp8198
F0.013195250002118911
s(I65
I1981
tp8199
F0.0064877655963776065
s(I12
I156
tp8200
F0.017772579887497295
s(I40
I1977
tp8201
F0.0035820483063572573
s(I143
I1046
tp8202
F0.041928923592553694
s(I37
I575
tp8203
F0.0152311375701923
s(I171
I517
tp8204
F0.15926555213694274
s(I62
I1090
tp8205
F0.012991392512829996
s(I196
I464
tp8206
F0.24355662425598951
s(I90
I639
tp8207
F0.043717768148936145
s(I37
I1108
tp8208
F0.0066257607818126941
s(I18
I1180
tp8209
F0.0023743634110024439
s(I115
I160
tp8210
F0.76312086005379198
s(I152
I1878
tp8211
F0.0205714086205777
s(I96
I1832
tp8212
F0.011695370529217725
s(I177
I261
tp8213
F0.65551039010110634
s(I87
I1822
tp8214
F0.010389423796895671
s(I96
I179
tp8215
F0.38582307607031741
s(I149
I183
tp8216
F1.1139099544460274
s(I43
I476
tp8217
F0.023805573245423005
s(I121
I736
tp8218
F0.054457849125791588
s(I68
I953
tp8219
F0.01742936362306308
s(I15
I594
tp8220
F0.0042695297342845925
s(I93
I538
tp8221
F0.05854398130464869
s(I24
I63
tp8222
F0.20263175470101888
s(I121
I1149
tp8223
F0.029266151440126544
s(I118
I1271
tp8224
F0.024692960706649104
s(I155
I1147
tp8225
F0.041254338912723669
s(I93
I1279
tp8226
F0.01786535706478852
s(I130
I1131
tp8227
F0.032976890603777127
s(I74
I1401
tp8228
F0.011814646902058534
s(I21
I350
tp8229
F0.013777443518944768
s(I155
I964
tp8230
F0.052749574986548857
s(I49
I1401
tp8231
F0.0070234798177655671
s(I136
I1308
tp8232
F0.028764690366583794
s(I46
I771
tp8233
F0.013814715358109025
s(I180
I305
tp8234
F0.47293884814476567
s(I74
I796
tp8235
F0.024737349298385156
s(I71
I1364
tp8236
F0.011595983710599977
s(I99
I675
tp8237
F0.046285313702208335
s(I46
I1438
tp8238
F0.0062856445758011185
s(I161
I452
tp8239
F0.18045178265053904
s(I186
I625
tp8240
F0.133921768540224
s(I105
I615
tp8241
F0.057503362456791253
s(I158
I507
tp8242
F0.14435077678907035
s(I52
I154
tp8243
F0.1648637339831095
s(I77
I761
tp8244
F0.027723973512419071
s(I8
I448
tp8245
F0.0011723279597379321
s(I192
I1329
tp8246
F0.045309647603060672
s(I33
I1907
tp8247
F0.002955837715977923
s(I183
I1313
tp8248
F0.043078553383190957
s(I127
I1955
tp8249
F0.015423018113705163
s(I8
I1915
tp8250
F-2.3090697255914008e-05
s(I5
I509
tp8251
F-0.0016667728060423626
s(I192
I668
tp8252
F0.12662903029302591
s(I102
I1971
tp8253
F0.011510022314445071
s(I139
I903
tp8254
F0.049568855875660477
s(I83
I1225
tp8255
F0.016290932423864552
s(I30
I576
tp8256
F0.011586498211145137
s(I127
I452
tp8257
F0.12211821957710549
s(I164
I594
tp8258
F0.11876431790540277
s(I58
I1085
tp8259
F0.011997082046169167
s(I145
I1566
tp8260
F0.024604760289966606
s(I189
I225
tp8261
F1.2461449547842807
s(I83
I610
tp8262
F0.04165206880905864
s(I64
I1770
tp8263
F0.0073214453082916537
s(I108
I503
tp8264
F0.080586616942901285
s(I55
I1688
tp8265
F0.0064315367070457334
s(I36
I1344
tp8266
F0.0050428997221306556
s(I189
I1670
tp8267
F0.032284008614543898
s(I170
I734
tp8268
F0.090377554212757394
s(I11
I1374
tp8269
F0.00071009624836235793
s(I108
I1882
tp8270
F0.013139876487811765
s(I195
I801
tp8271
F0.097555462651924593
s(I89
I294
tp8272
F0.13767647436095337
s(I142
I344
tp8273
F0.23361182389754928
s(I36
I763
tp8274
F0.01022779372261284
s(I114
I947
tp8275
F0.035139407280718064
s(I167
I1727
tp8276
F0.026080624248444064
s(I61
I152
tp8277
F0.22211360512707815
s(I142
I1719
tp8278
F0.021134770028894998
s(I86
I1589
tp8279
F0.012188736546075614
s(I17
I210
tp8280
F0.020205858157811948
s(I61
I1597
tp8281
F0.0078409908126540265
s(I42
I1575
tp8282
F0.0050200236108090034
s(I176
I637
tp8283
F0.11890142206424259
s(I120
I1423
tp8284
F0.021721283814258842
s(I17
I1599
tp8285
F0.0014867127228568617
s(I14
I641
tp8286
F0.0034424166671399195
s(I111
I1415
tp8287
F0.019739107677747489
s(I148
I755
tp8288
F0.070363177147625883
s(I39
I1238
tp8289
F0.0061646772227636976
s(I120
I810
tp8290
F0.046947741330006926
s(I173
I352
tp8291
F0.32388746533895296
s(I67
I997
tp8292
F0.016117868062749643
s(I154
I1752
tp8293
F0.022953011043455349
s(I92
I336
tp8294
F0.11721064939014203
s(I129
I1754
tp8295
F0.018134155152984121
s(I73
I1928
tp8296
F0.00775541305646287
s(I117
I131
tp8297
F1.6142523734969663
s(I154
I191
tp8298
F1.0774328333696055
s(I48
I1942
tp8299
F0.0045750680292139211
s(I198
I1432
tp8300
F0.042599300342776043
s(I179
I608
tp8301
F0.13161004464288414
s(I20
I548
tp8302
F0.007239668748270988
s(I117
I1560
tp8303
F0.018606083202080553
s(I98
I592
tp8304
F0.05500054429119778
s(I45
I55
tp8305
F1.1328784462427222
s(I179
I1533
tp8306
F0.033696026402706365
s(I123
I1167
tp8307
F0.029299932828790339
s(I160
I1907
tp8308
F0.02157527451793894
s(I70
I394
tp8309
F0.0609179816274623
s(I98
I1271
tp8310
F0.019295807117842644
s(I151
I1891
tp8311
F0.020207618663624097
s(I95
I1901
tp8312
F0.011008582315396058
s(I132
I1273
tp8313
F0.028658482852601603
s(I70
I1905
tp8314
F0.0074702239969766703
s(I51
I1483
tp8315
F0.0068775668294994647
s(I185
I957
tp8316
F0.068929925109205231
s(I132
I860
tp8317
F0.049366100053856034
s(I26
I1531
tp8318
F0.0028594099779435853
s(I23
I625
tp8319
F0.007395673944417514
s(I104
I683
tp8320
F0.0488098677964642
s(I157
I447
tp8321
F0.17619331902207691
s(I51
I932
tp8322
F0.012361644181924085
s(I32
I1068
tp8323
F0.0057830274503469651
s(I76
I561
tp8324
F0.041398337875689535
s(I23
I1050
tp8325
F0.0038692280116380973
s(I101
I194
tp8326
F0.36315277224295933
s(I163
I995
tp8327
F0.0541807128842514
s(I57
I356
tp8328
F0.052432459151989866
s(I82
I753
tp8329
F0.030630502246388837
s(I135
I377
tp8330
F0.18209409259841358
s(I29
I790
tp8331
F0.0074355460106349256
s(I126
I1290
tp8332
F0.026435119013365871
s(I107
I846
tp8333
F0.037622575910512338
s(I54
I331
tp8334
F0.053859636114521582
s(I188
I1209
tp8335
F0.050289686943205451
s(I169
I1447
tp8336
F0.033707464290029736
s(I107
I1451
tp8337
F0.018197578029987449
s(I144
I1471
tp8338
F0.026514679695715325
s(I88
I1041
tp8339
F0.021791482905143954
s(I169
I540
tp8340
F0.14535838785866376
s(I79
I1025
tp8341
F0.019285420837993807
s(I166
I1492
tp8342
F0.031540266008130403
s(I60
I1103
tp8343
F0.012268084746679621
s(I7
I976
tp8344
F-0.00017700267850437009
s(I194
I249
tp8345
F0.96434814013407588
s(I88
I620
tp8346
F0.044194373735942039
s(I141
I1502
tp8347
F0.025062496164891097
s(I35
I1191
tp8348
F0.0056521873234355218
s(I113
I1007
tp8349
F0.031910459175778054
s(I60
I722
tp8350
F0.021303234590562794
s(I41
I1806
tp8351
F0.0041216061765994884
s(I191
I260
tp8352
F0.81056460670128949
s(I85
I257
tp8353
F0.15925346031531867
s(I16
I1800
tp8354
F0.0011577806301793967
s(I13
I1488
tp8355
F0.0009849657917512843
s(I200
I681
tp8356
F0.13109009921983109
s(I110
I1964
tp8357
F0.012735988906199203
s(I147
I930
tp8358
F0.051476568798727383
s(I85
I1958
tp8359
F0.0092094869490525894
s(I172
I695
tp8360
F0.1000639605776466
s(I66
I174
tp8361
F0.20111160625004468
s(I13
I629
tp8362
F0.0030835153179074354
s(I91
I513
tp8363
F0.060779954736687888
s(I128
I1589
tp8364
F0.020442664043346739
s(I63
I1711
tp8365
F0.0074893052594877923
s(I197
I1657
tp8366
F0.034541722898256029
s(I38
I1719
tp8367
F0.0039879072573209698
s(I19
I333
tp8368
F0.012819322666467721
s(I116
I1871
tp8369
F0.01451776673005022
s(I153
I707
tp8370
F0.081545518853681137
s(I97
I1281
tp8371
F0.01884186505021701
s(I178
I790
tp8372
F0.086670244648678563
s(I72
I1517
tp8373
F0.010310041037309604
s(I175
I1698
tp8374
F0.028423000189258755
s(I97
I942
tp8375
F0.028389391882704434
s(I150
I1680
tp8376
F0.023437017531920335
s(I44
I883
tp8377
F0.010967476638311052
s(I131
I1608
tp8378
F0.020749942839316218
s(I175
I199
tp8379
F1.5025242894250228
s(I69
I448
tp8380
F0.049608488090590215
s(I50
I1544
tp8381
F0.0063824380890565996
s(I184
I618
tp8382
F0.13401975052708676
s(I25
I1578
tp8383
F0.0026197713931514952
s(I122
I1774
tp8384
F0.016610058653243127
s(I119
I1642
tp8385
F0.017787991845577361
s(I156
I656
tp8386
F0.094102064343798753
s(I50
I431
tp8387
F0.033397259644711234
s(I94
I1672
tp8388
F0.012797905708277602
s(I181
I1347
tp8389
F0.040929512147918595
s(I75
I960
tp8390
F0.019632934009190417
s(I22
I201
tp8391
F0.030760096131004996
s(I156
I1403
tp8392
F0.031513260259553096
s(I100
I1301
tp8393
F0.019216524799038601
s(I137
I1765
tp8394
F0.019465984703840884
s(I47
I366
tp8395
F0.038424603002379112
s(I75
I1389
tp8396
F0.0121522926187054
s(I56
I1939
tp8397
F0.0055401041191560207
s(I47
I1923
tp8398
F0.0045125044223762378
s(I134
I1226
tp8399
F0.030784208200277465
s(I28
I585
tp8400
F0.010391447889565378
s(I125
I1739
tp8401
F0.017597920016818501
s(I162
I567
tp8402
F0.12542435021460169
s(I53
I1066
tp8403
F0.010936972327732247
s(I187
I488
tp8404
F0.2047235882416516
s(I81
I557
tp8405
F0.045731571887843318
s(I28
I1068
tp8406
F0.004886871959456039
s(I9
I1164
tp8407
F0.00039091935740736883
s(I106
I136
tp8408
F0.96548856407178196
s(I159
I1926
tp8409
F0.021117277457835947
s(I103
I1856
tp8410
F0.012586635659406518
s(I168
I491
tp8411
F0.1685688486216001
s(I78
I1906
tp8412
F0.0085496303126581137
s(I193
I808
tp8413
F0.094744261988603792
s(I103
I229
tp8414
F0.27342805866089953
s(I140
I881
tp8415
F0.051870517042717453
s(I34
I492
tp8416
F0.016709827558918026
s(I112
I696
tp8417
F0.052811184805099866
s(I59
I899
tp8418
F0.015628920177288088
s(I6
I910
tp8419
F-0.00061365755848020824
s(I193
I1205
tp8420
F0.052457592080248285
s(I190
I1071
tp8421
F0.060788109808035673
s(I84
I566
tp8422
F0.047065159978155129
s(I31
I489
tp8423
F0.014929569285768047
s(I112
I1059
tp8424
F0.029436513742866242
s(I165
I1063
tp8425
F0.05016104683503287
s(I109
I1061
tp8426
F0.028300179365182931
s(I146
I1073
tp8427
F0.041652723392810419
s(I84
I1225
tp8428
F0.01654719489277388
s(I65
I1159
tp8429
F0.012757791415239474
s(I12
I394
tp8430
F0.0049610881647400556
s(I146
I916
tp8431
F0.052093843173842753
s(I40
I1199
tp8432
F0.006620100539945723
s(I143
I1388
tp8433
F0.028409372816377381
s(I37
I809
tp8434
F0.0098326800681510802
s(I171
I363
tp8435
F0.29840586688138998
s(I65
I748
tp8436
F0.02260547261870742
s(I62
I1396
tp8437
F0.0094784198863436132
s(I196
I206
tp8438
F2.3645075341262882
s(I90
I841
tp8439
F0.0299122475963522
s(I37
I1358
tp8440
F0.0051509800373928712
s(I18
I1926
tp8441
F0.0012925182883179354
s(I115
I438
tp8442
F0.10971341759512744
s(I152
I428
tp8443
F0.17954205614948135
s(I177
I559
tp8444
F0.14817097960962064
s(I96
I601
tp8445
F0.052255215882446159
s(I149
I449
tp8446
F0.16014476765731853
s(I43
I194
tp8447
F0.084543219534622641
s(I121
I1018
tp8448
F0.034530108895684482
s(I68
I663
tp8449
F0.028237112693002379
s(I15
I424
tp8450
F0.0066206912607692219
s(I199
I1771
tp8451
F0.031969324377429789
s(I24
I1813
tp8452
F0.0020977910249270612
s(I121
I1303
tp8453
F0.024700929413931424
s(I174
I1291
tp8454
F0.041102609615224904
s(I15
I1805
tp8455
F0.0010267071484948197
s(I199
I332
tp8456
F0.48950863881473411
s(I93
I1993
tp8457
F0.010090471520144051
s(I130
I885
tp8458
F0.046386124892907117
s(I74
I1171
tp8459
F0.014880963260264978
s(I21
I616
tp8460
F0.0066703579725426523
s(I118
I420
tp8461
F0.12210362231825493
s(I155
I682
tp8462
F0.087815162422273163
s(I49
I1123
tp8463
F0.0092684842792918037
s(I136
I1586
tp8464
F0.022209017796060875
s(I74
I566
tp8465
F0.03939594529955049
s(I71
I1602
tp8466
F0.0094533637049827816
s(I99
I473
tp8467
F0.077562442370546381
s(I136
I173
tp8468
F0.99191681633874229
s(I46
I1712
tp8469
F0.005068099500744115
s(I27
I1720
tp8470
F0.0026052672158728587
s(I180
I1634
tp8471
F0.031115123819152379
s(I124
I1916
tp8472
F0.015348025409655094
s(I161
I750
tp8473
F0.080561210630059471
s(I99
I1906
tp8474
F0.011564263854904014
s(I186
I779
tp8475
F0.094687205097068392
s(I80
I506
tp8476
F0.051494359498068708
s(I133
I256
tp8477
F0.36162318233398044
s(I27
I261
tp8478
F0.028545481422579896
s(I105
I857
tp8479
F0.036004012684505676
s(I158
I1773
tp8480
F0.023377052971241402
s(I52
I880
tp8481
F0.013644548313077041
s(I133
I1765
tp8482
F0.018721597653933952
s(I77
I1507
tp8483
F0.011324317523552292
s(I8
I246
tp8484
F0.0034388280626368854
s(I52
I1483
tp8485
F0.0070459562140141848
s(I33
I1541
tp8486
F0.0038290931008910334
s(I183
I527
tp8487
F0.17282182111919442
s(I127
I1625
tp8488
F0.019642509995717133
s(I8
I1553
tp8489
F1.612986722898672e-05
s(I5
I727
tp8490
F-0.0013280108090148565
s(I192
I994
tp8491
F0.06884925961838366
s(I102
I1701
tp8492
F0.013905396649693999
s(I139
I685
tp8493
F0.074062000835649164
s(I30
I1210
tp8494
F0.0045715669095827164
s(I127
I242
tp8495
F0.36907442687439196
s(I164
I328
tp8496
F0.33500870426603901
s(I58
I983
tp8497
F0.013618491019506922
s(I145
I1792
tp8498
F0.020564004657430857
s(I83
I376
tp8499
F0.084022230043901205
s(I108
I221
tp8500
F0.32030988078915362
s(I145
I365
tp8501
F0.2181411116442242
s(I189
I1424
tp8502
F0.04023071346742315
s(I170
I968
tp8503
F0.059902165822512732
s(I64
I91
tp8504
F0.71998195191449121
s(I11
I580
tp8505
F0.0024144791850395039
s(I108
I1600
tp8506
F0.01621110678140792
s(I195
I1047
tp8507
F0.065259125783088415
s(I89
I568
tp8508
F0.050839026670002389
s(I170
I1071
tp8509
F0.051786512701060917
s(I114
I1245
tp8510
F0.024240352750887401
s(I167
I1957
tp8511
F0.022066060363649376
s(I61
I418
tp8512
F0.045958632914179967
s(I89
I1173
tp8513
F0.018891511713765963
s(I142
I1929
tp8514
F0.018155846279603649
s(I86
I1887
tp8515
F0.0097932779302700168
s(I61
I1863
tp8516
F0.0064708523849258065
s(I42
I1297
tp8517
F0.0063806417612796464
s(I176
I867
tp8518
F0.07410495868497112
s(I17
I1313
tp8519
F0.0019021234120179845
s(I14
I923
tp8520
F0.0021403298324583482
s(I111
I669
tp8521
F0.055181597378255433
s(I148
I393
tp8522
F0.1986078308192504
s(I42
I884
tp8523
F0.010322234114807129
s(I39
I1532
tp8524
F0.004740182145172453
s(I67
I731
tp8525
F0.024271894733865488
s(I14
I1526
tp8526
F0.001114462777714731
s(I154
I905
tp8527
F0.057228268540713112
s(I48
I188
tp8528
F0.10502478428851351
s(I198
I1154
tp8529
F0.057915303126600176
s(I73
I735
tp8530
F0.027037012888396508
s(I20
I818
tp8531
F0.0043671207274122844
s(I117
I1522
tp8532
F0.019219363137599844
s(I98
I890
tp8533
F0.031097112701945009
s(I45
I289
tp8534
F0.050385947802124444
s(I179
I1235
tp8535
F0.045517560715699498
s(I123
I1429
tp8536
F0.022320642884500523
s(I160
I1433
tp8537
F0.031692832627218621
s(I98
I1409
tp8538
F0.016856817449972524
s(I151
I1417
tp8539
F0.029740527505967687
s(I95
I1115
tp8540
F0.022020391422732016
s(I160
I548
tp8541
F0.12985981078450978
s(I70
I1115
tp8542
F0.014754951245384363
s(I51
I1057
tp8543
F0.010527623532362172
s(I185
I215
tp8544
F1.3693455949471478
s(I95
I572
tp8545
F0.055260380427572767
s(I132
I586
tp8546
F0.086634965939642317
s(I26
I1237
tp8547
F0.0037106017282640276
s(I104
I897
tp8548
F0.03337071335245944
s(I51
I698
tp8549
F0.017978966730442941
s(I32
I1842
tp8550
F0.0029674789557468787
s(I182
I1764
tp8551
F0.028464918984574365
s(I76
I351
tp8552
F0.081611790413182381
s(I23
I1824
tp8553
F0.0019674917701226649
s(I157
I1774
tp8554
F0.02316247454382965
s(I138
I886
tp8555
F0.050407589973411465
s(I76
I1986
tp8556
F0.0078593520449539381
s(I163
I665
tp8557
F0.098587730585230557
s(I57
I126
tp8558
F0.27639289069222583
s(I82
I987
tp8559
F0.021295608392859655
s(I135
I1639
tp8560
F0.021053861208325298
s(I29
I224
tp8561
F0.038852743042724229
s(I126
I1084
tp8562
F0.033486916661552506
s(I54
I1629
tp8563
F0.0065705604778880993
s(I188
I1607
tp8564
F0.033784690335268514
s(I29
I1605
tp8565
F0.0031017707081426142
s(I10
I1695
tp8566
F0.00035987096671819381
s(I107
I1681
tp8567
F0.015021096584555671
s(I144
I677
tp8568
F0.079457491174791617
s(I88
I1511
tp8569
F0.013391958566791502
s(I169
I886
tp8570
F0.067585977033717798
s(I79
I1311
tp8571
F0.013993621980882817
s(I166
I1790
tp8572
F0.024656331031849669
s(I7
I1342
tp8573
F-0.00020896438932322637
s(I194
I451
tp8574
F0.25176319760450006
s(I88
I834
tp8575
F0.029344125406975834
s(I141
I1736
tp8576
F0.020666943386406456
s(I35
I861
tp8577
F0.0084709297026684671
s(I113
I145
tp8578
F0.96509669978123191
s(I60
I504
tp8579
F0.034604928776290657
s(I41
I1632
tp8580
F0.0046651853330137629
s(I194
I1958
tp8581
F0.02694928096656234
s(I191
I562
tp8582
F0.16666658664349901
s(I16
I1662
tp8583
F0.0012800526908929122
s(I113
I1598
tp8584
F0.017225145712555217
s(I200
I991
tp8585
F0.073464264669121274
s(I110
I1606
tp8586
F0.016522574342786072
s(I147
I696
tp8587
F0.078621174830736662
s(I41
I477
tp8588
F0.022278451341168681
s(I85
I1712
tp8589
F0.010917739250064043
s(I172
I1437
tp8590
F0.034863741713848331
s(I66
I952
tp8591
F0.016785652287548535
s(I13
I159
tp8592
F0.019733981343850897
s(I147
I1365
tp8593
F0.030169839151645023
s(I91
I1303
tp8594
F0.016947366302520937
s(I128
I1819
tp8595
F0.017115382991284744
s(I38
I306
tp8596
F0.036680236600415465
s(I66
I1311
tp8597
F0.011112395162140017
s(I63
I1989
tp8598
F0.0062099707514539654
s(I197
I339
tp8599
F0.45720680915510165
s(I19
I611
tp8600
F0.0058718345079276837
s(I116
I1701
tp8601
F0.016428939770158524
s(I153
I981
tp8602
F0.050503143956516464
s(I72
I515
tp8603
F0.043265367302902834
s(I175
I1976
tp8604
F0.023184168516332825
s(I97
I176
tp8605
F0.40829822598650406
s(I150
I1978
tp8606
F0.018878544365038958
s(I44
I601
tp8607
F0.018025498777544013
s(I122
I357
tp8608
F0.16821891806850425
s(I175
I477
tp8609
F0.18982606751773656
s(I69
I186
tp8610
F0.19349461261123635
s(I184
I768
tp8611
F0.095184313891875816
s(I131
I795
tp8612
F0.054637670838878494
s(I25
I316
tp8613
F0.019914414753871439
s(I119
I1392
tp8614
F0.022118933856709076
s(I50
I857
tp8615
F0.013422441100008229
s(I184
I1179
tp8616
F0.050549838143295063
s(I94
I1378
tp8617
F0.016435101526165913
s(I181
I1117
tp8618
F0.053339265064795721
s(I75
I758
tp8619
F0.026899389595447715
s(I22
I467
tp8620
F0.010101706442635925
s(I119
I981
tp8621
F0.035512009262803276
s(I156
I1089
tp8622
F0.044771886769954604
s(I100
I1027
tp8623
F0.026324615265089682
s(I137
I1055
tp8624
F0.039025754293739973
s(I75
I1043
tp8625
F0.017606768089020831
s(I56
I1193
tp8626
F0.010166436237610214
s(I137
I948
tp8627
F0.045329649752069524
s(I47
I1177
tp8628
F0.0082896324639064583
s(I134
I1468
tp8629
F0.024139272613774902
s(I28
I855
tp8630
F0.0064406907278260137
s(I125
I469
tp8631
F0.11232769610935509
s(I162
I321
tp8632
F0.34123084068966431
s(I56
I708
tp8633
F0.019955442780321193
s(I53
I1284
tp8634
F0.0086425514129136911
s(I187
I254
tp8635
F0.81555702797641272
s(I81
I791
tp8636
F0.028176753150440412
s(I28
I1338
tp8637
F0.0037045137441956851
s(I9
I1958
tp8638
F0.00013480431739851384
s(I106
I482
tp8639
F0.083546950666748054
s(I159
I380
tp8640
F0.23939634565840823
s(I168
I705
tp8641
F0.094401461793321997
s(I103
I531
tp8642
F0.069277900536994078
s(I140
I543
tp8643
F0.10663753402651376
s(I34
I246
tp8644
F0.042573139581611373
s(I112
I942
tp8645
F0.034544291634941694
s(I59
I681
tp8646
F0.022515107801904601
s(I6
I112
tp8647
F0.0035666351781725642
s(I193
I1439
tp8648
F0.040822458704376466
s(I190
I1729
tp8649
F0.031011550357102933
s(I31
I1735
tp8650
F0.0030673617210529385
s(I112
I1353
tp8651
F0.021193406321363809
s(I165
I1745
tp8652
F0.02530675169798955
s(I109
I1807
tp8653
F0.01401209561306458
s(I6
I1759
tp8654
F-0.00043118176257818695
s(I190
I380
tp8655
F0.33500870426603901
s(I65
I1385
tp8656
F0.010164025267851604
s(I12
I688
tp8657
F0.0023256068942163854
s(I109
I372
tp8658
F0.13060511381797285
s(I146
I766
tp8659
F0.067510744451173027
s(I40
I1413
tp8660
F0.0054020988071732555
s(I143
I1658
tp8661
F0.022380773784295014
s(I65
I1014
tp8662
F0.015158895097856754
s(I62
I1646
tp8663
F0.007705192425809906
s(I196
I1572
tp8664
F0.036884913697571221
s(I143
I223
tp8665
F0.57172061542536523
s(I37
I1656
tp8666
F0.0040391517486564497
s(I18
I1776
tp8667
F0.0014288221635404192
s(I171
I1594
tp8668
F0.030011795201796032
s(I115
I1676
tp8669
F0.016561128017422641
s(I152
I642
tp8670
F0.093469097460915432
s(I90
I1670
tp8671
F0.012122493313554458
s(I177
I849
tp8672
F0.077107653977438545
s(I87
I306
tp8673
F0.12444275899236328
s(I18
I343
tp8674
F0.011435233857927178
s(I96
I879
tp8675
F0.030752151607199789
s(I149
I1755
tp8676
F0.021916932630440651
s(I43
I808
tp8677
F0.011927744775040189
s(I68
I1421
tp8678
F0.010418131084971376
s(I15
I134
tp8679
F0.031176557446556681
s(I43
I1429
tp8680
F0.005826494480681896
s(I24
I1643
tp8681
F0.0023643281007796522
s(I121
I1577
tp8682
F0.019171799415241279
s(I174
I541
tp8683
F0.15203992066497335
s(I118
I1571
tp8684
F0.018642411461436213
s(I15
I1563
tp8685
F0.0012335032166189874
s(I93
I1747
tp8686
F0.01193337854912835
s(I130
I607
tp8687
F0.080280265985642765
s(I21
I1154
tp8688
F0.0030453456477180746
s(I118
I142
tp8689
F1.1973542367409231
s(I155
I432
tp8690
F0.18270820639766641
s(I49
I917
tp8691
F0.011990796086658803
s(I136
I1832
tp8692
F0.018357565885130291
s(I74
I288
tp8693
F0.10606860622087093
s(I71
I1832
tp8694
F0.0079849856211195343
s(I99
I207
tp8695
F0.30720240848684033
s(I136
I323
tp8696
F0.24213287120189178
s(I46
I1994
tp8697
F0.0042048211455093737
s(I180
I1400
tp8698
F0.038489541632069219
s(I124
I1674
tp8699
F0.018305092036533206
s(I161
I1008
tp8700
F0.05224981491531349
s(I71
I141
tp8701
F0.33972227439971603
s(I99
I1640
tp8702
F0.014025549646143389
s(I186
I1061
tp8703
F0.059747083008327727
s(I80
I736
tp8704
F0.030553098117789432
s(I27
I1003
tp8705
F0.0050423173328221467
s(I161
I1053
tp8706
F0.049095702817066808
s(I105
I1075
tp8707
F0.026435136458875453
s(I158
I1991
tp8708
F0.020042442592749437
s(I52
I590
tp8709
F0.023035171573153521
s(I80
I1099
tp8710
F0.017891235235114999
s(I77
I1165
tp8711
F0.015773290477344687
s(I52
I1185
tp8712
F0.009335404295223974
s(I33
I1327
tp8713
F0.0045978326721281618
s(I183
I789
tp8714
F0.090574981186787543
s(I8
I1287
tp8715
F7.0098892438941545e-05
s(I5
I961
tp8716
F-0.0010927381937876476
s(I192
I200
tp8717
F2.5523958968390725
s(I102
I335
tp8718
F0.13897751585408724
s(I139
I467
tp8719
F0.13395417257927275
s(I30
I1452
tp8720
F0.0036565224247635422
s(I127
I1000
tp8721
F0.037838223373859739
s(I58
I737
tp8722
F0.019822848823407738
s(I5
I1446
tp8723
F-0.00080545362724744813
s(I145
I599
tp8724
F0.096707703889314281
s(I55
I204
tp8725
F0.11438125031069185
s(I189
I1210
tp8726
F0.050611664500714228
s(I64
I673
tp8727
F0.025501222182321984
s(I11
I874
tp8728
F0.0013548294225352053
s(I108
I1454
tp8729
F0.01837120048569154
s(I195
I1293
tp8730
F0.048148137748589746
s(I89
I786
tp8731
F0.032306607264420674
s(I36
I271
tp8732
F0.040279009228657875
s(I170
I1305
tp8733
F0.039197417800389669
s(I114
I1479
tp8734
F0.019287376246672275
s(I167
I1363
tp8735
F0.036005400321921649
s(I89
I1519
tp8736
F0.013496164042072272
s(I142
I1379
tp8737
F0.028389682908740665
s(I86
I1121
tp8738
F0.019168252818527649
s(I167
I756
tp8739
F0.084111244462845222
s(I61
I1105
tp8740
F0.012501708990328051
s(I42
I1035
tp8741
F0.0084578277290147663
s(I86
I524
tp8742
F0.054324675693735329
s(I17
I1035
tp8743
F0.0025642488469045052
s(I111
I939
tp8744
F0.034270814611418371
s(I148
I167
tp8745
F1.5562713549989067
s(I42
I622
tp8746
F0.016217788430176881
s(I39
I1770
tp8747
F0.0039729147876827143
s(I120
I342
tp8748
F0.17589264172915481
s(I173
I1716
tp8749
F0.027588252970751528
s(I67
I433
tp8750
F0.049937272112490494
s(I14
I1736
tp8751
F0.00094293048319714487
s(I148
I1850
tp8752
F0.020257152138930076
s(I92
I1796
tp8753
F0.011361097745345586
s(I129
I822
tp8754
F0.050952057987872536
s(I67
I1834
tp8755
F0.0074161170983695433
s(I154
I739
tp8756
F0.077057453018272604
s(I48
I418
tp8757
F0.032933625145573645
s(I198
I1012
tp8758
F0.070164728976816138
s(I73
I1009
tp8759
F0.017748234964993715
s(I20
I200
tp8760
F0.027132288693628749
s(I117
I1228
tp8761
F0.025566191444147516
s(I45
I1547
tp8762
F0.0055882459692087223
s(I179
I1577
tp8763
F0.032414051757389435
s(I123
I1723
tp8764
F0.017440072048874031
s(I20
I1635
tp8765
F0.0018518103741401182
s(I98
I1707
tp8766
F0.013147213339055018
s(I151
I663
tp8767
F0.088097109381453986
s(I95
I1457
tp8768
F0.015497288074422711
s(I123
I196
tp8769
F0.54343945576906849
s(I160
I842
tp8770
F0.067210571939784511
s(I70
I1357
tp8771
F0.011462924748276154
s(I185
I489
tp8772
F0.20020057418189588
s(I95
I810
tp8773
F0.033902066022790812
s(I132
I288
tp8774
F0.28326938652874473
s(I26
I815
tp8775
F0.0062180934353463797
s(I104
I247
tp8776
F0.24213287120189178
s(I51
I400
tp8777
F0.038045001408414297
s(I32
I1624
tp8778
F0.003457557942627967
s(I185
I1926
tp8779
F0.02584677122468737
s(I182
I1486
tp8780
F0.035986163150835429
s(I23
I1614
tp8781
F0.00228320706685964
s(I104
I1618
tp8782
F0.015212386290378676
s(I157
I1528
tp8783
F0.028305931154662633
s(I101
I1558
tp8784
F0.015381442343580708
s(I138
I608
tp8785
F0.087639685371348253
s(I32
I483
tp8786
F0.015812747195189766
s(I76
I1768
tp8787
F0.0090958319677883238
s(I163
I1423
tp8788
F0.032821402410704248
s(I57
I912
tp8789
F0.014669720177813988
s(I138
I1415
tp8790
F0.026381251778087839
s(I82
I1221
tp8791
F0.016104283655873308
s(I135
I1869
tp8792
F0.017710429412751062
s(I29
I458
tp8793
F0.014898714153703705
s(I126
I854
tp8794
F0.046675816573193432
s(I57
I1325
tp8795
F0.0091044412539668315
s(I54
I1831
tp8796
F0.0056850653052376498
s(I188
I365
tp8797
F0.35539913945546997
s(I29
I1839
tp8798
F0.0026299488971042082
s(I10
I1417
tp8799
F0.00047984081946034999
s(I107
I1927
tp8800
F0.012595675622760219
s(I144
I907
tp8801
F0.051802829000665448
s(I79
I757
tp8802
F0.028908716562228893
s(I7
I1060
tp8803
F-0.00019008264098273735
s(I35
I627
tp8804
F0.012675885151004478
s(I113
I443
tp8805
F0.10487098499636895
s(I166
I399
tp8806
F0.23693855601154165
s(I60
I134
tp8807
F0.27113921395571211
s(I194
I1200
tp8808
F0.053162702232264235
s(I191
I808
tp8809
F0.09324301223964794
s(I16
I356
tp8810
F0.0091851463371300634
s(I113
I1824
tp8811
F0.014503471856366879
s(I200
I1269
tp8812
F0.051262798066232199
s(I110
I1368
tp8813
F0.020394229637668768
s(I41
I823
tp8814
F0.010963213114065633
s(I191
I1229
tp8815
F0.050248452989563791
s(I85
I1354
tp8816
F0.014753958152890571
s(I172
I1163
tp8817
F0.046833577129324649
s(I66
I642
tp8818
F0.02832646315292698
s(I13
I393
tp8819
F0.0057704995832050902
s(I110
I1015
tp8820
F0.030430197956187708
s(I147
I1131
tp8821
F0.039074125039616256
s(I91
I1149
tp8822
F0.019989852681245875
s(I128
I1505
tp8823
F0.021968249224397204
s(I66
I1129
tp8824
F0.013456901723778978
s(I63
I1267
tp8825
F0.010938513549609737
s(I128
I588
tp8826
F0.082272676766478536
s(I38
I1219
tp8827
F0.0060841248338374962
s(I19
I889
tp8828
F0.0036608673117527611
s(I116
I435
tp8829
F0.11242195077643145
s(I153
I175
tp8830
F1.4644268246546861
s(I63
I660
tp8831
F0.025630244730834646
s(I178
I298
tp8832
F0.48572639779420507
s(I72
I825
tp8833
F0.022735219621304214
s(I19
I1298
tp8834
F0.0022851184110172281
s(I97
I474
tp8835
F0.074999019446735093
s(I150
I332
tp8836
F0.27573652492993567
s(I44
I327
tp8837
F0.041007685505728433
s(I175
I747
tp8838
F0.0919690079148624
s(I69
I1940
tp8839
F0.0071724116282704644
s(I44
I1962
tp8840
F0.0040617878245856774
s(I131
I625
tp8841
F0.077727478871356767
s(I122
I1042
tp8842
F0.033822106405692318
s(I119
I1118
tp8843
F0.029693857917162163
s(I50
I579
tp8844
F0.022417756431923029
s(I184
I1457
tp8845
F0.037543998751752558
s(I94
I1108
tp8846
F0.021895431307925175
s(I181
I1719
tp8847
F0.029260422541467476
s(I22
I1765
tp8848
F0.0019277940304202221
s(I119
I675
tp8849
F0.060237375114157894
s(I156
I1711
tp8850
F0.024101814868443192
s(I100
I1849
tp8851
F0.012177543103206536
s(I181
I268
tp8852
F0.64875522526404261
s(I75
I1849
tp8853
F0.0084549410554815591
s(I56
I1471
tp8854
F0.0078082379748639465
s(I100
I348
tp8855
F0.12658045803537757
s(I137
I686
tp8856
F0.072328378361988563
s(I47
I1463
tp8857
F0.0063191715675453885
s(I134
I1702
tp8858
F0.01983398724101813
s(I125
I255
tp8859
F0.32224053710436368
s(I56
I986
tp8860
F0.012966237652782066
s(I53
I1566
tp8861
F0.0067421780882461445
s(I187
I1540
tp8862
F0.035561993650222529
s(I81
I121
tp8863
F0.63457960274183034
s(I28
I1536
tp8864
F0.0031303811404563234
s(I9
I1752
tp8865
F0.0001727825126839855
s(I162
I1550
tp8866
F0.028967649149226379
s(I106
I1756
tp8867
F0.014025128392416691
s(I159
I618
tp8868
F0.1062857609551846
s(I81
I1766
tp8869
F0.009872618058116572
s(I168
I951
tp8870
F0.060416007297806953
s(I78
I350
tp8871
F0.085240982961559533
s(I9
I373
tp8872
F0.0026465701943795437
s(I103
I825
tp8873
F0.036953105536890157
s(I140
I1285
tp8874
F0.030650291602314542
s(I34
I768
tp8875
F0.0094319311365262219
s(I59
I1471
tp8876
F0.0083362661321018921
s(I6
I346
tp8877
F-0.00056761037313792168
s(I193
I1889
tp8878
F0.028090582437166434
s(I34
I1447
tp8879
F0.0042910255589893934
s(I31
I1981
tp8880
F0.0026127427311682873
s(I112
I1663
tp8881
F0.016163635595098095
s(I165
I459
tp8882
F0.18330152291176544
s(I109
I1785
tp8883
F0.014235514935513957
s(I6
I1985
tp8884
F-0.00039901851121087404
s(I84
I1789
tp8885
F0.010170122664067985
s(I12
I1118
tp8886
F0.0012013864123217163
s(I146
I488
tp8887
F0.13507437575738221
s(I40
I635
tp8888
F0.014817935691880727
s(I143
I1872
tp8889
F0.01906036985622241
s(I65
I216
tp8890
F0.13635379451429441
s(I62
I1792
tp8891
F0.006929779503809996
s(I196
I1298
tp8892
F0.048233960013530204
s(I90
I317
tp8893
F0.12416173168156054
s(I143
I309
tp8894
F0.28849036979833476
s(I37
I1810
tp8895
F0.0036245873657000556
s(I171
I1312
tp8896
F0.039225517145142018
s(I115
I1890
tp8897
F0.014169925487512352
s(I152
I920
tp8898
F0.05484626802474548
s(I62
I191
tp8899
F0.15437827004888263
s(I90
I1936
tp8900
F0.010042314428287865
s(I177
I1147
tp8901
F0.049745008971266061
s(I87
I728
tp8902
F0.034788250843870445
s(I18
I65
tp8903
F0.11925312899543535
s(I152
I1139
tp8904
F0.040537868938381669
s(I96
I1141
tp8905
F0.021655599332542928
s(I43
I542
tp8906
F0.020034828202203099
s(I87
I1149
tp8907
F0.018840521321435908
s(I68
I1275
tp8908
F0.011961846654131117
s(I43
I1275
tp8909
F0.0067114168264798164
s(I24
I1345
tp8910
F0.0030183264689112115
s(I121
I1987
tp8911
F0.014184745218867577
s(I174
I823
tp8912
F0.07874095355363421
s(I15
I1393
tp8913
F0.001428727782059833
s(I199
I800
tp8914
F0.10085847919749866
s(I93
I317
tp8915
F0.13086699880137209
s(I130
I297
tp8916
F0.25995473058951946
s(I21
I1436
tp8917
F0.0023265685899889988
s(I118
I912
tp8918
F0.038828762478691388
s(I49
I703
tp8919
F0.016903643604776229
s(I74
I90
tp8920
F1.1526532904472326
s(I136
I633
tp8921
F0.080664568120451363
s(I46
I220
tp8922
F0.07744531647720175
s(I180
I1110
tp8923
F0.053396366346897137
s(I124
I1424
tp8924
F0.022667924605829601
s(I71
I635
tp8925
F0.03175378202688197
s(I99
I1438
tp8926
F0.016633516340591101
s(I186
I1343
tp8927
F0.042697698359202313
s(I80
I982
tp8928
F0.020749519879503228
s(I27
I753
tp8929
F0.0072068736768644724
s(I124
I827
tp8930
F0.047753659310767547
s(I161
I1319
tp8931
F0.035818244533781247
s(I105
I1317
tp8932
F0.020165775839354132
s(I158
I1337
tp8933
F0.034256536974992487
s(I80
I1329
tp8934
F0.01397452202384159
s(I133
I1225
tp8935
F0.030505547923613128
s(I77
I1975
tp8936
F0.0080449360489658062
s(I158
I660
tp8937
F0.095068776605468225
s(I52
I1983
tp8938
F0.0049194930675392143
s(I33
I1073
tp8939
F0.0059757703789099434
s(I77
I476
tp8940
F0.053208896663061223
s(I8
I1085
tp8941
F0.00014026501539209543
s(I192
I478
tp8942
F0.22246638689244094
s(I102
I113
tp8943
F1.7012517346659146
s(I139
I249
tp8944
F0.41944341220287767
s(I33
I606
tp8945
F0.012275971577098341
s(I30
I1670
tp8946
F0.0030840742609483823
s(I127
I646
tp8947
F0.070664745403165752
s(I164
I1692
tp8948
F0.026163103512045083
s(I58
I507
tp8949
F0.032763206971423452
s(I5
I1680
tp8950
F-0.00071681400071402603
s(I139
I1890
tp8951
F0.018133765899675931
s(I83
I1828
tp8952
F0.0097470239545190858
s(I58
I1822
tp8953
F0.0062485446676322481
s(I145
I825
tp8954
F0.059970356871359654
s(I55
I474
tp8955
F0.033406935427339031
s(I189
I964
tp8956
F0.07037993210677243
s(I64
I951
tp8957
F0.016147837067168991
s(I11
I144
tp8958
F0.017102135619341378
s(I108
I1172
tp8959
F0.024447457755936198
s(I36
I1573
tp8960
F0.0041581665106920507
s(I114
I1777
tp8961
F0.015174382449468577
s(I11
I1597
tp8962
F0.00057118344355468827
s(I89
I1729
tp8963
F0.011431864210160366
s(I142
I629
tp8964
F0.086926381669082009
s(I86
I1419
tp8965
F0.014097639510943789
s(I114
I148
tp8966
F0.93099334534933664
s(I167
I994
tp8967
F0.056184477672770024
s(I61
I1403
tp8968
F0.0092273128240401864
s(I176
I319
tp8969
F0.40921163476480954
s(I86
I790
tp8970
F0.030616336136193734
s(I17
I1021
tp8971
F0.002608606876824556
s(I111
I193
tp8972
F0.44704347026165858
s(I42
I344
tp8973
F0.035830537557617288
s(I39
I1936
tp8974
F0.0035624271828158015
s(I176
I1882
tp8975
F0.024934664530364109
s(I120
I1644
tp8976
F0.017955446539502803
s(I173
I1438
tp8977
F0.035109579945113746
s(I67
I167
tp8978
F0.22199716756594212
s(I14
I1954
tp8979
F0.00080883868383967562
s(I111
I1626
tp8980
F0.016451082755054365
s(I148
I1488
tp8981
F0.027089418138054919
s(I92
I1554
tp8982
F0.013677742147189666
s(I129
I536
tp8983
F0.095849560269461384
s(I39
I53
tp8984
F0.814398495514572
s(I67
I1536
tp8985
F0.0092652449068885024
s(I154
I1533
tp8986
F0.027455553235028518
s(I48
I584
tp8987
F0.020994321181463754
s(I198
I734
tp8988
F0.11447957511178948
s(I129
I1509
tp8989
F0.022118442392039649
s(I73
I1259
tp8990
F0.013315928202003306
s(I20
I486
tp8991
F0.0084383797489872882
s(I117
I934
tp8992
F0.037124950683944835
s(I48
I1267
tp8993
F0.0077604746849735439
s(I45
I1909
tp8994
F0.0043168598940393228
s(I179
I319
tp8995
F0.42406530138675791
s(I123
I1857
tp8996
F0.015817183130422248
s(I20
I1913
tp8997
F0.0015277007138972335
s(I98
I1973
tp8998
F0.010923632867286419
s(I151
I957
tp8999
F0.051346536869579719
s(I123
I490
tp9000
F0.1022889113520743
s(I70
I695
tp9001
F0.02755260267999543
s(I26
I569
tp9002
F0.0097796659523139724
s(I104
I493
tp9003
F0.078479844717650654
s(I51
I230
tp9004
F0.084594932865893119
s(I185
I1176
tp9005
F0.051127528745880613
s(I182
I1232
tp9006
F0.046759186420008224
s(I23
I340
tp9007
F0.01617380891163148
s(I104
I1864
tp9008
F0.012673519642965704
s(I157
I1218
tp9009
F0.038626166574024574
s(I101
I1280
tp9010
F0.019892300886373341
s(I32
I777
tp9011
F0.0086050028002854842
s(I182
I831
tp9012
F0.083029394241837584
s(I76
I1302
tp9013
F0.013431102508618963
s(I163
I1189
tp9014
F0.042091622747636073
s(I57
I682
tp9015
F0.021464905399964755
s(I101
I933
tp9016
F0.030383791711241382
s(I138
I1201
tp9017
F0.032961856242820088
s(I82
I1455
tp9018
F0.012838050481097502
s(I135
I1467
tp9019
F0.024402859492506528
s(I126
I584
tp9020
F0.081175083690533681
s(I57
I1095
tp9021
F0.011596510588636895
s(I54
I1033
tp9022
F0.011659145398544048
s(I135
I540
tp9023
F0.10164478798467161
s(I29
I1081
tp9024
F0.0050332352271316031
s(I10
I1187
tp9025
F0.00063392822434217241
s(I107
I109
tp9026
F3.3172858162862573
s(I144
I241
tp9027
F0.48607934081393506
s(I169
I322
tp9028
F0.36914773120789418
s(I79
I963
tp9029
F0.020941548949834576
s(I10
I710
tp9030
F0.0013875077423284342
s(I7
I1810
tp9031
F-0.00020682743042444647
s(I88
I302
tp9032
F0.12944509264982446
s(I141
I284
tp9033
F0.33037882842113259
s(I35
I361
tp9034
F0.026169904477688761
s(I166
I689
tp9035
F0.096007128643546463
s(I60
I1964
tp9036
F0.0059382228549689168
s(I194
I1434
tp9037
F0.041318704608069905
s(I35
I1922
tp9038
F0.0031478305484512292
s(I16
I74
tp9039
F0.081151617881908639
s(I113
I1226
tp9040
F0.024454380953272358
s(I200
I1515
tp9041
F0.039930395920931137
s(I110
I1138
tp9042
F0.026066589276538127
s(I41
I553
tp9043
F0.018325877536246028
s(I191
I1531
tp9044
F0.036914851695807993
s(I85
I1124
tp9045
F0.018809373966424535
s(I172
I1649
tp9046
F0.028888554265950633
s(I13
I1715
tp9047
F0.00081580178770398136
s(I110
I649
tp9048
F0.056901259000654555
s(I147
I1665
tp9049
F0.023088428965351848
s(I91
I1859
tp9050
F0.010722695011937277
s(I172
I468
tp9051
F0.19040155887755603
s(I66
I1907
tp9052
F0.0069325737877470716
s(I63
I1513
tp9053
F0.0087381383676693319
s(I197
I807
tp9054
F0.097968633115600237
s(I91
I300
tp9055
F0.13812919644010371
s(I128
I850
tp9056
F0.048046827493020826
s(I38
I1525
tp9057
F0.0046166249073251167
s(I116
I137
tp9058
F1.2845396275474339
s(I153
I385
tp9059
F0.21827973334659947
s(I63
I898
tp9060
F0.017047916227448064
s(I19
I1576
tp9061
F0.0017977199222411018
s(I153
I1566
tp9062
F0.026444880058488347
s(I97
I1772
tp9063
F0.012367399994326135
s(I150
I598
tp9064
F0.10217243481584949
s(I44
I45
tp9065
F3.1283302844600196
s(I72
I1738
tp9066
F0.0086821467402078672
s(I175
I897
tp9067
F0.06986967128448035
s(I69
I1678
tp9068
F0.0086014013005441259
s(I44
I1680
tp9069
F0.0049108353712775509
s(I131
I1383
tp9070
F0.025366300708533174
s(I25
I1000
tp9071
F0.0045840968901855834
s(I122
I1324
tp9072
F0.024445622129901506
s(I50
I1389
tp9073
F0.0072804199261281904
s(I184
I1863
tp9074
F0.026833731812664019
s(I94
I846
tp9075
F0.031482620127633462
s(I25
I1349
tp9076
F0.0031720682976217533
s(I22
I1935
tp9077
F0.0017237298298081139
s(I119
I393
tp9078
F0.13773403675616447
s(I156
I437
tp9079
F0.18113057572938523
s(I100
I1751
tp9080
F0.013058820482623678
s(I75
I1583
tp9081
F0.010286990592306909
s(I137
I448
tp9082
F0.13996411009978588
s(I47
I589
tp9083
F0.020188843555709716
s(I134
I1928
tp9084
F0.016840770932692591
s(I125
I905
tp9085
F0.04253599311790536
s(I56
I240
tp9086
F0.091407431547033069
s(I53
I1896
tp9087
F0.0053216459205731566
s(I187
I1322
tp9088
F0.043982950706457545
s(I81
I355
tp9089
F0.088342087675563105
s(I134
I503
tp9090
F0.11224622041730847
s(I28
I1902
tp9091
F0.0024157222836292164
s(I125
I1326
tp9092
F0.025203571561429463
s(I162
I1304
tp9093
F0.036701364045728012
s(I106
I1846
tp9094
F0.013150393436279141
s(I159
I832
tp9095
F0.06777417095951109
s(I53
I205
tp9096
F0.10709620333113999
s(I81
I1992
tp9097
F0.0084811945232630345
s(I168
I1197
tp9098
F0.043502425312411726
s(I78
I688
tp9099
F0.032361475645039509
s(I9
I111
tp9100
F0.01687221224290782
s(I159
I1189
tp9101
F0.040654676521821462
s(I103
I1063
tp9102
F0.026151791731223263
s(I140
I1075
tp9103
F0.039182484253847481
s(I34
I554
tp9104
F0.014321732198536464
s(I78
I1039
tp9105
F0.018629607216559294
s(I59
I1221
tp9106
F0.010547555200627209
s(I34
I1201
tp9107
F0.0053955970917861631
s(I31
I1195
tp9108
F0.0048372516226094786
s(I112
I1893
tp9109
F0.013666822196665112
s(I165
I229
tp9110
F0.76826068639610545
s(I6
I1195
tp9111
F-0.00053962521095140474
s(I190
I776
tp9112
F0.098421780520608598
s(I84
I267
tp9113
F0.14661304627307478
s(I12
I1348
tp9114
F0.00093039865446870268
s(I109
I840
tp9115
F0.038985684493590272
s(I146
I210
tp9116
F0.69858331476851754
s(I40
I849
tp9117
F0.010212107213728998
s(I65
I418
tp9118
F0.050290608722638012
s(I196
I1032
tp9119
F0.067157943164119466
s(I143
I515
tp9120
F0.11984202359617578
s(I171
I1046
tp9121
F0.054019774258334596
s(I115
I1144
tp9122
F0.027480588675674548
s(I62
I593
tp9123
F0.028981545090459495
s(I196
I995
tp9124
F0.070872410266986027
s(I90
I1130
tp9125
F0.020138836531734462
s(I177
I1389
tp9126
F0.038015961538047677
s(I87
I998
tp9127
F0.02270110452769129
s(I18
I683
tp9128
F0.0047201800527473152
s(I115
I725
tp9129
F0.051735490772063832
s(I152
I1353
tp9130
F0.031960380606803923
s(I96
I1307
tp9131
F0.018103262053852997
s(I149
I1295
tp9132
F0.033022289681523702
s(I87
I1291
tp9133
F0.016176594963797121
s(I149
I676
tp9134
F0.083832298599263236
s(I24
I1111
tp9135
F0.003816956416735089
s(I121
I213
tp9136
F0.43533343379571304
s(I68
I436
tp9137
F0.050503143956516464
s(I15
I1103
tp9138
F0.0019254456121466964
s(I199
I526
tp9139
F0.20020414216643254
s(I24
I562
tp9140
F0.0089490371572663076
s(I21
I1718
tp9141
F0.0018678610910665412
s(I118
I762
tp9142
F0.049992975478920454
s(I155
I1644
tp9143
F0.025208530473510387
s(I49
I417
tp9144
F0.033990243723297918
s(I130
I1942
tp9145
F0.016036657962898895
s(I74
I1908
tp9146
F0.0079923819639928315
s(I49
I1870
tp9147
F0.0049146851749431774
s(I136
I879
tp9148
F0.049931241422355367
s(I46
I502
tp9149
F0.024264001588669683
s(I180
I812
tp9150
F0.08455787867082859
s(I124
I1214
tp9151
F0.028079876329921372
s(I71
I865
tp9152
F0.020956963388160367
s(I99
I1204
tp9153
F0.021005993830704537
s(I186
I1993
tp9154
F0.02486647370986448
s(I27
I1479
tp9155
F0.0031299854780887973
s(I124
I577
tp9156
F0.080695469222599056
s(I161
I1993
tp9157
F0.02051951601564897
s(I105
I1567
tp9158
F0.016057146769556042
s(I80
I1575
tp9159
F0.011239265316984713
s(I133
I547
tp9160
F0.097369480753577278
s(I77
I1697
tp9161
F0.0097387018776829287
s(I105
I116
tp9162
F1.7257749599669803
s(I158
I910
tp9163
F0.058918943940976805
s(I52
I1685
tp9164
F0.0060127877198049842
s(I183
I329
tp9165
F0.41627335897318363
s(I77
I198
tp9166
F0.21008815928342359
s(I8
I979
tp9167
F0.0001949783495222012
s(I192
I1828
tp9168
F0.029162061188943329
s(I102
I795
tp9169
F0.038377530090122403
s(I33
I352
tp9170
F0.025012921689141411
s(I183
I1746
tp9171
F0.029078542025448222
s(I127
I1468
tp9172
F0.022471877789625928
s(I164
I1418
tp9173
F0.033257806107614217
s(I58
I149
tp9174
F0.21044266375841791
s(I5
I1930
tp9175
F-0.00064236105648552127
s(I102
I1414
tp9176
F0.017679827918626916
s(I139
I1416
tp9177
F0.026613693570850395
s(I83
I1594
tp9178
F0.011600961485886359
s(I30
I87
tp9179
F0.17079086376149713
s(I58
I1576
tp9180
F0.0074845432251191774
s(I145
I1059
tp9181
F0.042019258567636546
s(I55
I544
tp9182
F0.027694436871911809
s(I189
I750
tp9183
F0.10290918712925613
s(I64
I1181
tp9184
F0.01220871456686711
s(I11
I390
tp9185
F0.004209372572784211
s(I108
I898
tp9186
F0.035094016658989938
s(I55
I1157
tp9187
F0.010330567707998088
s(I36
I1875
tp9188
F0.0033578108913544487
s(I170
I237
tp9189
F0.75894822536039441
s(I114
I1819
tp9190
F0.014721966523549242
s(I11
I1827
tp9191
F0.00046936650140094559
s(I195
I306
tp9192
F0.56331797714093679
s(I142
I847
tp9193
F0.056012304681263982
s(I114
I446
tp9194
F0.10520823904078171
s(I61
I645
tp9195
F0.025313129794779295
s(I17
I743
tp9196
F0.0038983788595666567
s(I111
I479
tp9197
F0.090452063920605105
s(I42
I50
tp9198
F1.2461449547842807
s(I176
I1088
tp9199
F0.053208904961012202
s(I120
I1922
tp9200
F0.014649998168951021
s(I173
I1160
tp9201
F0.047392358006456324
s(I14
I180
tp9202
F0.018683870211830031
s(I111
I1904
tp9203
F0.013409359761672858
s(I148
I1262
tp9204
F0.033898184707152668
s(I92
I1528
tp9205
F0.013978660486512379
s(I39
I291
tp9206
F0.040779448574406553
s(I173
I877
tp9207
F0.071020684159354239
s(I67
I1526
tp9208
F0.0093419757980783211
s(I154
I1239
tp9209
F0.036726171690239423
s(I48
I894
tp9210
F0.012064348406763186
s(I198
I448
tp9211
F0.26464783751947096
s(I92
I835
tp9212
F0.031123029933882787
s(I129
I1231
tp9213
F0.029071709157732738
s(I73
I1437
tp9214
F0.011241123018684322
s(I117
I688
tp9215
F0.057176026291038566
s(I48
I1433
tp9216
F0.0066557096176089615
s(I45
I1119
tp9217
F0.0083630389827722886
s(I198
I1967
tp9218
F0.027530981329811036
s(I20
I1047
tp9219
F0.0032102331389921774
s(I151
I203
tp9220
F0.83977785209365685
s(I123
I752
tp9221
F0.054059577417718198
s(I160
I358
tp9222
F0.27019861935362133
s(I70
I921
tp9223
F0.0189342710503527
s(I95
I382
tp9224
F0.10082150969217742
s(I132
I1780
tp9225
F0.018332082567957798
s(I26
I275
tp9226
F0.025271560434350703
s(I185
I1458
tp9227
F0.037791190615114573
s(I23
I98
tp9228
F0.092207191271375138
s(I104
I1214
tp9229
F0.022180415250868786
s(I157
I940
tp9230
F0.055709781358078546
s(I101
I1082
tp9231
F0.024873268347217124
s(I32
I543
tp9232
F0.013586694488301876
s(I182
I513
tp9233
F0.17922835552217475
s(I76
I1084
tp9234
F0.017033579232830887
s(I163
I1627
tp9235
F0.027355129486878346
s(I101
I735
tp9236
F0.042231425499892429
s(I138
I1963
tp9237
F0.017093857632504386
s(I82
I1689
tp9238
F0.010610961782405151
s(I126
I354
tp9239
F0.18022506748101239
s(I163
I500
tp9240
F0.15547783672079482
s(I57
I1881
tp9241
F0.0058788910007441051
s(I54
I1299
tp9242
F0.0087198870063253421
s(I188
I769
tp9243
F0.098191153692953226
s(I82
I252
tp9244
F0.15500106438263744
s(I135
I778
tp9245
F0.058867577379836583
s(I29
I1283
tp9246
F0.0040766665150074547
s(I126
I1817
tp9247
F0.016791129047366602
s(I107
I339
tp9248
F0.14740038654427981
s(I144
I487
tp9249
F0.13253438903759762
s(I54
I894
tp9250
F0.014036531929905532
s(I169
I1972
tp9251
F0.022191635994385308
s(I79
I217
tp9252
F0.18732194233906005
s(I10
I496
tp9253
F0.0023616029544589472
s(I7
I1656
tp9254
F-0.00020960968530694772
s(I144
I1602
tp9255
F0.023648186493672407
s(I88
I1540
tp9256
F0.013068409946582944
s(I141
I518
tp9257
F0.11612307159068661
s(I79
I1586
tp9258
F0.010962918089644709
s(I166
I987
tp9259
F0.05627046494024459
s(I60
I1722
tp9260
F0.0069909101056616256
s(I7
I477
tp9261
F0.00022086704880385484
s(I194
I740
tp9262
F0.10945491880805201
s(I35
I1720
tp9263
F0.0036018949788949586
s(I16
I944
tp9264
F0.0026170329647762034
s(I113
I1532
tp9265
F0.018203251807111711
s(I200
I1793
tp9266
F0.031650591775129307
s(I41
I1283
tp9267
F0.0062762120229367738
s(I191
I1809
tp9268
F0.029369656922113296
s(I85
I894
tp9269
F0.025494649204285603
s(I16
I1307
tp9270
F0.0017331199099587088
s(I110
I419
tp9271
F0.10969557475878713
s(I147
I407
tp9272
F0.18479012050077315
s(I91
I1705
tp9273
F0.011973072554286203
s(I172
I194
tp9274
F1.5592851455648986
s(I66
I1629
tp9275
F0.0084426804954707713
s(I197
I529
tp9276
F0.19478987279751808
s(I38
I543
tp9277
F0.01699048659150601
s(I116
I999
tp9278
F0.033439476325854818
s(I63
I184
tp9279
F0.16876171191654446
s(I197
I1142
tp9280
F0.058368560430490379
s(I178
I1278
tp9281
F0.043037215925503795
s(I72
I325
tp9282
F0.084479218057848193
s(I19
I1854
tp9283
F0.0014717897322881386
s(I116
I1402
tp9284
F0.021179799526920232
s(I153
I1264
tp9285
F0.035406887726565424
s(I150
I888
tp9286
F0.056624138715650939
s(I175
I1183
tp9287
F0.04684953043281883
s(I69
I1400
tp9288
F0.010816038596332072
s(I150
I1159
tp9289
F0.038843761867903122
s(I44
I1406
tp9290
F0.006116542059889451
s(I131
I1117
tp9291
F0.033899862620501146
s(I25
I706
tp9292
F0.007075043838828227
s(I122
I582
tp9293
F0.077739686985592776
s(I69
I989
tp9294
F0.016924755001768467
s(I50
I1047
tp9295
F0.010390768167283302
s(I94
I544
tp9296
F0.058510486763825184
s(I25
I1119
tp9297
F0.0039900793586061262
s(I22
I1169
tp9298
F0.0031934471517090939
s(I119
I151
tp9299
F0.99978246370425394
s(I181
I880
tp9300
F0.075567862101789535
s(I75
I469
tp9301
F0.052339892416253662
s(I100
I864
tp9302
F0.033291278976324043
s(I137
I250
tp9303
F0.40345342350702873
s(I47
I859
tp9304
F0.012359607505515667
s(I125
I659
tp9305
F0.067032650049144382
s(I56
I390
tp9306
F0.044921218347367467
s(I187
I1072
tp9307
F0.059319564917876641
s(I134
I729
tp9308
F0.064015384847098025
s(I28
I116
tp9309
F0.096281321045172341
s(I125
I1080
tp9310
F0.03329128812081257
s(I162
I1058
tp9311
F0.049197322595528364
s(I106
I1056
tp9312
F0.027426827743188539
s(I53
I551
tp9313
F0.025895511736037182
s(I187
I989
tp9314
F0.06672061023354417
s(I81
I1074
tp9315
F0.018742787444223388
s(I168
I1411
tp9316
F0.034611675830015516
s(I78
I906
tp9317
F0.022327027635585438
s(I9
I641
tp9318
F0.0011081500278169395
s(I106
I647
tp9319
F0.05418735129911436
s(I159
I1427
tp9320
F0.031603191513190534
s(I103
I1357
tp9321
F0.01890097982457398
s(I140
I1753
tp9322
F0.020211362471504804
s(I78
I1377
tp9323
F0.012922219361072199
s(I193
I349
tp9324
F0.41121375255864928
s(I140
I380
tp9325
F0.19120602474591328
s(I31
I1409
tp9326
F0.0039520484666474981
s(I112
I139
tp9327
F1.075066590456335
s(I165
I927
tp9328
F0.061081845989792327
s(I6
I1437
tp9329
F-0.00048731650368400087
s(I190
I546
tp9330
F0.17344270698198813
s(I31
I1018
tp9331
F0.0058971810856561502
s(I12
I1650
tp9332
F0.00070505519835373372
s(I109
I562
tp9333
F0.069265539770587123
s(I146
I1596
tp9334
F0.024209360819580632
s(I40
I71
tp9335
F0.42768982429163577
s(I65
I1716
tp9336
F0.00775943711604555
s(I40
I1698
tp9337
F0.0043113650290293832
s(I143
I793
tp9338
F0.062251437999094356
s(I37
I294
tp9339
F0.037363445769953756
s(I171
I892
tp9340
F0.068086667361164699
s(I115
I1358
tp9341
F0.021842596542800095
s(I62
I843
tp9342
F0.018134365220345158
s(I196
I729
tp9343
F0.11388237378718942
s(I90
I1348
tp9344
F0.015981915079881351
s(I177
I1943
tp9345
F0.024074078021584372
s(I18
I1429
tp9346
F0.0018707999855877124
s(I115
I939
tp9347
F0.035983853981290732
s(I152
I1631
tp9348
F0.024819225317342871
s(I96
I1569
tp9349
F0.014271976134674857
s(I87
I1553
tp9350
F0.012739620058769472
s(I68
I1743
tp9351
F0.0080516001626779014
s(I149
I958
tp9352
F0.050304413835221433
s(I43
I1751
tp9353
F0.004537828402077523
s(I121
I495
tp9354
F0.098173252252366783
s(I174
I355
tp9355
F0.32216966631280014
s(I68
I162
tp9356
F0.24077885748006531
s(I15
I933
tp9357
F0.0023860840029098374
s(I199
I1268
tp9358
F0.050954719500132008
s(I93
I785
tp9359
F0.034374709180469108
s(I24
I264
tp9360
F0.023952508743575317
s(I21
I1984
tp9361
F0.0015670279914119099
s(I174
I1790
tp9362
F0.026264858632184064
s(I118
I1484
tp9363
F0.02009504502169935
s(I155
I1394
tp9364
F0.031513450798257486
s(I49
I203
tp9365
F0.096283339133213422
s(I93
I1526
tp9366
F0.014199152017885741
s(I130
I1376
tp9367
F0.025278336054353579
s(I74
I1646
tp9368
F0.0096256820185142838
s(I21
I101
tp9369
F0.076751344479389569
s(I49
I1648
tp9370
F0.0057421359172405966
s(I136
I1029
tp9371
F0.039995303905061029
s(I46
I520
tp9372
F0.023148671825124541
s(I180
I570
tp9373
F0.14751955826007013
s(I71
I1103
tp9374
F0.01524094185295361
s(I99
I938
tp9375
F0.029354744135179297
s(I46
I1191
tp9376
F0.0079500630926909663
s(I27
I1197
tp9377
F0.0040545995203003747
s(I124
I367
tp9378
F0.16503758822164469
s(I161
I211
tp9379
F0.90481532255160702
s(I186
I262
tp9380
F0.73813140649614661
s(I80
I1805
tp9381
F0.0094538470613941585
s(I133
I797
tp9382
F0.055639926746308618
s(I105
I366
tp9383
F0.12624821061995434
s(I158
I224
tp9384
F0.72557030784679188
s(I52
I355
tp9385
F0.046201600845964579
s(I77
I1008
tp9386
F0.019060383478428058
s(I8
I713
tp9387
F0.00044495079162310951
s(I192
I1034
tp9388
F0.064972055161200928
s(I102
I525
tp9389
F0.069442405902991056
s(I183
I1080
tp9390
F0.056878456166680032
s(I127
I1194
tp9391
F0.029665474635692825
s(I164
I1184
tp9392
F0.042705320047063164
s(I5
I228
tp9393
F-0.0023573768710349959
s(I102
I1192
tp9394
F0.02214711641649322
s(I139
I1214
tp9395
F0.032802090715263507
s(I83
I1488
tp9396
F0.012669303566538524
s(I30
I329
tp9397
F0.024094306402171872
s(I164
I859
tp9398
F0.067677095908996052
s(I58
I1474
tp9399
F0.0081384890335864518
s(I145
I1301
tp9400
F0.031614876300453711
s(I55
I782
tp9401
F0.017103969762560102
s(I189
I504
tp9402
F0.19715309021575214
s(I83
I877
tp9403
F0.025337277496121424
s(I64
I1507
tp9404
F0.0089578872422498897
s(I108
I744
tp9405
F0.045615962956076082
s(I55
I1427
tp9406
F0.0079299168251232444
s(I36
I1097
tp9407
F0.0064826222507736904
s(I189
I1949
tp9408
F0.02617984323746152
s(I170
I455
tp9409
F0.19590196611136948
s(I11
I1097
tp9410
F0.00098077441865573791
s(I195
I552
tp9411
F0.17792764197641131
s(I114
I680
tp9412
F0.056010618402545433
s(I167
I438
tp9413
F0.20293572601970983
s(I61
I943
tp9414
F0.015338474558013826
s(I86
I322
tp9415
F0.11269672889987167
s(I17
I457
tp9416
F0.0072599917258646812
s(I42
I1836
tp9417
F0.0041606053121794511
s(I176
I1398
tp9418
F0.037382314475361424
s(I120
I1176
tp9419
F0.028042375102858837
s(I17
I1846
tp9420
F0.0012429003179094779
s(I14
I398
tp9421
F0.006438591087772557
s(I111
I1166
tp9422
F0.025537490609295953
s(I148
I900
tp9423
F0.054477958848245911
s(I92
I1222
tp9424
F0.018699490792858642
s(I39
I969
tp9425
F0.0083695113864396525
s(I120
I563
tp9426
F0.07970463823062858
s(I173
I599
tp9427
F0.12761199219243624
s(I67
I1260
tp9428
F0.011916318329264807
s(I154
I1569
tp9429
F0.026609249477425028
s(I92
I553
tp9430
F0.055395111777481222
s(I73
I1719
tp9431
F0.0089573717993468582
s(I117
I394
tp9432
F0.13345238553154015
s(I154
I388
tp9433
F0.217797503873807
s(I48
I1679
tp9434
F0.0054705104599989257
s(I45
I1353
tp9435
F0.0065968340774636156
s(I198
I1681
tp9436
F0.034102033773585505
s(I179
I875
tp9437
F0.074960857552587967
s(I20
I1325
tp9438
F0.0023985500945599486
s(I98
I361
tp9439
F0.1156295482751081
s(I151
I465
tp9440
F0.15447587727723014
s(I45
I814
tp9441
F0.012524078711046048
s(I123
I902
tp9442
F0.041779774109893156
s(I160
I1932
tp9443
F0.021205861083083463
s(I70
I131
tp9444
F0.38292761012796106
s(I151
I1658
tp9445
F0.02406606007994944
s(I95
I1620
tp9446
F0.01351125157855876
s(I132
I1506
tp9447
F0.02286602107642445
s(I26
I109
tp9448
F0.094539196710082166
s(I70
I1646
tp9449
F0.0089735511609829212
s(I51
I1746
tp9450
F0.0056177736141036242
s(I185
I708
tp9451
F0.1088912816818921
s(I26
I1728
tp9452
F0.0024683167813793969
s(I23
I904
tp9453
F0.0046579747252025088
s(I104
I1428
tp9454
F0.017902729963787761
s(I157
I694
tp9455
F0.087200956694225798
s(I32
I1317
tp9456
F0.0044662230985510762
s(I182
I235
tp9457
F0.9466290372633055
s(I76
I810
tp9458
F0.025045435042976859
s(I23
I1325
tp9459
F0.0029059064515817527
s(I101
I457
tp9460
F0.084172871977945499
s(I138
I325
tp9461
F0.24587153967319464
s(I82
I1923
tp9462
F0.0090039677432861929
s(I163
I234
tp9463
F0.70210007423054266
s(I57
I1651
tp9464
F0.006911352463488115
s(I188
I559
tp9465
F0.16376284360584101
s(I82
I486
tp9466
F0.056530079427670799
s(I29
I749
tp9467
F0.0079502725610620228
s(I126
I1587
tp9468
F0.02005510552347893
s(I107
I569
tp9469
F0.066187375975336443
s(I54
I64
tp9470
F1.2673583888100075
s(I188
I1458
tp9471
F0.038644473090283515
s(I169
I1198
tp9472
F0.043815238535111427
s(I79
I439
tp9473
F0.06206370966597069
s(I10
I234
tp9474
F0.0070551448060098554
s(I107
I1186
tp9475
F0.023764785403045885
s(I144
I1192
tp9476
F0.035310569764638498
s(I88
I1818
tp9477
F0.010570828555417178
s(I141
I816
tp9478
F0.058510486763825184
s(I79
I1800
tp9479
F0.0093374694720153306
s(I166
I1229
tp9480
F0.041226201150314612
s(I60
I1344
tp9481
F0.0095405781199342839
s(I7
I203
tp9482
F0.0026124015106815061
s(I194
I974
tp9483
F0.072044115829981728
s(I141
I1237
tp9484
F0.032601346423416756
s(I35
I1454
tp9485
F0.0044216423017500953
s(I16
I678
tp9486
F0.0039912658703566486
s(I113
I742
tp9487
F0.048819756450764494
s(I60
I1003
tp9488
F0.013862262764823951
s(I41
I1141
tp9489
F0.0072624598268320071
s(I85
I520
tp9490
F0.05401107071823593
s(I16
I1025
tp9491
F0.0023573497520459545
s(I13
I1223
tp9492
F0.0012773969788536074
s(I200
I466
tp9493
F0.2507239536110949
s(I110
I181
tp9494
F0.50492849948432184
s(I147
I173
tp9495
F1.302276845298789
s(I172
I936
tp9496
F0.063988521543803217
s(I66
I423
tp9497
F0.050533173959485284
s(I91
I792
tp9498
F0.032959790225453173
s(I128
I270
tp9499
F0.30205446252784734
s(I38
I769
tp9500
F0.010848888142263998
s(I116
I765
tp9501
F0.048520902540683114
s(I63
I470
tp9502
F0.040789165007071145
s(I197
I1888
tp9503
F0.028902663726203662
s(I178
I1512
tp9504
F0.034077285927482465
s(I19
I84
tp9505
F0.087097051499241629
s(I116
I1104
tp9506
F0.02917700061201953
s(I153
I1482
tp9507
F0.028488917817755532
s(I97
I1048
tp9508
F0.02459218592164189
s(I178
I527
tp9509
F0.16494444512546094
s(I72
I1046
tp9510
F0.016629752522254428
s(I175
I1461
tp9511
F0.034898715597602929
s(I69
I1106
tp9512
F0.014635431812146819
s(I97
I677
tp9513
F0.044784415536833523
s(I150
I1449
tp9514
F0.028593945609046264
s(I44
I1124
tp9515
F0.0080848635750838723
s(I131
I1715
tp9516
F0.019059049418504708
s(I122
I848
tp9517
F0.045043901718869739
s(I69
I695
tp9518
F0.027022637333783461
s(I50
I1793
tp9519
F0.0053056471552982041
s(I184
I371
tp9520
F0.32969669650670319
s(I94
I282
tp9521
F0.16134232329835196
s(I131
I300
tp9522
F0.25881216176090943
s(I25
I1841
tp9523
F0.0021726365705532552
s(I22
I1467
tp9524
F0.002416171891961041
s(I119
I1917
tp9525
F0.014541149719073106
s(I156
I1001
tp9526
F0.050448164429989652
s(I94
I1905
tp9527
F0.010832259614822062
s(I181
I586
tp9528
F0.14226338177973874
s(I75
I251
tp9529
F0.13479997921976927
s(I22
I966
tp9530
F0.0040429266901710397
s(I100
I542
tp9531
F0.064366246765107701
s(I47
I113
tp9532
F0.23682449600537411
s(I56
I1692
tp9533
F0.0065577462569151425
s(I47
I1674
tp9534
F0.0053498879534118861
s(I134
I963
tp9535
F0.042980146219626168
s(I28
I322
tp9536
F0.022605487860552675
s(I125
I1986
tp9537
F0.014803763921631102
s(I162
I844
tp9538
F0.068211731557425617
s(I106
I1306
tp9539
F0.02064764489689571
s(I53
I817
tp9540
F0.015395173836540911
s(I187
I739
tp9541
F0.10357271871172079
s(I81
I1316
tp9542
F0.014382014519718645
s(I168
I1913
tp9543
F0.022925402004056638
s(I9
I1467
tp9544
F0.00025009809035364343
s(I106
I1009
tp9545
F0.029170236757997244
s(I159
I1673
tp9546
F0.025480446345280797
s(I103
I1659
tp9547
F0.01454402185857938
s(I168
I212
tp9548
F1.0177129592946053
s(I78
I1659
tp9549
F0.010187332895109452
s(I59
I1777
tp9550
F0.0065836825713056196
s(I193
I551
tp9551
F0.17537842497937653
s(I34
I1765
tp9552
F0.0033681662160587088
s(I112
I433
tp9553
F0.10717638137553678
s(I165
I649
tp9554
F0.1043328488647406
s(I59
I154
tp9555
F0.20464898213102364
s(I6
I647
tp9556
F-0.00068254566918273809
s(I190
I1236
tp9557
F0.049472841754059395
s(I84
I831
tp9558
F0.027687083487087847
s(I31
I208
tp9559
F0.047344174371974634
s(I12
I1816
tp9560
F0.00061785597829840035
s(I165
I1326
tp9561
F0.036783627495695401
s(I109
I1308
tp9562
F0.021381724122478577
s(I146
I1318
tp9563
F0.031352268874234354
s(I40
I317
tp9564
F0.037500845998665482
s(I84
I1490
tp9565
F0.012843443041919709
s(I65
I1950
tp9566
F0.0066160928318272048
s(I12
I131
tp9567
F0.022723832550467851
s(I40
I1944
tp9568
F0.0036560465873026553
s(I143
I1143
tp9569
F0.037060028203319051
s(I37
I720
tp9570
F0.011403657390504694
s(I171
I610
tp9571
F0.12167162646437953
s(I62
I1149
tp9572
F0.012141993171302353
s(I90
I606
tp9573
F0.047112284373963725
s(I37
I1141
tp9574
F0.0063883957214404472
s(I18
I1279
tp9575
F0.0021475133245132711
s(I115
I129
tp9576
F1.5999726529264429
s(I152
I181
tp9577
F1.2449122213022068
s(I96
I1847
tp9578
F0.01157419696955045
s(I177
I294
tp9579
F0.49434929660168087
s(I87
I1855
tp9580
F0.010155475044572376
s(I96
I338
tp9581
F0.12423998280905657
s(I149
I200
tp9582
F0.84353283483485297
s(I43
I317
tp9583
F0.041472718560229591
s(I121
I641
tp9584
F0.066558829489916385
s(I68
I920
tp9585
F0.018252895181886959
s(I15
I691
tp9586
F0.0035112456031568249
s(I93
I635
tp9587
F0.046191722442093588
s(I24
I30
tp9588
F1.0497120280081924
s(I121
I1054
tp9589
F0.032921177562641943
s(I174
I1040
tp9590
F0.055847400730991321
s(I118
I1238
tp9591
F0.025579941132249942
s(I155
I1112
tp9592
F0.043084213163636684
s(I93
I1216
tp9593
F0.019090397539007844
s(I130
I1098
tp9594
F0.034345079914196538
s(I74
I1432
tp9595
F0.011488905653020827
s(I21
I383
tp9596
F0.012254053000160694
s(I155
I933
tp9597
F0.055282805520421106
s(I49
I1434
tp9598
F0.0068227784312943898
s(I136
I1339
tp9599
F0.027866901121906689
s(I46
I802
tp9600
F0.013130853964334008
s(I180
I272
tp9601
F0.61681936492776734
s(I74
I831
tp9602
F0.023354249413154362
s(I71
I1333
tp9603
F0.0119417577035612
s(I99
I704
tp9604
F0.043621817416854877
s(I46
I1465
tp9605
F0.0061423837215139818
s(I27
I1971
tp9606
F0.002209445614424899
s(I180
I1899
tp9607
F0.025389714797761517
s(I161
I485
tp9608
F0.16023347684641653
s(I186
I528
tp9609
F0.17708233920997288
s(I80
I243
tp9610
F0.15803587084697451
s(I105
I576
tp9611
F0.063242658110131481
s(I158
I474
tp9612
F0.16134232329835196
s(I52
I121
tp9613
F0.25133120393601405
s(I77
I666
tp9614
F0.033241920684558904
s(I8
I511
tp9615
F0.00090652803285776629
s(I192
I1296
tp9616
F0.046947755513170777
s(I33
I1820
tp9617
F0.0031277718133020643
s(I183
I1286
tp9618
F0.044354896933257511
s(I127
I1856
tp9619
F0.016501679021571833
s(I8
I1818
tp9620
F-1.5052139116934487e-05
s(I5
I478
tp9621
F-0.0017292663787527155
s(I192
I763
tp9622
F0.10267991749282608
s(I102
I1874
tp9623
F0.0122773388879985
s(I139
I932
tp9624
F0.047394030558526035
s(I83
I1254
tp9625
F0.015802396439098792
s(I30
I931
tp9626
F0.0063225478376422182
s(I127
I485
tp9627
F0.10925451060199842
s(I164
I625
tp9628
F0.10961055543891442
s(I58
I1244
tp9629
F0.010079595623661798
s(I83
I515
tp9630
F0.052926591685845556
s(I64
I1737
tp9631
F0.0074955542395124409
s(I108
I470
tp9632
F0.08929723289381028
s(I55
I1785
tp9633
F0.0060012901844678996
s(I36
I1383
tp9634
F0.0048685928098775528
s(I189
I1703
tp9635
F0.031432169767449655
s(I170
I689
tp9636
F0.099596964986361142
s(I11
I1407
tp9637
F0.00068619051346856729
s(I108
I1977
tp9638
F0.012334945313321456
s(I195
I798
tp9639
F0.098121489467341838
s(I89
I263
tp9640
F0.16547072970767329
s(I142
I315
tp9641
F0.27457965490263603
s(I36
I794
tp9642
F0.0097241117397055248
s(I114
I978
tp9643
F0.033616790440777145
s(I167
I1884
tp9644
F0.02321156441405068
s(I61
I185
tp9645
F0.15844477602352189
s(I142
I1686
tp9646
F0.021685089900496602
s(I86
I1620
tp9647
F0.011891048068162602
s(I17
I179
tp9648
F0.025093229147572463
s(I61
I1630
tp9649
F0.0076428478708462939
s(I42
I1542
tp9650
F0.0051524392498391554
s(I176
I540
tp9651
F0.15541924386477032
s(I120
I1454
tp9652
F0.021109288651312733
s(I17
I1560
tp9653
F0.0015332532380834612
s(I14
I608
tp9654
F0.003688760290776178
s(I111
I1444
tp9655
F0.019218462446314415
s(I148
I658
tp9656
F0.086441418310361742
s(I39
I1271
tp9657
F0.005966993654709693
s(I120
I841
tp9658
F0.044524139791256849
s(I173
I321
tp9659
F0.3897303020335055
s(I67
I962
tp9660
F0.016886472926414289
s(I14
I1279
tp9661
F0.0014012325252194316
s(I92
I311
tp9662
F0.13262993820647548
s(I129
I315
tp9663
F0.23029893627223946
s(I73
I1961
tp9664
F0.0075925008657677876
s(I154
I158
tp9665
F3.0000311574060432
s(I48
I1973
tp9666
F0.0044872542436886808
s(I198
I1531
tp9667
F0.038804261142317956
s(I179
I577
tp9668
F0.1432822181090663
s(I73
I454
tp9669
F0.05275171131652482
s(I20
I571
tp9670
F0.0068709849922847172
s(I117
I1785
tp9671
F0.015603501295096195
s(I98
I627
tp9672
F0.050658538586656275
s(I179
I1498
tp9673
F0.034783117894755994
s(I123
I1196
tp9674
F0.028341043748369599
s(I160
I1170
tp9675
F0.041946470303488255
s(I70
I501
tp9676
F0.043228335151904086
s(I98
I1174
tp9677
F0.021430049041049493
s(I151
I1152
tp9678
F0.039536256073748804
s(I95
I1858
tp9679
F0.011334326508309081
s(I132
I1240
tp9680
F0.029698231653028043
s(I70
I1872
tp9681
F0.0076351892102287213
s(I51
I1320
tp9682
F0.0079539847447303493
s(I185
I990
tp9683
F0.065578892980334078
s(I132
I819
tp9684
F0.05292993814993939
s(I26
I1498
tp9685
F0.0029363128518236732
s(I23
I662
tp9686
F0.0068780968658900691
s(I104
I650
tp9687
F0.052379823037785454
s(I157
I384
tp9688
F0.22962377796247388
s(I51
I901
tp9689
F0.012910038196898165
s(I32
I1099
tp9690
F0.0055817192821336903
s(I76
I592
tp9691
F0.038409304062842306
s(I23
I1083
tp9692
F0.0037241218863754339
s(I101
I227
tp9693
F0.26795930025800963
s(I163
I896
tp9694
F0.063054378589088078
s(I57
I389
tp9695
F0.04622419825682194
s(I82
I720
tp9696
F0.032563552684596632
s(I135
I350
tp9697
F0.20708529597570344
s(I29
I1015
tp9698
F0.0054410709171045209
s(I126
I1317
tp9699
F0.025708712421264938
s(I107
I815
tp9700
F0.039625308469207254
s(I54
I298
tp9701
F0.062694885717861235
s(I188
I1880
tp9702
F0.027287195556630419
s(I169
I1408
tp9703
F0.034998027025055764
s(I10
I1924
tp9704
F0.00029233282959136145
s(I107
I1416
tp9705
F0.01879047352291302
s(I144
I1438
tp9706
F0.027338426261468332
s(I88
I1264
tp9707
F0.016878138582865874
s(I169
I637
tp9708
F0.11152150067056776
s(I79
I1254
tp9709
F0.014821379882163473
s(I166
I1527
tp9710
F0.030558553775815622
s(I60
I1134
tp9711
F0.011840547363109702
s(I7
I561
tp9712
F6.6453936357326523e-05
s(I194
I216
tp9713
F1.6590010060323692
s(I88
I587
tp9714
F0.04774249954570299
s(I141
I1535
tp9715
F0.024343286843563124
s(I35
I1092
tp9716
F0.0062938702135550695
s(I113
I904
tp9717
F0.037015187819019531
s(I60
I753
tp9718
F0.020150603571722363
s(I41
I1903
tp9719
F0.0038670472853458422
s(I194
I1727
tp9720
F0.031956724689901891
s(I191
I293
tp9721
F0.59464244205760985
s(I85
I290
tp9722
F0.13067166118957149
s(I16
I1911
tp9723
F0.0010738425014704279
s(I13
I1521
tp9724
F0.00095671986089884849
s(I200
I712
tp9725
F0.12206658294068666
s(I110
I1871
tp9726
F0.013555816809310796
s(I147
I963
tp9727
F0.04898235434452939
s(I85
I1863
tp9728
F0.0098069659902685225
s(I172
I662
tp9729
F0.10792735492982095
s(I66
I177
tp9730
F0.19522548313193516
s(I13
I918
tp9731
F0.0018678679500719897
s(I91
I622
tp9732
F0.046122935251602097
s(I128
I1556
tp9733
F0.021018293129229582
s(I38
I43
tp9734
F1.5361508931640753
s(I63
I1740
tp9735
F0.0073337385860601321
s(I197
I1626
tp9736
F0.035452026141058274
s(I38
I1750
tp9737
F0.0039019867844295071
s(I19
I362
tp9738
F0.011496927656746252
s(I116
I1966
tp9739
F0.013618525495460542
s(I153
I732
tp9740
F0.077404066439067387
s(I97
I1314
tp9741
F0.018222885606421803
s(I178
I825
tp9742
F0.081177443230684196
s(I72
I1292
tp9743
F0.012654137012252565
s(I175
I1859
tp9744
F0.025156295363923033
s(I97
I975
tp9745
F0.027098528511658008
s(I150
I1715
tp9746
F0.022801456574177315
s(I44
I850
tp9747
F0.01151328250257589
s(I175
I228
tp9748
F0.92101803472123456
s(I69
I417
tp9749
F0.054965719854020809
s(I50
I1579
tp9750
F0.0062074862157417195
s(I184
I521
tp9751
F0.17784722907454245
s(I25
I1547
tp9752
F0.0026838012102214032
s(I122
I1537
tp9753
F0.020048547495836476
s(I119
I1611
tp9754
F0.018238031234739549
s(I156
I759
tp9755
F0.075486707607878775
s(I50
I78
tp9756
F0.57123428107432506
s(I94
I1643
tp9757
F0.01308887173991524
s(I181
I1188
tp9758
F0.048849719474913317
s(I75
I993
tp9759
F0.018778626747198136
s(I22
I232
tp9760
F0.02531221280495459
s(I156
I1370
tp9761
F0.032555605834628028
s(I100
I1332
tp9762
F0.018630560585681175
s(I137
I1286
tp9763
F0.029728664356789888
s(I47
I271
tp9764
F0.058823309423503257
s(I75
I1290
tp9765
F0.013362358025920028
s(I56
I1970
tp9766
F0.0054328540404874068
s(I47
I1952
tp9767
F0.0044306430045935917
s(I134
I1205
tp9768
F0.031518309545448604
s(I28
I680
tp9769
F0.0085855843076380021
s(I125
I1772
tp9770
F0.017170532907836458
s(I162
I598
tp9771
F0.11524958284289169
s(I53
I1035
tp9772
F0.011356112458533945
s(I81
I526
tp9773
F0.049596822182651101
s(I28
I1075
tp9774
F0.0048476310371374899
s(I9
I1197
tp9775
F0.00037099510762721139
s(I106
I235
tp9776
F0.27488769058131424
s(I103
I1889
tp9777
F0.0123054352947174
s(I168
I458
tp9778
F0.1897689581453551
s(I78
I1869
tp9779
F0.0087630862046235644
s(I193
I777
tp9780
F0.10063337042693732
s(I103
I266
tp9781
F0.20850423526880596
s(I140
I784
tp9782
F0.061370519110212254
s(I34
I271
tp9783
F0.037202323887389789
s(I112
I679
tp9784
F0.054718000708241878
s(I59
I928
tp9785
F0.01499813461252548
s(I6
I873
tp9786
F-0.00062400745867301124
s(I193
I1174
tp9787
F0.054454544242223325
s(I190
I1998
tp9788
F0.025500690075394346
s(I84
I597
tp9789
F0.043656046675215728
s(I31
I462
tp9790
F0.016073908080954082
s(I112
I1090
tp9791
[truncated: 15,462,362 more chars]
