# Supplementary material for: An empirical evaluation of four variants of a universal species–area relationship
Source: PeerJ. 2013 Nov 21;1:e212. doi: 10.7717/peerj.212 (PMC3840416; doi:10.7717/peerj.212)
Supplement: Figure S3 — Code for working with the spatial predictions of John Harte and colleagues’ Maximum Entropy Theory of Ecology. [file peerj-01-212-s004.zip › mete-spatial/METE/beta_lookuptable_builder.py]

"""Grow the beta lookup table

Command line usage:
Call the following command from the directory with the pickled lookup table
python beta_dictionary_builder.py S_min S_max N_min N_max

"""

import mete
import sys

if __name__ == "__main__":
    S_min = int(sys.argv[1])
    S_max = int(sys.argv[2])
    N_min = int(sys.argv[3])
    N_max = int(sys.argv[4])
    mete.build_beta_dict(S_min, S_max, N_max, N_min=N_min)
