# Supplementary material for: An empirical evaluation of four variants of a universal species–area relationship
Source: PeerJ. 2013 Nov 21;1:e212. doi: 10.7717/peerj.212 (PMC3840416; doi:10.7717/peerj.212)
Supplement: Figure S3 — Code for working with the spatial predictions of John Harte and colleagues’ Maximum Entropy Theory of Ecology. [file peerj-01-212-s004.zip › mete-spatial/METE/CITATION]

METE - Software for Analyzing Harte et al.'s Maximum Entropy Theory of Ecology
Ethan P. White, Daniel McGlinn, Xiao Xiao, Sarah Supp, and Katherine Thibault.
figshare. http://dx.doi.org/10.6084/m9.figshare.815905
