# Supplementary material for: An empirical evaluation of four variants of a universal species–area relationship
Source: PeerJ. 2013 Nov 21;1:e212. doi: 10.7717/peerj.212 (PMC3840416; doi:10.7717/peerj.212)
Supplement: Figure S3 — Code for working with the spatial predictions of John Harte and colleagues’ Maximum Entropy Theory of Ecology. [file peerj-01-212-s004.zip › mete-spatial/METE/mete_distributions.py]

"""Distributions for use with METE"""

from __future__ import division
import numpy as np
import mpmath
from scipy.stats import logser, geom, rv_discrete, rv_continuous
from scipy.stats.distributions import uniform
from scipy.optimize import bisect
from math import exp
from mete import *

class trunc_logser_gen(rv_discrete):
    """Upper truncated logseries distribution
    
    Scipy based distribution class for the truncated logseries pmf, cdf and rvs
    
    Usage:
    PMF: trunc_logser.pmf(list_of_xvals, p, upper_bound)
    CDF: trunc_logser.cdf(list_of_xvals, p, upper_bound)
    Random Numbers: trunc_logser.rvs(p, upper_bound, size=1)
    
    """
    
    def _pmf(self, x, p, upper_bound):
        x = np.array(x)
        ivals = np.arange(1, upper_bound + 1)
        normalization = sum(p ** ivals / ivals)
        pmf = (p ** x / x) / normalization
        return pmf

trunc_logser = trunc_logser_gen(a=1, name='trunc_logser',
                                longname='Upper truncated logseries',
                                shapes="upper_bound",
                                extradoc="""Truncated logseries
                                
                                Upper truncated logseries distribution
                                """
                                )

class psi_epsilon:
    """Inidividual-energy distribution predicted by METE (modified from equation 7.24)
    
    lower truncated at 1 and upper truncated at E0.
    
    Methods:
    pdf - probability density function
    cdf - cumulative density function
    ppf - inverse cdf
    rvs - random number generator
    E - first moment (mean)
    
    """
    def __init__(self, S0, N0, E0):
        self.a, self.b = 1, E0
        self.N0 = N0
        self.beta = get_beta(S0, N0)
        self.lambda2 = get_lambda2(S0, N0, E0)
        self.sigma = self.beta + (E0 - 1) * self.lambda2
        self.norm_factor = self.lambda2 / ((exp(-self.beta) - exp(-self.beta * (N0 + 1))) / (1 - exp(-self.beta)) - 
                                (exp(-self.sigma) - exp(-self.sigma * (N0 + 1))) / (1 - exp(-self.sigma)))

    def pdf(self, x):
        exp_neg_gamma = exp(-(self.beta + (x - 1) * self.lambda2))
        return self.norm_factor * exp_neg_gamma * (1 - (self.N0 + 1) * exp_neg_gamma ** self.N0 +
                                              self.N0 * exp_neg_gamma ** (self.N0 + 1)) / (1 - exp_neg_gamma) ** 2
        #Below is the exact form of equation 7.24, which seems to contain an error: 
        #return norm_factor * (exp_neg_gamma / (1 - exp_neg_gamma) ** 2 - 
                              #exp_neg_gamma ** N0 / (1 - exp_neg_gamma) *
                              #(N0 + exp_neg_gamma / (1 - exp_neg_gamma)))

    def cdf(self, x):
        return float(mpmath.quad(self.pdf, [self.a, x]))
    
    def ppf(self, q):
        y = lambda t: self.cdf(t) - q
        x = bisect(y, self.a, self.b, xtol = 1.490116e-08)
        return x
    
    def rvs(self, size):
        out = []
        rand_list = uniform.rvs(size = size)
        for rand_num in rand_list:
            out.append(self.ppf(rand_num))
        return out
        
    def E(self):
        def mom_1(x):
            return x * self.pdf(x)
        return float(mpmath.quad(mom_1, [self.a, self.b]))

class theta_epsilon:
    """Intraspecific energy/mass distribution predicted by METE (Eqn 7.25)
    
    lower truncated at 1 and upper truncated at E0.
    
    Methods:
    pdf - probability density function
    cdf - cumultaive density function
    ppf - inverse cdf
    rvs - random number generator
    E - first moment (mean)
    
    """
    def __init__(self, S0, N0, E0):
        self.a, self.b = 1, E0
        self.beta = get_beta(S0, N0)
        self.lambda2 = get_lambda2(S0, N0, E0)
        self.lambda1 = self.beta - self.lambda2
        self.sigma = self.beta + (E0 - 1) * self.lambda2
 
    def pdf(self, x, n):
        pdf = self.lambda2 * n * exp(-(self.lambda1 + 
                                       self.lambda2 * x) * n) / (exp(-self.beta * n) - 
                                                                 exp(-self.sigma * n))
        return pdf

    def cdf(self, x, n):
        def pdf_n(x):
            return self.pdf(x, n)
        cdf = mpmath.quad(pdf_n, [1, x])
        return float(cdf) 
    
    def ppf(self, n, q):
        y = lambda t: self.cdf(t, n) - q
        x = bisect(y, self.a, self.b, xtol = 1.490116e-08)
        return x
    
    def rvs(self, n, size):
        out = []
        rand_list = uniform.rvs(size = size)
        for rand_num in rand_list:
            out.append(self.ppf(n, rand_num))
        return out
        
    def E(self, n):
        def mom_1(x):
            return x * self.pdf(x, n)
        return float(mpmath.quad(mom_1, [self.a, self.b]))
