# Supplementary material for: An empirical evaluation of four variants of a universal species–area relationship
Source: PeerJ. 2013 Nov 21;1:e212. doi: 10.7717/peerj.212 (PMC3840416; doi:10.7717/peerj.212)
Supplement: Figure S3 — Code for working with the spatial predictions of John Harte and colleagues’ Maximum Entropy Theory of Ecology. [file peerj-01-212-s004.zip › mete-spatial/public_data_urls.csv]

sitename	url	delim
luquillo	http://luq.lternet.edu/sites/default/files/data/LFDP_Census4-Part1.csv	comma
luquillo	http://luq.lternet.edu/sites/default/files/data/LFDP_Census4-Part2.csv	comma
oosting	http://esapubs.org/archive/ecol/E088/162/Oosting_Trees_1998.txt	tab
ucsc	http://people.ucsc.edu/~ggilbert/Rclass_docs/FERP07data.csv	comma
