# Supplementary material for: An empirical evaluation of four variants of a universal species–area relationship
Source: PeerJ. 2013 Nov 21;1:e212. doi: 10.7717/peerj.212 (PMC3840416; doi:10.7717/peerj.212)
Supplement: Figure S3 — Code for working with the spatial predictions of John Harte and colleagues’ Maximum Entropy Theory of Ecology. [file peerj-01-212-s004.zip › mete-spatial/scripts/spat_download_empir_data.R]

dir.create('./data/raw_data')

library(RCurl)

source('./scripts/spat_functions.R')

urls = read.csv('./public_data_urls.csv', colClasses='character')

print('Downloading datasets, ...')

download_data(urls$url, urls$delim, './data/raw_data')

print('Downloading datasets, complete!')
