# Supplementary material for: An empirical evaluation of four variants of a universal species–area relationship
Source: PeerJ. 2013 Nov 21;1:e212. doi: 10.7717/peerj.212 (PMC3840416; doi:10.7717/peerj.212)
Supplement: Figure S3 — Code for working with the spatial predictions of John Harte and colleagues’ Maximum Entropy Theory of Ecology. [file peerj-01-212-s004.zip › mete-spatial/scripts/spat_empir_data_filtering.R]

## Purpose: to read in the .txt files of the BCI censues and output a cleaned
## csv file that can then be used to perform calculations on. The filtering 
## performed in this script is for a biodiversity analysis and may not be
## appropriate for analyses targeted at other topics
## Metadata: ~/datasets/CTFSplots/BCI/bci50ha.doc 

dir.create('./data/filtered_data')

print('Filtering and cleaning empirical data, ...')

shrtnames = as.character(as.matrix(read.table('./data/shrtnames.txt')))

if ('bci' %in% shrtnames) {
  dat = read.table('./data/raw_data/bci_census7.txt', sep='\t', header=TRUE)
  
  goodData = dat$Status=='alive' & !is.na(dat$DBH) & 
             !is.na(dat$gx) & !is.na(dat$gy) & 
             dat$Latin != 'Unidentified species' &
             dat$Stem != 'secondary'
  dat = dat[goodData ,]
  
  write.csv(dat, file='./data/filtered_data/bci_census7_filtered.csv', row.names=F)
}
##------------------------------------------------------------------------------

## Purpose: to read in the .txt files of the cocoli censues and output a 
## cleaned .csv files that can then be used to perform calculations on. The
## filtering performed in this script is for a biodiversity analysis and may not
## be appropriate for analyses targeted at other topics
## Metadata: cocoli_files.doc
## There is a visual diagram of the Sherman plot in the following publication,
## which is fairly close to the Cocoli plot except for two 40 m strips 
## Condit, R. et al. 2004. Tropical forest dynamics across a rainfall gradient
## and the impact of an El Nino dry season. Journal of Tropical Ecology, 20: 51-72.

if ('cocoli' %in% shrtnames) {
  dat = read.table('./data/raw_data/cocoli.txt', header=TRUE)
  spNames = read.table('./data/raw_data/cocolisp.txt', header=TRUE)
  
  goodData = dat$dbh3 > 0 &
             dat$recr3 == 'A' &
             dat$spcode != '*'
  
  cocoli = dat[goodData, c('tag','spcode','x','y',
                           'dbh3','recr3','pom3','code3','mult3','date3')]
  names(cocoli) = c('tag','spcode','x','y','dbh','recr','pom','code','mult','date')
  
  write.csv(cocoli, file='./data/filtered_data/cocoli_census3_filtered.csv',
            row.names=FALSE)
}


##------------------------------------------------------------------------------

## Purpose: to read in the .txt files of the Sherman censues and output a 
## cleaned .csv file that can then be used to perform calculations on. The
## filtering performed in this script is for a biodiversity analysis and may not
## be appropriate for analyses targeted at other topics
## Metadata: sherman_files.doc
## There is a visual diagram of the Sherman plot in the following publication,
## Condit, R. et al. 2004. Tropical forest dynamics across a rainfall gradient
## and the impact of an El Nino dry season. Journal of Tropical Ecology, 20: 51-72.

if ('sherman' %in% shrtnames) {
  dat = read.table('./data/raw_data/sherman.txt', header=TRUE)
  spNames = read.table('./data/raw_data/shermansp.txt', header=TRUE)
  
  ## only use the data from the 3rd census
  goodData = dat$dbh3 > 0 & dat$recr3 == 'A' & dat$spcode != '*'
  
  sherman = dat[goodData, c('tag','spcode','x','y',
                            'dbh3','recr3','pom3','code3','mult3','date3')]
  names(sherman) = c('tag','spcode','x','y','dbh','recr','pom','code','mult','date')
  
  write.csv(sherman, file='./data/filtered_data/sherman_census3_filtered.csv',
            row.names=FALSE)
}

##------------------------------------------------------------------------------

## Purpose: to read in the .csv file of the crosstimbers 1998 censues and output a
## cleaned .csv file that can then be used to perform calculations on. The
## filtering performed in this script is for a biodiversity analysis and may not
## be appropriate for analyses targeted at other topics
## Metadata: CrosstimbersMasterDataSheet1-20-12.xlsx

if ('cross' %in% shrtnames) {
  dat = read.csv('./data/raw_data/crosstimbers1998.csv')
  names(dat) = c('T','Q','N','sp','x','y','dbh','comments')
  dat$T[as.character(dat$T)=='I'] = 'l'
  dat$sp[as.character(dat$sp)=='QUST '] = 'QUST'
  dat = dat[,-ncol(dat)]
  
  write.csv(dat,file='./data/filtered_data/cross1998_filtered.csv',row.names=FALSE)
}  

##------------------------------------------------------------------------------

## Purpose: to clean up the 2007 UCSC FERP woodly plant dataset for analysis of 
## spatial biodiversity patterns. 
## Metadata: http://ferp.ucsc.edu/ferp/about/using/

if ('ucsc' %in% shrtnames) {
  dat = read.csv('./data/raw_data/FERP07data.csv')
  
  dat = dat[ , c('code', 'east', 'north')]
  ## this file was already filtered by the data owner
  write.csv(dat, file='./data/filtered_data/ucsc_2007_filtered.csv', row.names=F)
}  

##------------------------------------------------------------------------------

## Purpose: to clean the Luquillo forest dataset for analysis of 
## spatial biodiversity patterns, this survey is from 2006/2007
## Metadata: http://luq.lternet.edu/data/luqmetadata119
## see the following page for the status codes defined:
## http://luq.lternet.edu/data/variable/codes

if ('luquillo' %in% shrtnames) {
  dat1 = read.csv('./data/raw_data/LFDP_Census4-Part1.csv')
  dat2 = read.csv('./data/raw_data/LFDP_Census4-Part2.csv')
  dat = rbind(dat1, dat2)
  
  ## drop secondary stem data
  ## drop unidentified species
  ## drop records without spatial coordinates
  ## drop records without a DBH
  goodData = dat$TAG == dat$STEMTAG &
             dat$SPCODE != "" &
             dat$SPCODE != "???" &
             !is.na(dat$GX) &
             !is.na(dat$GY) & 
             !is.na(dat$DBH)
  
  luqu = dat[goodData, ]
  
  # the max spatial x should be 320 not 320.02
  # change this record 
  luqu$GX[luqu$GX == max(luqu$GX)] = 319.99
  
  write.csv(luqu, file='./data/filtered_data/luquillo_census4_filtered.csv',
            row.names=F)
}

##------------------------------------------------------------------------------

## Purpose: to clean up the 1990 Oostings tree dataset for analysis of 
## 1990 data is used because its pre Hurrican Fran
## spatial biodiversity patterns. 
## Metadata: http://esapubs.org/archive/ecol/E088/162/metadata.htm

if ('oosting' %in% shrtnames) {
  dat = read.delim('./data/raw_data/Oosting_Trees_1998.txt',
                   colClasses = 'character')
  
  ## replace the '.' symbols with NA's so that the data can be processed
  
  dat = apply(dat, 2, function(x) ifelse(x == '.', NA, x))
  dat = apply(dat, 2, function(x) ifelse(x == '', NA, x))
  
  oost = data.frame(ID = as.numeric(dat[ , 1]),
                    CODE = as.factor(dat[ , 2]),
                    TX = as.numeric(dat[ , 14]),
                    TY = as.numeric(dat[ , 15]),
                    D90 = as.numeric(dat[ , 5]),
                    C90 = as.numeric(dat[ , 6]),
                    CHECK = as.factor(dat[ , 19]))
  
  ## only keep the individual trees with a condition code of 1: alive and reasonably intact 
  ## this also filters out the POST records and stems recorded as clones
  oost = subset(oost, C90 == 1)
  
  ## drop records with CHECK field set to 'x'
  oost = subset(oost, is.na(CHECK))
  
  ## convert spatial units from decimeters to meters
  oost$TX = oost$TX / 10
  oost$TY = oost$TY / 10
  
  write.csv(oost, file = './data/filtered_data/oosting_trees_1990_filtered.csv',
            row.names=F)
}

##------------------------------------------------------------------------------
## Purpose: to clean up the NC plots for analysis 
## Selecting the year prior to 1996 when Hurricane Fran hit
## the recent disturbances were Umstead tornado 1988, Hurricane Hugo 1989, and 
## Hurricane Fran 1996
## Metadata: is in the raw data files and in ~/datasets/NC_LTREB/Maps/Readme_maps.txt 
## C = CC** = Condition code for hear of preceding diameter D**
## 1=live, OK; 2=dead; 3=missing; 4=died back below breast ht; 5=cut
## 6=damaged by Hurrricane Fran in 97; consult Hurricane codes
## coordinates are sometimes in decimeters and somtimes in meters, always check
## the readme file.
dat_names = paste('m', c('04', '07', '12', '13', 91:94), sep='')
plc_names = c('graveyard', 'landsend', 'rocky', 'bormann',
              'woodbridge', 'baldmnt', 'bryan', 'bigoak')

if (all(plc_names %in% shrtnames)) {
  file_names = paste(dat_names, plc_names, sep='_')
  skip_lines = c(79, 20, 58, 49, 10, 10, 9, 87)
  
  dat = vector('list', length(dat_names))
  for (i in seq_along(dat_names)) {  
    file_path = paste('./data/raw_data/', file_names[i], '.csv', sep='')
    tmp = read.csv(file_path, skip=skip_lines[i] + 1, header=F, na.strings='.')
    names(tmp) = as.matrix(read.csv(file_path, skip=skip_lines[i], nrows=1, header=F))
    dat[[i]] = tmp
  }
  names(dat) = dat_names
  
  yrs = c(92, 93, 90, 93, 91, 91, 91, 93)
  
  dat_filter = dat
  
  ######### graveyard
  i = 1
  tmp = dat_filter[[i]]
  
  true = !is.na(tmp$D92) & 
    tmp[,13] == 1 &
    tmp$X <= 1000
  
  tmp$X = tmp$X / 10
  tmp$Y = tmp$Y / 10
  
  dat_filter[[i]] = tmp[true, c('ID','SPEC','X','Y','D92')]
  
  ######### landsend
  i = 2
  
  tmp = dat_filter[[i]]
  
  true = !is.na(tmp$D93) & 
    tmp[,12] == 1 &
    tmp$X <= 1300 & 
    tmp$Y <= 650 
  
  tmp$X = tmp$X / 10
  tmp$Y = tmp$Y / 10
  
  dat_filter[[i]] = tmp[true, c('ID','SPEC','X','Y','D93')]
  
  ######### rocky
  i = 3
  
  tmp = dat_filter[[i]]
  
  true = !is.na(tmp$D90) & 
    tmp[,13] == 1 &
    tmp$X <= 1200 & 
    tmp$Y <= 1200
  
  tmp$X = tmp$X / 10
  tmp$Y = tmp$Y / 10
  
  dat_filter[[i]] = tmp[true, c('ID','SPEC','X','Y','D90')]
  
  ######### bormann
  i = 4
  
  tmp = dat_filter[[i]]
  
  true = !is.na(tmp$D93) &
    tmp[,13] == 1
  
  dat_filter[[i]] = tmp[true, c('ID','SPEC','X','Y','D93')]
  
  ######### wood bridge
  i = 5
  
  tmp = dat_filter[[i]]
  
  true = !is.na(tmp$D91) & 
    tmp[,12] == 1 & 
    tmp$X <= 710 &
    tmp$Y <= 710
  
  tmp$X = tmp$X / 10
  tmp$Y = tmp$Y / 10
  
  dat_filter[[i]] = tmp[true, c('ID','SPEC','X','Y','D91')]
  
  ######### baldmnt
  i = 6
  
  tmp = dat_filter[[i]]
  
  true = !is.na(tmp$D91) & 
    tmp[,12] == 1 
  
  tmp$X = tmp$X / 10
  tmp$Y = tmp$Y / 10
  
  dat_filter[[i]] = tmp[true, c('ID','SPEC','X','Y','D91')]
  
  ######### bryan
  i = 7
  
  tmp = dat_filter[[i]]
  
  true = !is.na(tmp$D91) & 
    tmp$CC91 == 1 & 
    tmp$X <= 185 &
    tmp$Y <= 185 / 2
  
  dat_filter[[i]] = tmp[true, c('ID','SPEC','X','Y','D91')]
  
  ######### bigoak
  i = 8
  
  tmp = dat_filter[[i]]
  
  true = !is.na(tmp$D93) & 
    tmp[,10] == 1 & 
    tmp$X <= 200 
  
  dat_filter[[i]] = tmp[true, c('ID','SPEC','X','Y','D93')]
  
  ###
  ## clean up taxonomy
  sp_lookup = read.csv('./data/raw_data/species.csv')
  
  ## place all datasets into a single flat file
  
  tmp = dat_filter
  names(tmp[[1]]) = c("ID", "SPEC", "X", "Y", "DBH")
  for (i in seq_along(tmp)) {
    if (i == 1)
      dat_flat = data.frame(dat=dat_names[i], loc = plc_names[i], tmp[[i]])
    else {
      names(tmp[[i]]) = names(tmp[[1]])
      dat_flat = rbind(dat_flat, data.frame(dat=dat_names[i], loc = plc_names[i],
                                            tmp[[i]]))
    }  
  }
  
  index = match(dat_flat$SPEC, sp_lookup$SPEC)
  SciName = ifelse(is.na(index), NA, as.character(sp_lookup$ScientificName[index]))
  dat_flat = data.frame(dat_flat, ScientificName = SciName)
  
  maps_name_errors = dat_flat[is.na(dat_flat$Sci), ]
  write.csv(maps_name_errors, file='./data/maps_name_errors.csv', row.names=F)
  
  ## bring in information from Bob Peet and Michael Lee 
  
  correct_key = rbind(c("0OFL", "COFL"), 
                      c("CHIV", "CHVI"),
                      c("CPF;", "COFL"),
                      c("EUON", "EUAM"),  
                      c("ILAX", "ILEX"),
                      c("JPRS", "PRSE"),
                      c("MACO", "VIPR"),
                      c("PLEC", "PIEC"))
  
  colnames(correct_key) = c('SPEC','SPEC_corrected')
  
  dat_flat$SPEC = as.character(dat_flat$SPEC)
  dat_flat = dat_flat[ , -8]
  for (i in 1:nrow(correct_key)) 
    dat_flat$SPEC[dat_flat$SPEC == correct_key[i, 1]] = correct_key[i, 2]
  
  index = match(dat_flat$SPEC, sp_lookup$SPEC)
  SciName = ifelse(is.na(index), NA, as.character(sp_lookup$ScientificName[index]))
  dat_flat = data.frame(dat_flat, ScientificName = SciName)
  
  maps_name_errors = dat_flat[is.na(dat_flat$Sci), ]
  ## drop all stems in the maps_name_errors file
  false = dat_flat$SPEC %in% unique(maps_name_errors$SPEC)
  dat_flat = dat_flat[!false, ]
  
  ## now sort out what to do with the records identified only to genus
  
  sp_dat = dat_flat[grep(" sp.", dat_flat$Sci),]
  genera = sub(' sp.','', unique(sp_dat$Sci)) 
  
  ge = genera[1]
  ge_dat = dat_flat[grep(ge, dat_flat$Sci),]
  x = tapply(ge_dat$Sci, list(ge_dat$dat), table)
  #lapply(x, function(y) y[y>0])
  ## so Fraxinus sp. is the only identifier for Ash trees in the entire dataset
  
  ge = genera[2]
  ge_dat = dat_flat[grep(ge, dat_flat$Sci),]
  x = tapply(ge_dat$Sci, list(ge_dat$dat), table)
  #lapply(x, function(y) y[y>0])
  ## in all the datsets except m13 it looks like just dropping the Carya sp. 
  ## records is the best approach
  
  ge = genera[3]
  ge_dat = dat_flat[grep(ge, dat_flat$Sci),]
  x = tapply(ge_dat$Sci, list(ge_dat$dat), table)
  #lapply(x, function(y) y[y>0])
  ## the Pinus sp. can be dropped
  
  ge = genera[4]
  ge_dat = dat_flat[grep(ge, dat_flat$Sci),]
  x = tapply(ge_dat$Sci, list(ge_dat$dat), table)
  #lapply(x, function(y) y[y>0])
  ## the Quercus sp. can be dropped
  
  ge = genera[5]
  ge_dat = dat_flat[grep(ge, dat_flat$Sci),]
  x = tapply(ge_dat$Sci, list(ge_dat$dat), table)
  #lapply(x, function(y) y[y>0])
  ## Crataegus sp. is the only identifier for Hawthorns in the dataset
  
  ge = genera[6]
  ge_dat = dat_flat[grep(ge, dat_flat$Sci),]
  x = tapply(ge_dat$Sci, list(ge_dat$dat), table)
  #lapply(x, function(y) y[y>0])
  ## Vaccinium sp. is the only blueberry plant id'ed in that particular dataset
  
  ge = genera[7]
  ge_dat = dat_flat[grep(ge, dat_flat$Sci),]
  x = tapply(ge_dat$Sci, list(ge_dat$dat), table)
  #lapply(x, function(y) y[y>0])
  ## Ilex sp. can be dropped
  
  ## So the conclusions are:
  ## 1) keep Fraxinus sp.
  ## 2) drop Carya sp. in all datasets except m13 where all Caryas should be
  ##    lumped to Carya sp.
  ge = 'Carya'
  index = grep(ge, dat_flat$Sci)
  index = index[dat_flat$dat[index] == "m13"]
  dat_flat$SPEC[index] = "CARY"
  ##
  ge = 'Carya sp.'
  index = grep(ge, dat_flat$Sci)
  index = index[dat_flat$dat[index] != "m13"]
  dat_flat = dat_flat[-index, ]
  ## 3) drop Pinus sp.
  dat_flat = dat_flat[dat_flat$SPEC != "PINU", ]
  ## 4) drop Quercus sp.
  dat_flat = dat_flat[dat_flat$SPEC != "QUER", ]
  ## 5) keep Crategus sp.
  ## 6) keep Vaccinium sp.
  ## 7) drop Ilex sp. 
  dat_flat = dat_flat[dat_flat$SPEC != "ILEX", ]
  
  ## check on the clean up
  sp_dat = dat_flat[grep(" sp.", dat_flat$Sci),]
  #table(sp_dat$SPEC)
  ## this looks correct
  
  ## now output dat_flat into seperate files for each dataset
  
  ## output filtered files
  for (i in seq_along(dat_names)) {
    tmp = dat_flat[dat_flat$dat == dat_names[i], -c(1, 2, 8)]
    write.csv(tmp, file= paste('./data/filtered_data/', file_names[i],'_19', 
                               yrs[i], '_filtered.csv', sep=''), row.names=FALSE)
  }

}
  
print('Filtering and cleaning empirical data, complete!')
