# Supplementary material for: An empirical evaluation of four variants of a universal species–area relationship
Source: PeerJ. 2013 Nov 21;1:e212. doi: 10.7717/peerj.212 (PMC3840416; doi:10.7717/peerj.212)
Supplement: Figure S3 — Code for working with the spatial predictions of John Harte and colleagues’ Maximum Entropy Theory of Ecology. [file peerj-01-212-s004.zip › mete-spatial/scripts/spat_empir_gen_comm_mat.R]

## Purpose: to create site x species matrices for census 7
## which was surveyed in 2010 for each spatial scale of interest
## Metadata: bci50ha.doc 

source('./scripts/spat_functions.R')

print('Creating site x species matrices, ...')

shrtnames = as.character(as.matrix(read.table('./data/shrtnames.txt')))

if ('bci' %in% shrtnames) {
  ## read in data from the 2010 census (i.e. census 7)
  
  dat = read.csv('./data/filtered_data/bci_census7_filtered.csv')
  
  uniSpeciesNames = as.character(sort(unique(dat$Latin)))
  dat$spnum = match(dat$Latin,uniSpeciesNames)
  S = max(dat$spnum) 
  
  i_bisections = c(13, 11, 9, 7, 5, 3)
  n_quadrats = 2^i_bisections
  domain = c(0,1000,0,500) # spatial domain in meters defined here
  
  ## generate a site x species matrix for each spatial scale
  
  comms = make_comm_matrix(dat$spnum, S, cbind(dat$gx, dat$gy), n_quadrats, domain)
  
  write.csv(comms, file='./data/bci_comms.csv', row.names=FALSE)
}
##------------------------------------------------------------------------------

## Purpose: to create site x species matrices for census 3 of cocoli
## which was surveyed in 1998 for each spatial scale of interest
## Metadata: cocoli_files.doc 
## There is a visual diagram of the Sherman plot in the following publication,
## which is fairly close to the Cocoli plot except for two 40 m strips 
## Condit, R. et al. 2004. Tropical forest dynamics across a rainfall gradient
## and the impact of an El Nino dry season. Journal of Tropical Ecology, 20: 51-72.

if ('cocoli' %in% shrtnames) {
  ## read in data from the 1998 census (i.e. census 3)
  
  dat = read.csv('./data/filtered_data/cocoli_census3_filtered.csv')
  
  uniSpeciesNames = as.character(sort(unique(dat$spcode)))
  dat$spnum = match(dat$spcode,uniSpeciesNames)
  S = max(dat$spnum) 
  
  plot(dat$x,dat$y,pch='.')
  
  ## split plot into two 200 x 100 m rectangles
  dat1 = dat[dat$y>=100,]
  dat2 = dat[dat$y<100,]
  
  plot(dat1$x,dat1$y,col='red',pch='.',ylim=range(dat$y),xlim=range(dat$x))
  points(dat2$x,dat2$y,col='blue',pch='.')
  
  i_bisections = c(13, 11, 9, 7, 5)
  n_quadrats = 2^i_bisections
  domain1 = c(0,100,100,300) # spatial domain in meters defined here
  domain2 = c(0,200,0,100) 
  
  ## generate a site x species matrix for each spatial scale
  
  comms1 = make_comm_matrix(dat$spnum, S, cbind(dat$x, dat$y), n_quadrats,
                            domain1)
  comms2 = make_comm_matrix(dat$spnum, S, cbind(dat$x, dat$y), n_quadrats,
                            domain2)
  
  ## output results
  write.csv(comms1,file='./data/cocoli1_comms.csv',row.names=F)
  write.csv(comms2,file='./data/cocoli2_comms.csv',row.names=F)
  
}  
##------------------------------------------------------------------------------

## Purpose: to create site x species matrices for census 3 of sherman
## which was surveyed in 1999 for each spatial scale of interest
## Metadata: sherman_files.doc 
## There is a visual diagram of the Sherman plot in the following publication,
## Condit, R. et al. 2004. Tropical forest dynamics across a rainfall gradient
## and the impact of an El Nino dry season. Journal of Tropical Ecology, 20: 51-72.

if ('sherman' %in% shrtnames) {
  ## read in data from the 1999 census (i.e. census 3)
  
  dat = read.csv('./data/filtered_data/sherman_census3_filtered.csv')
  
  uniSpeciesNames = as.character(sort(unique(dat$spcode)))
  dat$spnum = match(dat$spcode,uniSpeciesNames)
  S = max(dat$spnum) 
  
  plot(dat$x,dat$y,pch='.')
  abline(v=140,col='red')
  abline(v=240,col='red')
  abline(h=40,col='red')
  abline(h=140,col='red')
  abline(h=440,col='red')
  
  ## split plot into three quadrats (two 200 x 100 m rectangles and one 140 x 140m)
  dat1 = dat[dat$x >= 140 & dat$y >= 240, ]  ## one of the 200 x 100 m rectangles
  dat2 = dat[dat$x >= 140 & dat$y < 240, ] ## the other 200 x 100 m rectangle
  dat3 = dat[dat$x < 140, ]  ## the 140 x 140 square
  
  plot(dat1$x,dat1$y,col='red',pch='.',ylim=range(dat$y),xlim=range(dat$x))
  points(dat2$x,dat2$y,col='blue',pch='.')
  points(dat3$x,dat3$y,col='green3',pch='.')
  
  i_bisections = c(13, 11, 9, 7, 5)
  n_quadrats = 2^i_bisections
  domain1 = c(140,240,240,440) # spatial domain in meters defined here
  domain2 = c(140,240,40,240)
  
  ## generate a site x species matrix for each spatial scale
  comms1 = make_comm_matrix(dat1$spnum, S, cbind(dat1$x, dat1$y), n_quadrats,
                            domain1)
  comms2 = make_comm_matrix(dat2$spnum, S, cbind(dat2$x, dat2$y), n_quadrats,
                            domain2)
  
  ## now for dat3 the square plot
  i_bisections = c(12, 10, 8, 6, 4)
  n_quadrats = 2^i_bisections
  domain3 = c(0,140,0,140)
  
  comms3 = make_comm_matrix(dat3$spnum, S, cbind(dat3$x, dat3$y), n_quadrats,
                            domain3)
  
  ## output results
  write.csv(comms1,file='./data/sherman1_comms.csv',row.names=F)
  write.csv(comms2,file='./data/sherman2_comms.csv',row.names=F)
  write.csv(comms3,file='./data/sherman3_comms.csv',row.names=F)
  
}

##------------------------------------------------------------------------------

## Purpose: to create site x species matrices for the crosstimbers dataset
## which was surveyed in 1998 on a 64 m^2 plot.
## Metadata: CrosstimbersMasterDataSheet1-20-12.xlsx

if ('cross' %in% shrtnames) {
  dat = read.csv('./data/filtered_data/cross1998_filtered.csv')
  
  uniSpeciesNames = as.character(sort(unique(dat$sp)))
  dat$spnum = match(dat$sp, uniSpeciesNames)
  S = max(dat$spnum) 
  
  ## for square quadrats the lengths are in meters defined here
  i_bisections = c(12, 10, 8, 6, 4)
  n_quadrats = 2^i_bisections
  domain = c(0, 200, 0, 200) # spatial domain in meters defined here
  
  ## generate a site x species matrix for each spatial scale
  
  comms = make_comm_matrix(dat$spnum, S, cbind(dat$x, dat$y), n_quadrats, domain)
  
  write.csv(comms, file='./data/cross_comms.csv', row.names=FALSE)
  
}
##------------------------------------------------------------------------------

## Purpose: to create site x species matrices for the ferp woody plants dataset
## Metadata: http://ferp.ucsc.edu/ferp/about/using/

if ('ucsc' %in% shrtnames) {
  dat = read.csv('./data/filtered_data/ucsc_2007_filtered.csv')
  
  uniSpeciesNames = as.character(sort(unique(dat$code)))
  dat$spnum = match(dat$code, uniSpeciesNames)
  S = max(dat$spnum) 
  
  range(dat$east) ## max 200
  range(dat$north) ## max 300
  ## change into a single 150 x 300 quadrat
  trim = (200 - 150) / 2
  
  i_bisections = c(13, 11, 9, 7, 5)
  n_quadrats = 2^i_bisections
  domain = c(trim, 200 - trim, 0, 300) # spatial domain in meters defined here
  
  ## generate a site x species matrix for each spatial scale
  
  comms = make_comm_matrix(dat$spnum, S, cbind(dat$east, dat$north), n_quadrats, domain)
  
  write.csv(comms, file='./data/ucsc_comms.csv', row.names=FALSE)
}
##------------------------------------------------------------------------------

## Purpose: to create site x species matrices for the oosting tree dataset
## Metadata: http://esapubs.org/archive/ecol/E088/162/metadata.htm

if ('oosting' %in% shrtnames) {
  dat = read.csv('./data/filtered_data/oosting_trees_1990_filtered.csv')
  
  S = length(unique(dat$CODE))
  dat$spnum = as.integer(dat$CODE)
  
  i_bisections = c(12, 10, 8, 6, 4)
  n_quadrats = 2^i_bisections
  domain = c(0, 256.00001, 0, 256.00001)
  
  comms = make_comm_matrix(dat$spnum, S, cbind(dat$TX, dat$TY), n_quadrats, domain)
  
  ## output results
  write.csv(comms,file='./data/oosting_comms.csv',row.names=F)
}

##------------------------------------------------------------------------------
## Purpose: to create a site by species matrix for the the Luquillo forest
## dataset for analysis of spatial biodiversity patterns, this survey is
## from 2006/2007
## Metadata: http://luq.lternet.edu/data/luqmetadata119
## see the following page for the status codes defined:
## http://luq.lternet.edu/data/variable/codes

if ('luquillo' %in% shrtnames) {
  dat = read.csv('./data/filtered_data/luquillo_census4_filtered.csv')
  
  uniSpeciesNames = as.character(sort(unique(dat$SPCODE)))
  dat$spnum = match(dat$SPCODE, uniSpeciesNames)
  S = max(dat$spnum) 
  
  range(dat$GX) ## max 320
  range(dat$GY) ## max 500
  ## change into a single 250 x 500 quadrat
  trim = (320 - 250) / 2
  
  i_bisections = c(13, 11, 9, 7, 5, 3) 
  n_quadrats = 2^i_bisections
  domain = c(trim, 320 - trim, 0, 500) # spatial domain in meters defined here
  
  ## generate a site x species matrix for each spatial scale
  
  comms = make_comm_matrix(dat$spnum, S, cbind(dat$GX, dat$GY), n_quadrats, domain)
  
  write.csv(comms, file='./data/luquillo_comms.csv', row.names=FALSE)
}

##------------------------------------------------------------------------------
## Purpose: to create site x species matrices for the serpentine dataset
## which was surveyed in 1998 on a 64 m^2 plot.
## Metadata: http://socrates.berkeley.edu/~hartelab/MaxEnt.html

if ('serp' %in% shrtnames) {
  
  dat = read.csv('./data/raw_data/serpentine_data.csv')
  
  i_bisections = c(8, 6, 4)
  n_quadrats = 2^i_bisections
  domain = c(1, 17, 1, 17) # defined in number of quadrats here
  
  # prepare data for the make_comm_matrix function
  abu = as.vector(as.matrix(dat))
  S = ncol(dat)
  spnum = rep(1:S, each=256)
  x = rep(rep(1:16, each=16), S)
  y = rep(rep(1:16, times=16), S)
  
  input_dat = data.frame(spnum, x, y, abu)[abu > 0,]
  
  comms = make_comm_matrix(input_dat$spnum, S, input_dat[,2:3], n_quadrats, domain,
                           input_dat$abu)
  
  ## fix grain names, so that they are in units of m2
  comms[ , 1] = as.numeric(comms[ , 1]) * 0.25
  
  write.csv(comms, file='./data/serp_comms.csv',row.names=FALSE)
  
}

##------------------------------------------------------------------------------
## Purpose: to create site x species matrics for the NC plots 
## Metadata: is in the raw data files and in ~/datasets/NC_LTREB/Maps/Readme_maps.txt 

dat_names = paste('m', c('04','07','12','13',91:94), sep='')
plc_names = c('graveyard','landsend','rocky','bormann',
              'woodbridge','baldmnt','bryan','bigoak')

if (all(plc_names %in% shrtnames)) {
  
  yrs = c(92, 93, 90, 93, 91, 91, 91, 93)
  
  file_names = paste(dat_names, '_', plc_names, '_19', yrs, '_filtered.csv', sep='') 
  
  dat = vector('list', length(file_names))
  for (i in seq_along(file_names))
    dat[[i]] = read.csv(file.path('./data/filtered_data', file_names[i]))
  names(dat) = plc_names
  
  comms = vector('list', length(file_names))
  names(comms) = plc_names
  
  ######### graveyard
  i = 1 
  tmp = dat[[i]]
  plot(tmp$X, tmp$Y) 
  
  uniSpeciesNames = as.character(sort(unique(tmp$SPEC)))
  tmp$spnum = match(tmp$SPEC, uniSpeciesNames)
  S = max(tmp$spnum) 
  
  range(tmp$X) ## max 100
  range(tmp$Y) ## max 100
  
  i_bisections = c(12, 10, 8, 6, 4)
  n_quadrats = 2^i_bisections
  domain = c(0, 100, 0, 100) # spatial domain in meters defined here
  
  ## generate a site x species matrix for each spatial scale
  comms[[i]] = make_comm_matrix(tmp$spnum, S, cbind(tmp$X, tmp$Y), n_quadrats, domain)
  
  ######### landsend
  i = 2 ## 
  tmp = dat[[i]]
  plot(tmp$X, tmp$Y) 
  
  uniSpeciesNames = as.character(sort(unique(tmp$SPEC)))
  tmp$spnum = match(tmp$SPEC, uniSpeciesNames)
  S = max(tmp$spnum) 
  
  range(tmp$X) ## max 130
  range(tmp$Y) ## max 65
  
  i_bisections = c(13, 11, 9, 7, 5)
  n_quadrats = 2^i_bisections
  domain = c(0, 130, 0, 65) # spatial domain in meters defined here
  
  ## generate a site x species matrix for each spatial scale
  comms[[i]] = make_comm_matrix(tmp$spnum, S, cbind(tmp$X, tmp$Y), n_quadrats, domain)
  
  ######### rocky
  i = 3
  tmp = dat[[i]]
  plot(tmp$X, tmp$Y) 
  
  uniSpeciesNames = as.character(sort(unique(tmp$SPEC)))
  tmp$spnum = match(tmp$SPEC, uniSpeciesNames)
  S = max(tmp$spnum) 
  
  range(tmp$X) ## max 120
  range(tmp$Y) ## max 120
  
  i_bisections = c(12, 10, 8, 6, 4)
  n_quadrats = 2^i_bisections
  domain = c(0, 120, 0, 120) # spatial domain in meters defined here
  
  ## generate a site x species matrix for each spatial scale
  comms[[i]] = make_comm_matrix(tmp$spnum, S, cbind(tmp$X, tmp$Y), n_quadrats, domain)
  
  ######### bormann
  i = 4
  tmp = dat[[i]]
  plot(tmp$X, tmp$Y) 
  
  uniSpeciesNames = as.character(sort(unique(tmp$SPEC)))
  tmp$spnum = match(tmp$SPEC, uniSpeciesNames)
  S = max(tmp$spnum) 
  
  range(tmp$X) ## max 140
  range(tmp$Y) ## max 140
  
  i_bisections = c(12, 10, 8, 6, 4)
  n_quadrats = 2^i_bisections
  domain = c(0, 140, 0, 140) # spatial domain in meters defined here
  
  ## generate a site x species matrix for each spatial scale
  comms[[i]] = make_comm_matrix(tmp$spnum, S, cbind(tmp$X, tmp$Y), n_quadrats, domain)
  
  ######### wood bridge
  i = 5
  tmp = dat[[i]]
  plot(tmp$X, tmp$Y) 
  
  uniSpeciesNames = as.character(sort(unique(tmp$SPEC)))
  tmp$spnum = match(tmp$SPEC, uniSpeciesNames)
  S = max(tmp$spnum) 
  
  range(tmp$X) ## max 71
  range(tmp$Y) ## max 71
  
  i_bisections = c(12, 10, 8, 6, 4)
  n_quadrats = 2^i_bisections
  domain = c(0, 71, 0, 71) # spatial domain in meters defined here
  
  ## generate a site x species matrix for each spatial scale
  comms[[i]] = make_comm_matrix(tmp$spnum, S, cbind(tmp$X, tmp$Y), n_quadrats, domain)
  
  ######### baldmnt
  i = 6
  tmp = dat[[i]]
  plot(tmp$X, tmp$Y) 
  
  uniSpeciesNames = as.character(sort(unique(tmp$SPEC)))
  tmp$spnum = match(tmp$SPEC, uniSpeciesNames)
  S = max(tmp$spnum) 
  
  range(tmp$X) ## max 50
  range(tmp$Y) ## max 100
  
  i_bisections = c(11, 9, 7, 5)
  n_quadrats = 2^i_bisections
  domain = c(0, 50, 0, 100) # spatial domain in meters defined here
  
  ## generate a site x species matrix for each spatial scale
  comms[[i]] = make_comm_matrix(tmp$spnum, S, cbind(tmp$X, tmp$Y), n_quadrats, domain)
  
  ######### bryan
  i = 7
  tmp = dat[[i]]
  plot(tmp$X, tmp$Y) 
  
  uniSpeciesNames = as.character(sort(unique(tmp$SPEC)))
  tmp$spnum = match(tmp$SPEC, uniSpeciesNames)
  S = max(tmp$spnum) 
  
  range(tmp$X) ## max 185
  range(tmp$Y) ## max 92.5
  
  i_bisections = c(13, 11, 9, 7, 5)
  n_quadrats = 2^i_bisections
  domain = c(0, 185, 0, 92.5) # spatial domain in meters defined here
  
  ## generate a site x species matrix for each spatial scale
  comms[[i]] = make_comm_matrix(tmp$spnum, S, cbind(tmp$X, tmp$Y), n_quadrats, domain)
  
  ######### bigoak
  i = 8
  tmp = dat[[i]]
  plot(tmp$X, tmp$Y) 
  
  uniSpeciesNames = as.character(sort(unique(tmp$SPEC)))
  tmp$spnum = match(tmp$SPEC, uniSpeciesNames)
  S = max(tmp$spnum) 
  
  range(tmp$X) ## max 200
  range(tmp$Y) ## max 100
  
  i_bisections = c(13, 11, 9, 7, 5)
  n_quadrats = 2^i_bisections
  domain = c(0, 200, 0, 100) # spatial domain in meters defined here
  
  ## generate a site x species matrix for each spatial scale
  comms[[i]] = make_comm_matrix(tmp$spnum, S, cbind(tmp$X, tmp$Y), n_quadrats, domain)
  
  #########
  ## output the comms object to seperate files.
  for (i in seq_along(comms)) {
    write.csv(comms[[i]], file=paste('./data/', plc_names[i], '_comms.csv', sep=''),
              row.names=F)
  }

}

print('Creating site x species matrices, complete!')
