# Supplementary material for: An empirical evaluation of four variants of a universal species–area relationship
Source: PeerJ. 2013 Nov 21;1:e212. doi: 10.7717/peerj.212 (PMC3840416; doi:10.7717/peerj.212)
Supplement: Figure S3 — Code for working with the spatial predictions of John Harte and colleagues’ Maximum Entropy Theory of Ecology. [file peerj-01-212-s004.zip › mete-spatial/scripts/spat_obs_pred_sad.py]

import numpy as np
import csv
import sys
import os

from mete import *

def get_sad_data(site_name, sad_path='./data/'):
    datafile = open(sad_path + site_name + '_sad.csv', 'r')
    datareader = csv.reader(datafile)
    n0 = []
    for row in datareader:
        n0.append(row)
    
    n0 = n0[0]
    # convert strings to floats            
    n0 = map(int, n0)
    return n0

def get_obs_pred_sad(site_name, sad_path='./data/', S_cutoff=1,
                     to_file=False, output_dir='./sad/'):
    if to_file:    
        if os.path.exists(output_dir) is False:
            os.mkdir('./sad')
    n0 = get_sad_data(site_name, sad_path)
    S0 = len(n0)
    if S0 <= S_cutoff:
        print 'S0 less than or equal to cutoff value'
        return None
    N0 = sum(n0)
    rad = get_mete_rad(S0, N0)[0]
    out = np.zeros((len(n0), ), dtype = ('S10, i8, i8'))
    out['f0'] = site_name
    out['f1'] = n0
    out['f2'] = rad
    if to_file:
        filename = output_dir + site_name + '_obs_pred_rad.csv'
        writer = open(filename, 'wb') 
        datawriter = csv.writer(writer)
        for i in range(0, np.shape(out)[0]):
            datawriter.writerow(out[i, ])
        writer.close()
    else:
        return out

print 'Comparing METE and empirical SADs, ...'

datafile = open('./data/shrtnames.txt', 'r')
datareader = csv.reader(datafile)
shrtnames = []
for row in datareader:
    shrtnames.append(row)

shrtnames = shrtnames[0][0].split()

if len(sys.argv) > 1:
    site_index = int(sys.argv[1])
    shrtnames = [shrtnames[site_index]]

map(lambda x: get_obs_pred_sad(x, to_file=True), shrtnames)

print 'Comparing METE and empirical SADs, complete!'
